# Supplementary material for: Physiological and Transcriptomic Analysis of Bread Wheat MicroRNAs in Response to Zinc Availability
Source: Biomolecules. 2026 Jan 2;16(1):75. doi: 10.3390/biom16010075 (PMC12838673; doi:10.3390/biom16010075)
Supplement: Supplementary file 1 [file biomolecules-16-00075-s001.zip]

Archive with 13 entries (13 files):
- Table S1-Summary of small RNA sequencing data.pdf
- Table S10-GO enrichment in low Zn vs. CK_T_mRNA_L_0_005uM_vs_CK_GOEnrich_20250613_105534594.csv
- Table S11-GO enrichment in high Zn vs CK_T_mRNA_H_50uM_vs_CK_GoEnrich_20251014_152326.csv
- Table S12 GO enrichment in excess Zn vs CK _T_mRNA_EX_500uM_vs_CK_GoEnrich_20251014_113046.csv
- Table S13 The primers for qRT-PCR .xlsx
- Table S2-Known miRNA details table_20250613_105539.csv
- Table S3- The miRNA Family Information 20250613_105542.csv
- Table S4-The results of known miRNA expression levels  .csv
- Table S5-Novel prediction miRNs_20250613_105540.csv
- Table S6-Different expressed miRNA_DE_T_miRNA1.xlsx
- Table S7-Target predicted in low  Zn vs CK.csv
- Table S8-Target predicted in high Zn vs CK.csv
- Table S9- Target predicted in excess Zn vs CK.csv
