# Supplementary material for: Physiological and Transcriptomic Analysis of Bread Wheat MicroRNAs in Response to Zinc Availability
Source: Biomolecules. 2026 Jan 2;16(1):75. doi: 10.3390/biom16010075 (PMC12838673; doi:10.3390/biom16010075)
Supplement: Supplementary file 1 [file biomolecules-16-00075-s001.zip › Table S10-GO enrichment in low Zn vs. CK_T_mRNA_L_0_005uM_vs_CK_GOEnrich_20250613_105534594.csv]

Number	GO id	Term type	Description	Ratio_in_study	Ratio_in_pop	Rich factor	Pvalue	Padjust	Transcript_ids
39	GO:0005385	MF	zinc ion transmembrane transporter activity	39/ 1114	127/ 133162	0.30708661417323	1.9354322602108E-49	5.2198608057886E-46	MSTRG.12550.1;MSTRG.2170.1;MSTRG.61634.1;MSTRG.63678.2;MSTRG.63678.3;MSTRG.63678.4;MSTRG.63682.1;MSTRG.66838.1;MSTRG.66838.3;MSTRG.70642.1;MSTRG.70642.2;MSTRG.70645.1;MSTRG.73579.1;MSTRG.8645.1;MSTRG.8645.2;TraesCS1A02G297400.1;TraesCS1B02G306400.1;TraesCS1B02G306500.1;TraesCS1D02G293900.1;TraesCS1D02G294000.1;TraesCS2A02G143400.1;TraesCS2A02G424200.2;TraesCS2A02G505500.1;TraesCS2B02G443800.2;Tra…
39	GO:0072509	MF	divalent inorganic cation transmembrane transporter activity	39/ 1114	198/ 133162	0.1969696969697	4.5708606975685E-41	6.1638056506711E-38	MSTRG.12550.1;MSTRG.2170.1;MSTRG.61634.1;MSTRG.63678.2;MSTRG.63678.3;MSTRG.63678.4;MSTRG.63682.1;MSTRG.66838.1;MSTRG.66838.3;MSTRG.70642.1;MSTRG.70642.2;MSTRG.70645.1;MSTRG.73579.1;MSTRG.8645.1;MSTRG.8645.2;TraesCS1A02G297400.1;TraesCS1B02G306400.1;TraesCS1B02G306500.1;TraesCS1D02G293900.1;TraesCS1D02G294000.1;TraesCS2A02G143400.1;TraesCS2A02G424200.2;TraesCS2A02G505500.1;TraesCS2B02G443800.2;Tra…
46	GO:0046915	MF	transition metal ion transmembrane transporter activity	46/ 1114	355/ 133162	0.12957746478873	1.647687328983E-39	1.4812709087557E-36	MSTRG.12550.1;MSTRG.2170.1;MSTRG.43127.1;MSTRG.61634.1;MSTRG.63678.2;MSTRG.63678.3;MSTRG.63678.4;MSTRG.63682.1;MSTRG.63684.1;MSTRG.66838.1;MSTRG.66838.3;MSTRG.70642.1;MSTRG.70642.2;MSTRG.70645.1;MSTRG.73579.1;MSTRG.8645.1;MSTRG.8645.2;TraesCS1A02G297400.1;TraesCS1B02G306400.1;TraesCS1B02G306500.1;TraesCS1D02G293900.1;TraesCS1D02G294000.1;TraesCS2A02G143400.1;TraesCS2A02G424200.2;TraesCS2A02G50550…
103	GO:0015318	MF	inorganic molecular entity transmembrane transporter activity	103/ 1114	3370/ 133162	0.030563798219585	5.6598374452238E-29	3.8161453974422E-26	MSTRG.12550.1;MSTRG.2170.1;MSTRG.23897.2;MSTRG.27736.1;MSTRG.31342.1;MSTRG.31369.2;MSTRG.39720.2;MSTRG.43127.1;MSTRG.47050.1;MSTRG.48493.1;MSTRG.50565.1;MSTRG.5236.2;MSTRG.53449.1;MSTRG.56312.1;MSTRG.59289.1;MSTRG.61634.1;MSTRG.63678.2;MSTRG.63678.3;MSTRG.63678.4;MSTRG.63682.1;MSTRG.63684.1;MSTRG.66838.1;MSTRG.66838.3;MSTRG.67237.1;MSTRG.70642.1;MSTRG.70642.2;MSTRG.70645.1;MSTRG.71008.1;MSTRG.710…
100	GO:0015075	MF	ion transmembrane transporter activity	100/ 1114	3356/ 133162	0.029797377830751	2.608121517161E-27	1.4068207463567E-24	MSTRG.12550.1;MSTRG.2170.1;MSTRG.23897.2;MSTRG.27736.1;MSTRG.31342.1;MSTRG.31369.2;MSTRG.39720.2;MSTRG.43127.1;MSTRG.47050.1;MSTRG.48493.1;MSTRG.50565.1;MSTRG.5236.2;MSTRG.53449.1;MSTRG.56312.1;MSTRG.59289.1;MSTRG.61634.1;MSTRG.63678.2;MSTRG.63678.3;MSTRG.63678.4;MSTRG.63682.1;MSTRG.63684.1;MSTRG.66838.1;MSTRG.66838.3;MSTRG.67237.1;MSTRG.70642.1;MSTRG.70642.2;MSTRG.70645.1;MSTRG.71008.1;MSTRG.710…
157	GO:0005215	MF	transporter activity	157/ 1114	7615/ 133162	0.020617202889035	4.8431650113141E-25	2.1770026725857E-22	MSTRG.12550.1;MSTRG.13537.1;MSTRG.13537.3;MSTRG.16481.2;MSTRG.20042.2;MSTRG.20485.1;MSTRG.2170.1;MSTRG.23897.2;MSTRG.27736.1;MSTRG.27986.1;MSTRG.31342.1;MSTRG.31369.2;MSTRG.39720.2;MSTRG.43127.1;MSTRG.45196.1;MSTRG.46779.1;MSTRG.47050.1;MSTRG.48493.1;MSTRG.50565.1;MSTRG.5236.2;MSTRG.53449.1;MSTRG.56312.1;MSTRG.59289.1;MSTRG.61634.1;MSTRG.63678.2;MSTRG.63678.3;MSTRG.63678.4;MSTRG.63682.1;MSTRG.636…
25	GO:1990748	BP	cellular detoxification	25/ 1114	144/ 133162	0.17361111111111	2.2145014788496E-25	1.0521096526014E-21	MSTRG.10211.1;MSTRG.14221.1;MSTRG.14563.2;MSTRG.18243.2;MSTRG.2635.2;MSTRG.2635.3;MSTRG.36556.1;MSTRG.36556.2;MSTRG.36556.3;MSTRG.62767.3;MSTRG.9131.1;TraesCS1B02G389200.1;TraesCS1D02G376300.1;TraesCS2A02G121200.1;TraesCS2B02G189800.1;TraesCS4A02G202200.1;TraesCS4A02G202300.1;TraesCS4B02G106300.1;TraesCS4B02G106500.1;TraesCS4D02G103000.1;TraesCS4D02G103100.1;TraesCS4D02G103300.2;TraesCS7A02G29210…
71	GO:0022890	MF	inorganic cation transmembrane transporter activity	71/ 1114	1983/ 133162	0.035804336863338	4.6600039858672E-24	1.7954329642691E-21	MSTRG.12550.1;MSTRG.2170.1;MSTRG.27736.1;MSTRG.31369.2;MSTRG.39720.2;MSTRG.43127.1;MSTRG.50565.1;MSTRG.61634.1;MSTRG.63678.2;MSTRG.63678.3;MSTRG.63678.4;MSTRG.63682.1;MSTRG.63684.1;MSTRG.66838.1;MSTRG.66838.3;MSTRG.67237.1;MSTRG.70642.1;MSTRG.70642.2;MSTRG.70645.1;MSTRG.71008.1;MSTRG.71009.1;MSTRG.71009.2;MSTRG.73579.1;MSTRG.8645.1;MSTRG.8645.2;TraesCS1A02G297400.1;TraesCS1B02G306400.1;TraesCS1B0…
146	GO:0022857	MF	transmembrane transporter activity	146/ 1114	7045/ 133162	0.020723917672108	2.320921788041E-23	7.6875702010253E-21	MSTRG.12550.1;MSTRG.13537.1;MSTRG.13537.3;MSTRG.16481.2;MSTRG.20042.2;MSTRG.20485.1;MSTRG.2170.1;MSTRG.23897.2;MSTRG.27736.1;MSTRG.27986.1;MSTRG.31342.1;MSTRG.31369.2;MSTRG.39720.2;MSTRG.43127.1;MSTRG.45196.1;MSTRG.46779.1;MSTRG.47050.1;MSTRG.48493.1;MSTRG.50565.1;MSTRG.5236.2;MSTRG.53449.1;MSTRG.56312.1;MSTRG.59289.1;MSTRG.61634.1;MSTRG.63678.2;MSTRG.63678.3;MSTRG.63678.4;MSTRG.63682.1;MSTRG.636…
72	GO:0008324	MF	cation transmembrane transporter activity	72/ 1114	2099/ 133162	0.034302048594569	2.5653738156925E-23	7.6875702010253E-21	MSTRG.12550.1;MSTRG.2170.1;MSTRG.27736.1;MSTRG.31369.2;MSTRG.39720.2;MSTRG.43127.1;MSTRG.50565.1;MSTRG.61634.1;MSTRG.63678.2;MSTRG.63678.3;MSTRG.63678.4;MSTRG.63682.1;MSTRG.63684.1;MSTRG.66838.1;MSTRG.66838.3;MSTRG.67237.1;MSTRG.70642.1;MSTRG.70642.2;MSTRG.70645.1;MSTRG.71008.1;MSTRG.71009.1;MSTRG.71009.2;MSTRG.73579.1;MSTRG.8645.1;MSTRG.8645.2;TraesCS1A02G297400.1;TraesCS1B02G306400.1;TraesCS1B0…
26	GO:0098754	BP	detoxification	26/ 1114	180/ 133162	0.14444444444444	3.4490157919276E-24	8.1931370137241E-21	MSTRG.10211.1;MSTRG.14221.1;MSTRG.14563.2;MSTRG.18243.2;MSTRG.2635.2;MSTRG.2635.3;MSTRG.36556.1;MSTRG.36556.2;MSTRG.36556.3;MSTRG.62767.3;MSTRG.9131.1;TraesCS1B02G389200.1;TraesCS1D02G376300.1;TraesCS2A02G121200.1;TraesCS2B02G189800.1;TraesCS4A02G202200.1;TraesCS4A02G202300.1;TraesCS4B02G106300.1;TraesCS4B02G106500.1;TraesCS4D02G103000.1;TraesCS4D02G103100.1;TraesCS4D02G103300.2;TraesCS5B02G14830…
50	GO:0046873	MF	metal ion transmembrane transporter activity	50/ 1114	1089/ 133162	0.045913682277319	9.1051021868698E-22	2.4556460597988E-19	MSTRG.12550.1;MSTRG.2170.1;MSTRG.39720.2;MSTRG.43127.1;MSTRG.61634.1;MSTRG.63678.2;MSTRG.63678.3;MSTRG.63678.4;MSTRG.63682.1;MSTRG.63684.1;MSTRG.66838.1;MSTRG.66838.3;MSTRG.70642.1;MSTRG.70642.2;MSTRG.70645.1;MSTRG.73579.1;MSTRG.8645.1;MSTRG.8645.2;TraesCS1A02G297400.1;TraesCS1B02G306400.1;TraesCS1B02G306500.1;TraesCS1D02G293900.1;TraesCS1D02G294000.1;TraesCS2A02G143400.1;TraesCS2A02G424200.2;Tra…
17	GO:0004024	MF	alcohol dehydrogenase activity, zinc-dependent	17/ 1114	69/ 133162	0.2463768115942	1.6943176828197E-20	3.8079789921374E-18	MSTRG.14563.2;MSTRG.2635.2;MSTRG.2635.3;MSTRG.36556.1;MSTRG.36556.2;MSTRG.36556.3;MSTRG.9131.1;TraesCS1B02G389200.1;TraesCS1D02G376300.1;TraesCS2B02G189800.1;TraesCS4A02G202200.1;TraesCS4A02G202300.1;TraesCS4B02G106300.1;TraesCS4B02G106500.1;TraesCS4D02G103000.1;TraesCS4D02G103100.1;TraesCS4D02G103300.2
17	GO:0051903	MF	S-(hydroxymethyl)glutathione dehydrogenase activity	17/ 1114	69/ 133162	0.2463768115942	1.6943176828197E-20	3.8079789921374E-18	MSTRG.14563.2;MSTRG.2635.2;MSTRG.2635.3;MSTRG.36556.1;MSTRG.36556.2;MSTRG.36556.3;MSTRG.9131.1;TraesCS1B02G389200.1;TraesCS1D02G376300.1;TraesCS2B02G189800.1;TraesCS4A02G202200.1;TraesCS4A02G202300.1;TraesCS4B02G106300.1;TraesCS4B02G106500.1;TraesCS4D02G103000.1;TraesCS4D02G103100.1;TraesCS4D02G103300.2
17	GO:0018455	MF	alcohol dehydrogenase [NAD(P)+] activity	17/ 1114	77/ 133162	0.22077922077922	1.3090705974949E-19	2.5218310010312E-17	MSTRG.14563.2;MSTRG.2635.2;MSTRG.2635.3;MSTRG.36556.1;MSTRG.36556.2;MSTRG.36556.3;MSTRG.9131.1;TraesCS1B02G389200.1;TraesCS1D02G376300.1;TraesCS2B02G189800.1;TraesCS4A02G202200.1;TraesCS4A02G202300.1;TraesCS4B02G106300.1;TraesCS4B02G106500.1;TraesCS4D02G103000.1;TraesCS4D02G103100.1;TraesCS4D02G103300.2
17	GO:0004022	MF	alcohol dehydrogenase (NAD+) activity	17/ 1114	77/ 133162	0.22077922077922	1.3090705974949E-19	2.5218310010312E-17	MSTRG.14563.2;MSTRG.2635.2;MSTRG.2635.3;MSTRG.36556.1;MSTRG.36556.2;MSTRG.36556.3;MSTRG.9131.1;TraesCS1B02G389200.1;TraesCS1D02G376300.1;TraesCS2B02G189800.1;TraesCS4A02G202200.1;TraesCS4A02G202300.1;TraesCS4B02G106300.1;TraesCS4B02G106500.1;TraesCS4D02G103000.1;TraesCS4D02G103100.1;TraesCS4D02G103300.2
17	GO:0046294	BP	formaldehyde catabolic process	17/ 1114	76/ 133162	0.22368421052632	1.0280462933269E-19	9.7684958791918E-17	MSTRG.14563.2;MSTRG.2635.2;MSTRG.2635.3;MSTRG.36556.1;MSTRG.36556.2;MSTRG.36556.3;MSTRG.9131.1;TraesCS1B02G389200.1;TraesCS1D02G376300.1;TraesCS2B02G189800.1;TraesCS4A02G202200.1;TraesCS4A02G202300.1;TraesCS4B02G106300.1;TraesCS4B02G106500.1;TraesCS4D02G103000.1;TraesCS4D02G103100.1;TraesCS4D02G103300.2
17	GO:0110095	BP	cellular detoxification of aldehyde	17/ 1114	76/ 133162	0.22368421052632	1.0280462933269E-19	9.7684958791918E-17	MSTRG.14563.2;MSTRG.2635.2;MSTRG.2635.3;MSTRG.36556.1;MSTRG.36556.2;MSTRG.36556.3;MSTRG.9131.1;TraesCS1B02G389200.1;TraesCS1D02G376300.1;TraesCS2B02G189800.1;TraesCS4A02G202200.1;TraesCS4A02G202300.1;TraesCS4B02G106300.1;TraesCS4B02G106500.1;TraesCS4D02G103000.1;TraesCS4D02G103100.1;TraesCS4D02G103300.2
17	GO:0046292	BP	formaldehyde metabolic process	17/ 1114	76/ 133162	0.22368421052632	1.0280462933269E-19	9.7684958791918E-17	MSTRG.14563.2;MSTRG.2635.2;MSTRG.2635.3;MSTRG.36556.1;MSTRG.36556.2;MSTRG.36556.3;MSTRG.9131.1;TraesCS1B02G389200.1;TraesCS1D02G376300.1;TraesCS2B02G189800.1;TraesCS4A02G202200.1;TraesCS4A02G202300.1;TraesCS4B02G106300.1;TraesCS4B02G106500.1;TraesCS4D02G103000.1;TraesCS4D02G103100.1;TraesCS4D02G103300.2
10	GO:0008519	MF	ammonium transmembrane transporter activity	10/ 1114	25/ 133162	0.4	4.7066975862119E-15	7.0522018833408E-13	MSTRG.27736.1;MSTRG.31369.2;TraesCS2B02G383500.1;TraesCS2D02G362900.1;TraesCS3B02G383400.1;TraesCS3D02G344800.1;TraesCS4A02G352900.1;TraesCS6A02G226800.1;TraesCS6B02G254800.1;TraesCS6D02G208200.1
46	GO:0044282	BP	small molecule catabolic process	46/ 1114	1330/ 133162	0.034586466165414	1.7346684888549E-15	1.3735683317583E-12	MSTRG.14563.2;MSTRG.2635.2;MSTRG.2635.3;MSTRG.27351.2;MSTRG.35106.2;MSTRG.3562.1;MSTRG.3562.2;MSTRG.36556.1;MSTRG.36556.2;MSTRG.36556.3;MSTRG.440.1;MSTRG.440.2;MSTRG.6956.2;MSTRG.9131.1;TraesCS1A02G291200.1;TraesCS1B02G048200.1;TraesCS1B02G085100.1;TraesCS1B02G102700.1;TraesCS1B02G300600.1;TraesCS1B02G389200.1;TraesCS1D02G067800.1;TraesCS1D02G289700.1;TraesCS1D02G289800.2;TraesCS1D02G376300.1;Tra…
35	GO:0010035	BP	response to inorganic substance	35/ 1114	778/ 133162	0.044987146529563	2.1623740262887E-15	1.4676341426996E-12	MSTRG.10211.1;MSTRG.14221.1;MSTRG.18243.2;MSTRG.22411.1;MSTRG.22411.2;MSTRG.29904.1;MSTRG.29904.2;MSTRG.30464.5;MSTRG.30464.6;MSTRG.30464.7;MSTRG.30792.3;MSTRG.31751.1;MSTRG.48493.1;MSTRG.63681.1;MSTRG.63683.2;MSTRG.67754.1;TraesCS1B02G224900.1;TraesCS1D02G214200.1;TraesCS2A02G121200.1;TraesCS2B02G359600.1;TraesCS2D02G339900.1;TraesCS2D02G387700.2;TraesCS2D02G387800.1;TraesCS3A02G266300.2;TraesCS…
17	GO:0046185	BP	aldehyde catabolic process	17/ 1114	139/ 133162	0.12230215827338	4.50470636752E-15	2.2361520232093E-12	MSTRG.14563.2;MSTRG.2635.2;MSTRG.2635.3;MSTRG.36556.1;MSTRG.36556.2;MSTRG.36556.3;MSTRG.9131.1;TraesCS1B02G389200.1;TraesCS1D02G376300.1;TraesCS2B02G189800.1;TraesCS4A02G202200.1;TraesCS4A02G202300.1;TraesCS4B02G106300.1;TraesCS4B02G106500.1;TraesCS4D02G103000.1;TraesCS4D02G103100.1;TraesCS4D02G103300.2
10	GO:0072488	BP	ammonium transmembrane transport	10/ 1114	25/ 133162	0.4	4.7066975862119E-15	2.2361520232093E-12	MSTRG.27736.1;MSTRG.31369.2;TraesCS2B02G383500.1;TraesCS2D02G362900.1;TraesCS3B02G383400.1;TraesCS3D02G344800.1;TraesCS4A02G352900.1;TraesCS6A02G226800.1;TraesCS6B02G254800.1;TraesCS6D02G208200.1
10	GO:0015696	BP	ammonium transport	10/ 1114	25/ 133162	0.4	4.7066975862119E-15	2.2361520232093E-12	MSTRG.27736.1;MSTRG.31369.2;TraesCS2B02G383500.1;TraesCS2D02G362900.1;TraesCS3B02G383400.1;TraesCS3D02G344800.1;TraesCS4A02G352900.1;TraesCS6A02G226800.1;TraesCS6B02G254800.1;TraesCS6D02G208200.1
12	GO:0003032	BP	detection of oxygen	12/ 1114	51/ 133162	0.23529411764706	1.3043092733047E-14	5.1639777978923E-12	MSTRG.41637.1;MSTRG.45217.1;MSTRG.49055.2;MSTRG.49055.3;MSTRG.49055.4;MSTRG.49056.2;TraesCS5A02G025200.1;TraesCS5A02G025300.1;TraesCS5B02G023000.2;TraesCS5B02G023100.1;TraesCS5D02G031600.1;TraesCS5D02G031700.1
12	GO:0070483	BP	detection of hypoxia	12/ 1114	51/ 133162	0.23529411764706	1.3043092733047E-14	5.1639777978923E-12	MSTRG.41637.1;MSTRG.45217.1;MSTRG.49055.2;MSTRG.49055.3;MSTRG.49055.4;MSTRG.49056.2;TraesCS5A02G025200.1;TraesCS5A02G025300.1;TraesCS5B02G023000.2;TraesCS5B02G023100.1;TraesCS5D02G031600.1;TraesCS5D02G031700.1
12	GO:0009593	BP	detection of chemical stimulus	12/ 1114	54/ 133162	0.22222222222222	2.7541301554045E-14	1.0065286437174E-11	MSTRG.41637.1;MSTRG.45217.1;MSTRG.49055.2;MSTRG.49055.3;MSTRG.49055.4;MSTRG.49056.2;TraesCS5A02G025200.1;TraesCS5A02G025300.1;TraesCS5B02G023000.2;TraesCS5B02G023100.1;TraesCS5D02G031600.1;TraesCS5D02G031700.1
14	GO:0010167	BP	response to nitrate	14/ 1114	95/ 133162	0.14736842105263	8.2839323921536E-14	2.811211628223E-11	MSTRG.22411.1;MSTRG.22411.2;MSTRG.29904.1;MSTRG.29904.2;MSTRG.48493.1;MSTRG.63681.1;TraesCS1B02G224900.1;TraesCS1D02G214200.1;TraesCS4A02G367300.1;TraesCS5D02G506100.1;TraesCS6A02G030800.1;TraesCS6A02G210000.1;TraesCS6B02G044400.1;TraesCS6D02G035900.1
6	GO:0005344	MF	oxygen carrier activity	6/ 1114	6/ 133162	1	3.3823674945563E-13	4.8011816488517E-11	MSTRG.66411.1;MSTRG.66411.2;MSTRG.70225.2;TraesCS7A02G369100.1;TraesCS7B02G259300.1;TraesCS7D02G354100.1
7	GO:0008470	MF	isovaleryl-CoA dehydrogenase activity	7/ 1114	11/ 133162	0.63636363636364	9.0205434582785E-13	1.2164202853489E-10	MSTRG.3562.1;MSTRG.3562.2;MSTRG.440.1;MSTRG.440.2;MSTRG.6956.2;TraesCS1B02G085100.1;TraesCS1D02G067800.1
12	GO:0001666	BP	response to hypoxia	12/ 1114	72/ 133162	0.16666666666667	1.0748202473562E-12	3.4043139967928E-10	MSTRG.41637.1;MSTRG.45217.1;MSTRG.49055.2;MSTRG.49055.3;MSTRG.49055.4;MSTRG.49056.2;TraesCS5A02G025200.1;TraesCS5A02G025300.1;TraesCS5B02G023000.2;TraesCS5B02G023100.1;TraesCS5D02G031600.1;TraesCS5D02G031700.1
10	GO:0030410	MF	nicotianamine synthase activity	10/ 1114	46/ 133162	0.21739130434783	5.0084114046472E-12	6.4322312182541E-10	MSTRG.59191.1;MSTRG.9868.1;TraesCS2A02G049900.1;TraesCS2A02G095700.1;TraesCS2B02G111100.1;TraesCS2D02G094200.1;TraesCS3B02G068500.1;TraesCS6A02G163100.1;TraesCS6B02G187400.1;TraesCS6D02G148200.1
12	GO:0070482	BP	response to oxygen levels	12/ 1114	81/ 133162	0.14814814814815	4.6187288568213E-12	1.189748129174E-9	MSTRG.41637.1;MSTRG.45217.1;MSTRG.49055.2;MSTRG.49055.3;MSTRG.49055.4;MSTRG.49056.2;TraesCS5A02G025200.1;TraesCS5A02G025300.1;TraesCS5B02G023000.2;TraesCS5B02G023100.1;TraesCS5D02G031600.1;TraesCS5D02G031700.1
12	GO:0036293	BP	response to decreased oxygen levels	12/ 1114	81/ 133162	0.14814814814815	4.6187288568213E-12	1.189748129174E-9	MSTRG.41637.1;MSTRG.45217.1;MSTRG.49055.2;MSTRG.49055.3;MSTRG.49055.4;MSTRG.49056.2;TraesCS5A02G025200.1;TraesCS5A02G025300.1;TraesCS5B02G023000.2;TraesCS5B02G023100.1;TraesCS5D02G031600.1;TraesCS5D02G031700.1
10	GO:0072351	BP	tricarboxylic acid biosynthetic process	10/ 1114	46/ 133162	0.21739130434783	5.0084114046472E-12	1.189748129174E-9	MSTRG.59191.1;MSTRG.9868.1;TraesCS2A02G049900.1;TraesCS2A02G095700.1;TraesCS2B02G111100.1;TraesCS2D02G094200.1;TraesCS3B02G068500.1;TraesCS6A02G163100.1;TraesCS6B02G187400.1;TraesCS6D02G148200.1
10	GO:0030418	BP	nicotianamine biosynthetic process	10/ 1114	46/ 133162	0.21739130434783	5.0084114046472E-12	1.189748129174E-9	MSTRG.59191.1;MSTRG.9868.1;TraesCS2A02G049900.1;TraesCS2A02G095700.1;TraesCS2B02G111100.1;TraesCS2D02G094200.1;TraesCS3B02G068500.1;TraesCS6A02G163100.1;TraesCS6B02G187400.1;TraesCS6D02G148200.1
10	GO:0030417	BP	nicotianamine metabolic process	10/ 1114	46/ 133162	0.21739130434783	5.0084114046472E-12	1.189748129174E-9	MSTRG.59191.1;MSTRG.9868.1;TraesCS2A02G049900.1;TraesCS2A02G095700.1;TraesCS2B02G111100.1;TraesCS2D02G094200.1;TraesCS3B02G068500.1;TraesCS6A02G163100.1;TraesCS6B02G187400.1;TraesCS6D02G148200.1
18	GO:0016702	MF	oxidoreductase activity, acting on single donors with incorporation of molecular oxygen, incorporation of two atoms of oxygen	18/ 1114	259/ 133162	0.069498069498069	1.2540337338441E-11	1.5373313546262E-9	MSTRG.11752.1;MSTRG.41637.1;MSTRG.43975.1;MSTRG.45217.1;MSTRG.49055.2;MSTRG.49055.3;MSTRG.49055.4;MSTRG.49056.2;MSTRG.52957.7;TraesCS2A02G525500.2;TraesCS5A02G025200.1;TraesCS5A02G025300.1;TraesCS5B02G023000.2;TraesCS5B02G023100.1;TraesCS5D02G031600.1;TraesCS5D02G031700.1;TraesCS6D02G130800.1;TraesCS7D02G244800.1
12	GO:0051606	BP	detection of stimulus	12/ 1114	89/ 133162	0.13483146067416	1.4582347259254E-11	3.299082468034E-9	MSTRG.41637.1;MSTRG.45217.1;MSTRG.49055.2;MSTRG.49055.3;MSTRG.49055.4;MSTRG.49056.2;TraesCS5A02G025200.1;TraesCS5A02G025300.1;TraesCS5B02G023000.2;TraesCS5B02G023100.1;TraesCS5D02G031600.1;TraesCS5D02G031700.1
88	GO:0043436	BP	oxoacid metabolic process	88/ 1114	4819/ 133162	0.018261050010376	1.7072926187874E-11	3.6869760144814E-9	MSTRG.11752.1;MSTRG.1269.1;MSTRG.25804.1;MSTRG.27351.2;MSTRG.30792.3;MSTRG.32602.2;MSTRG.35106.2;MSTRG.3562.1;MSTRG.3562.2;MSTRG.42575.6;MSTRG.43975.1;MSTRG.440.1;MSTRG.440.2;MSTRG.45025.1;MSTRG.48493.1;MSTRG.49548.2;MSTRG.52957.7;MSTRG.59191.1;MSTRG.63681.1;MSTRG.6956.2;MSTRG.9868.1;TraesCS1A02G291200.1;TraesCS1B02G048200.1;TraesCS1B02G085100.1;TraesCS1B02G102700.1;TraesCS1B02G190400.2;TraesCS1B…
28	GO:0005615	CC	extracellular space	28/ 1114	720/ 133162	0.038888888888889	3.9767812038284E-11	5.2323078410371E-9	MSTRG.10211.1;MSTRG.14221.1;MSTRG.18243.2;MSTRG.38790.3;MSTRG.44371.1;MSTRG.44371.2;MSTRG.48117.1;MSTRG.48118.1;MSTRG.48118.2;MSTRG.48120.3;MSTRG.48120.5;MSTRG.51867.1;TraesCS1A02G378200.1;TraesCS2A02G121200.1;TraesCS4A02G422200.1;TraesCS4B02G390000.1;TraesCS5B02G442900.1;TraesCS5B02G443100.1;TraesCS5B02G443200.1;TraesCS5B02G443400.1;TraesCS5B02G443600.1;TraesCS5B02G443800.1;TraesCS5D02G447000.1;…
88	GO:0006082	BP	organic acid metabolic process	88/ 1114	4853/ 133162	0.018133113538018	3.0758213104016E-11	6.2979574099705E-9	MSTRG.11752.1;MSTRG.1269.1;MSTRG.25804.1;MSTRG.27351.2;MSTRG.30792.3;MSTRG.32602.2;MSTRG.35106.2;MSTRG.3562.1;MSTRG.3562.2;MSTRG.42575.6;MSTRG.43975.1;MSTRG.440.1;MSTRG.440.2;MSTRG.45025.1;MSTRG.48493.1;MSTRG.49548.2;MSTRG.52957.7;MSTRG.59191.1;MSTRG.63681.1;MSTRG.6956.2;MSTRG.9868.1;TraesCS1A02G291200.1;TraesCS1B02G048200.1;TraesCS1B02G085100.1;TraesCS1B02G102700.1;TraesCS1B02G190400.2;TraesCS1B…
122	GO:0044281	BP	small molecule metabolic process	122/ 1114	7741/ 133162	0.015760237695388	3.1814560690232E-11	6.2979574099705E-9	MSTRG.11752.1;MSTRG.1269.1;MSTRG.14563.2;MSTRG.23843.1;MSTRG.25804.1;MSTRG.2635.2;MSTRG.2635.3;MSTRG.27351.2;MSTRG.30792.3;MSTRG.31291.2;MSTRG.32602.2;MSTRG.35106.2;MSTRG.3562.1;MSTRG.3562.2;MSTRG.36197.3;MSTRG.36556.1;MSTRG.36556.2;MSTRG.36556.3;MSTRG.42575.6;MSTRG.43975.1;MSTRG.440.1;MSTRG.440.2;MSTRG.45025.1;MSTRG.48493.1;MSTRG.49548.2;MSTRG.52957.7;MSTRG.59191.1;MSTRG.63681.1;MSTRG.6956.2;MST…
37	GO:1901700	BP	response to oxygen-containing compound	37/ 1114	1220/ 133162	0.030327868852459	4.2123455652648E-11	8.0051415122293E-9	MSTRG.10211.1;MSTRG.14221.1;MSTRG.18243.2;MSTRG.22411.1;MSTRG.22411.2;MSTRG.29904.1;MSTRG.29904.2;MSTRG.30464.5;MSTRG.30464.6;MSTRG.30464.7;MSTRG.31751.1;MSTRG.48493.1;MSTRG.54598.1;MSTRG.63681.1;MSTRG.67754.1;TraesCS1B02G224900.1;TraesCS1D02G214200.1;TraesCS2A02G121200.1;TraesCS2B02G359600.1;TraesCS2D02G339900.1;TraesCS3D02G056100.1;TraesCS3D02G164400.1;TraesCS3D02G223300.3;TraesCS4A02G160600.1;…
7	GO:0046475	BP	glycerophospholipid catabolic process	7/ 1114	17/ 133162	0.41176470588235	5.0884165535755E-11	9.2981027100144E-9	MSTRG.23843.1;MSTRG.31291.2;TraesCS2A02G285900.1;TraesCS2B02G303200.1;TraesCS2D02G284700.1;TraesCS3B02G370300.1;TraesCS3D02G332200.1
8	GO:0004784	MF	superoxide dismutase activity	8/ 1114	29/ 133162	0.27586206896552	8.5967991946177E-11	9.6606530949516E-9	MSTRG.10211.1;MSTRG.14221.1;MSTRG.18243.2;MSTRG.62767.3;TraesCS2A02G121200.1;TraesCS7A02G292100.1;TraesCS7B02G197300.1;TraesCS7D02G290700.1
8	GO:0016721	MF	oxidoreductase activity, acting on superoxide radicals as acceptor	8/ 1114	29/ 133162	0.27586206896552	8.5967991946177E-11	9.6606530949516E-9	MSTRG.10211.1;MSTRG.14221.1;MSTRG.18243.2;MSTRG.62767.3;TraesCS2A02G121200.1;TraesCS7A02G292100.1;TraesCS7B02G197300.1;TraesCS7D02G290700.1
18	GO:0006081	BP	cellular aldehyde metabolic process	18/ 1114	292/ 133162	0.061643835616438	9.0028716076894E-11	1.5841719632642E-8	MSTRG.14563.2;MSTRG.2635.2;MSTRG.2635.3;MSTRG.36556.1;MSTRG.36556.2;MSTRG.36556.3;MSTRG.9131.1;TraesCS1B02G389200.1;TraesCS1D02G376300.1;TraesCS2B02G189800.1;TraesCS2B02G287600.1;TraesCS4A02G202200.1;TraesCS4A02G202300.1;TraesCS4B02G106300.1;TraesCS4B02G106500.1;TraesCS4D02G103000.1;TraesCS4D02G103100.1;TraesCS4D02G103300.2
9	GO:0017172	MF	cysteine dioxygenase activity	9/ 1114	46/ 133162	0.19565217391304	1.6231058868384E-10	1.7510066307213E-8	MSTRG.41637.1;MSTRG.45217.1;MSTRG.49055.2;MSTRG.49055.3;MSTRG.49055.4;MSTRG.49056.2;TraesCS5A02G025300.1;TraesCS5B02G023100.1;TraesCS5D02G031700.1
6	GO:0010966	BP	regulation of phosphate transport	6/ 1114	11/ 133162	0.54545454545455	1.5077316652868E-10	2.5582975506348E-8	MSTRG.22411.1;MSTRG.22411.2;MSTRG.29904.1;MSTRG.29904.2;MSTRG.9261.1;TraesCS1D02G396300.1
10	GO:0006829	BP	zinc ion transport	10/ 1114	65/ 133162	0.15384615384615	1.9056639228939E-10	3.1220032060928E-8	MSTRG.2170.1;TraesCS1B02G306500.1;TraesCS1D02G293900.1;TraesCS2A02G424200.2;TraesCS2B02G443800.2;TraesCS2D02G422000.1;TraesCS3B02G595100.1;TraesCS7B02G266800.1;TraesCS7B02G266800.2;TraesCS7D02G098100.1
9	GO:0006801	BP	superoxide metabolic process	9/ 1114	47/ 133162	0.19148936170213	1.9925710614872E-10	3.1555683710418E-8	MSTRG.10211.1;MSTRG.14221.1;MSTRG.18243.2;MSTRG.62767.3;TraesCS2A02G121200.1;TraesCS2A02G399000.1;TraesCS7A02G292100.1;TraesCS7B02G197300.1;TraesCS7D02G290700.1
142	GO:0016491	MF	oxidoreductase activity	142/ 1114	9842/ 133162	0.014427961796383	3.6480026628441E-10	3.7841012237271E-8	MSTRG.10130.1;MSTRG.10211.1;MSTRG.11752.1;MSTRG.14221.1;MSTRG.14563.2;MSTRG.18073.2;MSTRG.18243.2;MSTRG.2074.2;MSTRG.25006.1;MSTRG.2635.2;MSTRG.2635.3;MSTRG.27351.2;MSTRG.30792.3;MSTRG.34468.1;MSTRG.35106.2;MSTRG.3562.1;MSTRG.3562.2;MSTRG.36556.1;MSTRG.36556.2;MSTRG.36556.3;MSTRG.38763.2;MSTRG.41637.1;MSTRG.43975.1;MSTRG.440.1;MSTRG.440.2;MSTRG.45025.1;MSTRG.45217.1;MSTRG.49055.2;MSTRG.49055.3;MS…
27	GO:0051213	MF	dioxygenase activity	27/ 1114	744/ 133162	0.036290322580645	3.9954163664078E-10	3.9909770148895E-8	MSTRG.11752.1;MSTRG.27351.2;MSTRG.41637.1;MSTRG.43975.1;MSTRG.45217.1;MSTRG.49055.2;MSTRG.49055.3;MSTRG.49055.4;MSTRG.49056.2;MSTRG.52957.7;TraesCS2A02G525500.2;TraesCS3A02G123200.1;TraesCS3B02G328700.1;TraesCS3D02G293800.1;TraesCS4A02G109200.1;TraesCS4B02G195000.1;TraesCS4D02G195700.1;TraesCS5A02G025200.1;TraesCS5A02G025300.1;TraesCS5B02G023000.2;TraesCS5B02G023100.1;TraesCS5D02G031600.1;TraesCS…
7	GO:0003995	MF	acyl-CoA dehydrogenase activity	7/ 1114	22/ 133162	0.31818181818182	4.3024053228679E-10	4.0212950498978E-8	MSTRG.3562.1;MSTRG.3562.2;MSTRG.440.1;MSTRG.440.2;MSTRG.6956.2;TraesCS1B02G085100.1;TraesCS1D02G067800.1
18	GO:0016701	MF	oxidoreductase activity, acting on single donors with incorporation of molecular oxygen	18/ 1114	322/ 133162	0.055900621118012	4.3596112832119E-10	4.0212950498978E-8	MSTRG.11752.1;MSTRG.41637.1;MSTRG.43975.1;MSTRG.45217.1;MSTRG.49055.2;MSTRG.49055.3;MSTRG.49055.4;MSTRG.49056.2;MSTRG.52957.7;TraesCS2A02G525500.2;TraesCS5A02G025200.1;TraesCS5A02G025300.1;TraesCS5B02G023000.2;TraesCS5B02G023100.1;TraesCS5D02G031600.1;TraesCS5D02G031700.1;TraesCS6D02G130800.1;TraesCS7D02G244800.1
589	GO:0003824	MF	catalytic activity	589/ 1114	58029/ 133162	0.010150097365111	4.4730756951032E-10	4.0212950498978E-8	MSTRG.10130.1;MSTRG.10211.1;MSTRG.10469.2;MSTRG.10583.1;MSTRG.11752.1;MSTRG.12611.2;MSTRG.1269.1;MSTRG.1329.2;MSTRG.134.1;MSTRG.13537.1;MSTRG.13537.3;MSTRG.13619.1;MSTRG.14221.1;MSTRG.14222.2;MSTRG.14563.2;MSTRG.14573.1;MSTRG.14653.1;MSTRG.14653.2;MSTRG.15625.2;MSTRG.16233.2;MSTRG.17644.2;MSTRG.17758.1;MSTRG.18073.2;MSTRG.18243.2;MSTRG.18663.2;MSTRG.1986.3;MSTRG.20144.1;MSTRG.20354.4;MSTRG.2074.2…
8	GO:0006552	BP	leucine catabolic process	8/ 1114	33/ 133162	0.24242424242424	2.6998129860912E-10	4.1376811280384E-8	MSTRG.3562.1;MSTRG.3562.2;MSTRG.440.1;MSTRG.440.2;MSTRG.6956.2;TraesCS1B02G085100.1;TraesCS1D02G067800.1;TraesCS4A02G401400.2
84	GO:0019752	BP	carboxylic acid metabolic process	84/ 1114	4742/ 133162	0.017714044706875	3.1653163275022E-10	4.6995055849884E-8	MSTRG.11752.1;MSTRG.1269.1;MSTRG.25804.1;MSTRG.27351.2;MSTRG.30792.3;MSTRG.32602.2;MSTRG.35106.2;MSTRG.3562.1;MSTRG.3562.2;MSTRG.42575.6;MSTRG.43975.1;MSTRG.440.1;MSTRG.440.2;MSTRG.45025.1;MSTRG.49548.2;MSTRG.52957.7;MSTRG.59191.1;MSTRG.63681.1;MSTRG.6956.2;MSTRG.9868.1;TraesCS1A02G291200.1;TraesCS1B02G048200.1;TraesCS1B02G085100.1;TraesCS1B02G102700.1;TraesCS1B02G190400.2;TraesCS1B02G300600.1;Tr…
8	GO:0019430	BP	removal of superoxide radicals	8/ 1114	34/ 133162	0.23529411764706	3.5045149636724E-10	5.0454395734569E-8	MSTRG.10211.1;MSTRG.14221.1;MSTRG.18243.2;MSTRG.62767.3;TraesCS2A02G121200.1;TraesCS7A02G292100.1;TraesCS7B02G197300.1;TraesCS7D02G290700.1
6	GO:0019825	MF	oxygen binding	6/ 1114	14/ 133162	0.42857142857143	9.5922296603534E-10	8.3452398045074E-8	MSTRG.66411.1;MSTRG.66411.2;MSTRG.70225.2;TraesCS7A02G369100.1;TraesCS7B02G259300.1;TraesCS7D02G354100.1
118	GO:0005886	CC	plasma membrane	118/ 1114	7856/ 133162	0.015020366598778	1.3165275291184E-9	1.5156523178975E-7	MSTRG.12550.1;MSTRG.1329.2;MSTRG.134.1;MSTRG.14222.2;MSTRG.20144.1;MSTRG.2170.1;MSTRG.27736.1;MSTRG.31369.2;MSTRG.35293.1;MSTRG.39720.2;MSTRG.46779.1;MSTRG.48493.1;MSTRG.48604.4;MSTRG.51277.2;MSTRG.5236.2;MSTRG.52804.3;MSTRG.61634.1;MSTRG.63678.2;MSTRG.63678.3;MSTRG.63678.4;MSTRG.63681.1;MSTRG.63682.1;MSTRG.63683.2;MSTRG.66838.1;MSTRG.66838.3;MSTRG.67754.1;MSTRG.69292.1;MSTRG.70642.1;MSTRG.70642.…
6	GO:0017057	MF	6-phosphogluconolactonase activity	6/ 1114	16/ 133162	0.375	2.5216142940733E-9	2.1252480472236E-7	MSTRG.10583.1;MSTRG.14653.1;MSTRG.14653.2;MSTRG.18663.2;TraesCS2A02G175400.1;TraesCS2B02G201700.2
9	GO:0071577	BP	zinc ion transmembrane transport	9/ 1114	60/ 133162	0.15	1.9615679984084E-9	2.7410028118936E-7	MSTRG.2170.1;TraesCS1B02G306500.1;TraesCS1D02G293900.1;TraesCS2A02G424200.2;TraesCS2B02G443800.2;TraesCS2D02G422000.1;TraesCS7B02G266800.1;TraesCS7B02G266800.2;TraesCS7D02G098100.1
8	GO:0098869	BP	cellular oxidant detoxification	8/ 1114	43/ 133162	0.18604651162791	2.6188303815779E-9	3.5441725348139E-7	MSTRG.10211.1;MSTRG.14221.1;MSTRG.18243.2;MSTRG.62767.3;TraesCS2A02G121200.1;TraesCS7A02G292100.1;TraesCS7B02G197300.1;TraesCS7D02G290700.1
11	GO:0071241	BP	cellular response to inorganic substance	11/ 1114	110/ 133162	0.1	2.6855443328415E-9	3.5441725348139E-7	MSTRG.10211.1;MSTRG.14221.1;MSTRG.18243.2;MSTRG.30464.5;MSTRG.30464.6;MSTRG.30464.7;TraesCS2A02G121200.1;TraesCS3D02G223300.3;TraesCS6A02G030800.1;TraesCS6B02G044400.1;TraesCS6D02G035900.1
38	GO:1901605	BP	alpha-amino acid metabolic process	38/ 1114	1512/ 133162	0.025132275132275	4.1372687615481E-9	5.312476725977E-7	MSTRG.25804.1;MSTRG.30792.3;MSTRG.3562.1;MSTRG.3562.2;MSTRG.42575.6;MSTRG.440.1;MSTRG.440.2;MSTRG.52957.7;MSTRG.6956.2;MSTRG.9868.1;TraesCS1A02G291200.1;TraesCS1B02G048200.1;TraesCS1B02G085100.1;TraesCS1B02G102700.1;TraesCS1B02G300600.1;TraesCS1D02G067800.1;TraesCS1D02G222600.2;TraesCS1D02G289700.1;TraesCS1D02G289800.2;TraesCS2A02G149300.1;TraesCS3A02G266300.2;TraesCS3A02G287400.1;TraesCS3A02G368…
10	GO:0016036	BP	cellular response to phosphate starvation	10/ 1114	90/ 133162	0.11111111111111	5.0440797451113E-9	6.3064270707957E-7	MSTRG.22411.1;MSTRG.22411.2;MSTRG.29904.1;MSTRG.29904.2;MSTRG.9261.1;TraesCS1D02G396300.1;TraesCS2B02G195900.1;TraesCS2D02G177100.1;TraesCS7A02G376200.1;TraesCS7B02G277700.1
12	GO:1901701	BP	cellular response to oxygen-containing compound	12/ 1114	154/ 133162	0.077922077922078	8.9505524684809E-9	1.0903608917373E-6	MSTRG.10211.1;MSTRG.14221.1;MSTRG.18243.2;MSTRG.30464.5;MSTRG.30464.6;MSTRG.30464.7;TraesCS2A02G121200.1;TraesCS3D02G223300.3;TraesCS4A02G160600.1;TraesCS6A02G030800.1;TraesCS6B02G044400.1;TraesCS6D02G035900.1
5	GO:0051511	BP	negative regulation of unidimensional cell growth	5/ 1114	10/ 133162	0.5	9.8840781585634E-9	1.1252418914382E-6	MSTRG.22411.1;MSTRG.22411.2;MSTRG.29904.1;MSTRG.29904.2;TraesCS7A02G376200.1
5	GO:0097272	BP	ammonia homeostasis	5/ 1114	10/ 133162	0.5	9.8840781585634E-9	1.1252418914382E-6	TraesCS2B02G383500.1;TraesCS2D02G362900.1;TraesCS6A02G226800.1;TraesCS6B02G254800.1;TraesCS6D02G208200.1
7	GO:0046503	BP	glycerolipid catabolic process	7/ 1114	33/ 133162	0.21212121212121	9.9474130583891E-9	1.1252418914382E-6	MSTRG.23843.1;MSTRG.31291.2;TraesCS2A02G285900.1;TraesCS2B02G303200.1;TraesCS2D02G284700.1;TraesCS3B02G370300.1;TraesCS3D02G332200.1
7	GO:0015976	BP	carbon utilization	7/ 1114	34/ 133162	0.20588235294118	1.2435514204084E-8	1.3739797205489E-6	MSTRG.30464.5;MSTRG.30464.6;MSTRG.30464.7;MSTRG.70854.2;TraesCS3D02G223300.3;TraesCS7A02G454400.1;TraesCS7D02G443500.1
11	GO:0000041	BP	transition metal ion transport	11/ 1114	132/ 133162	0.083333333333333	1.8452135120022E-8	1.9481354212272E-6	MSTRG.2170.1;TraesCS1B02G306500.1;TraesCS1D02G293900.1;TraesCS2A02G424200.2;TraesCS2B02G443800.2;TraesCS2D02G422000.1;TraesCS3B02G595100.1;TraesCS5B02G151000.1;TraesCS7B02G266800.1;TraesCS7B02G266800.2;TraesCS7D02G098100.1
5	GO:0016972	MF	thiol oxidase activity	5/ 1114	12/ 133162	0.41666666666667	3.0635000299461E-8	2.4300763472838E-6	MSTRG.34468.1;TraesCS1A02G378200.1;TraesCS4A02G250800.1;TraesCS4B02G064100.1;TraesCS4D02G063000.1
27	GO:0016054	BP	organic acid catabolic process	27/ 1114	951/ 133162	0.028391167192429	6.5810003076865E-8	6.5138192628789E-6	MSTRG.27351.2;MSTRG.35106.2;MSTRG.3562.1;MSTRG.3562.2;MSTRG.440.1;MSTRG.440.2;MSTRG.6956.2;TraesCS1A02G291200.1;TraesCS1B02G048200.1;TraesCS1B02G085100.1;TraesCS1B02G102700.1;TraesCS1B02G300600.1;TraesCS1D02G067800.1;TraesCS1D02G289700.1;TraesCS1D02G289800.2;TraesCS3A02G368800.1;TraesCS3B02G328700.1;TraesCS3D02G293800.1;TraesCS4A02G075600.1;TraesCS4A02G160600.1;TraesCS4A02G401400.2;TraesCS4B02G19…
27	GO:0046395	BP	carboxylic acid catabolic process	27/ 1114	951/ 133162	0.028391167192429	6.5810003076865E-8	6.5138192628789E-6	MSTRG.27351.2;MSTRG.35106.2;MSTRG.3562.1;MSTRG.3562.2;MSTRG.440.1;MSTRG.440.2;MSTRG.6956.2;TraesCS1A02G291200.1;TraesCS1B02G048200.1;TraesCS1B02G085100.1;TraesCS1B02G102700.1;TraesCS1B02G300600.1;TraesCS1D02G067800.1;TraesCS1D02G289700.1;TraesCS1D02G289800.2;TraesCS3A02G368800.1;TraesCS3B02G328700.1;TraesCS3D02G293800.1;TraesCS4A02G075600.1;TraesCS4A02G160600.1;TraesCS4A02G401400.2;TraesCS4B02G19…
9	GO:0015112	MF	nitrate transmembrane transporter activity	9/ 1114	92/ 133162	0.097826086956522	9.0792215182748E-8	6.9961886956535E-6	MSTRG.48493.1;TraesCS1B02G224900.1;TraesCS1D02G214200.1;TraesCS4A02G367300.1;TraesCS5D02G506100.1;TraesCS6A02G030800.1;TraesCS6A02G210000.1;TraesCS6B02G044400.1;TraesCS6D02G035900.1
21	GO:0009063	BP	cellular amino acid catabolic process	21/ 1114	606/ 133162	0.034653465346535	7.4187796114673E-8	7.1931881498125E-6	MSTRG.3562.1;MSTRG.3562.2;MSTRG.440.1;MSTRG.440.2;MSTRG.6956.2;TraesCS1A02G291200.1;TraesCS1B02G048200.1;TraesCS1B02G085100.1;TraesCS1B02G102700.1;TraesCS1B02G300600.1;TraesCS1D02G067800.1;TraesCS1D02G289700.1;TraesCS1D02G289800.2;TraesCS3A02G368800.1;TraesCS4A02G075600.1;TraesCS4A02G401400.2;TraesCS4B02G193200.1;TraesCS4D02G232700.2;TraesCS5A02G059200.1;TraesCS5D02G126700.1;TraesCS6D02G130800.1
54	GO:0042221	BP	response to chemical	54/ 1114	2898/ 133162	0.018633540372671	8.2739786466148E-8	7.8619345100134E-6	MSTRG.10211.1;MSTRG.14221.1;MSTRG.18243.2;MSTRG.22411.1;MSTRG.22411.2;MSTRG.29904.1;MSTRG.29904.2;MSTRG.30464.5;MSTRG.30464.6;MSTRG.30464.7;MSTRG.30792.3;MSTRG.31751.1;MSTRG.48493.1;MSTRG.54598.1;MSTRG.63681.1;MSTRG.63683.2;MSTRG.67754.1;TraesCS1A02G013900.1;TraesCS1B02G224900.1;TraesCS1D02G011800.1;TraesCS1D02G214200.1;TraesCS2A02G121200.1;TraesCS2B02G244100.1;TraesCS2B02G359600.1;TraesCS2D02G04…
8	GO:0006551	BP	leucine metabolic process	8/ 1114	66/ 133162	0.12121212121212	8.753391758459E-8	8.1543851459684E-6	MSTRG.3562.1;MSTRG.3562.2;MSTRG.440.1;MSTRG.440.2;MSTRG.6956.2;TraesCS1B02G085100.1;TraesCS1D02G067800.1;TraesCS4A02G401400.2
10	GO:0072350	BP	tricarboxylic acid metabolic process	10/ 1114	123/ 133162	0.08130081300813	1.0319805243707E-7	9.4287297524718E-6	MSTRG.59191.1;MSTRG.9868.1;TraesCS2A02G049900.1;TraesCS2A02G095700.1;TraesCS2B02G111100.1;TraesCS2D02G094200.1;TraesCS3B02G068500.1;TraesCS6A02G163100.1;TraesCS6B02G187400.1;TraesCS6D02G148200.1
31	GO:0016616	MF	oxidoreductase activity, acting on the CH-OH group of donors, NAD or NADP as acceptor	31/ 1114	1255/ 133162	0.024701195219124	1.5752381176483E-7	1.1482208657561E-5	MSTRG.14563.2;MSTRG.2074.2;MSTRG.2635.2;MSTRG.2635.3;MSTRG.36556.1;MSTRG.36556.2;MSTRG.36556.3;MSTRG.45025.1;MSTRG.49548.2;MSTRG.54949.1;MSTRG.9131.1;TraesCS1B02G190400.2;TraesCS1B02G389200.1;TraesCS1D02G222600.2;TraesCS1D02G376300.1;TraesCS2B02G189800.1;TraesCS4A02G202200.1;TraesCS4A02G202300.1;TraesCS4B02G106300.1;TraesCS4B02G106500.1;TraesCS4D02G103000.1;TraesCS4D02G103100.1;TraesCS4D02G103300…
4	GO:0047389	MF	glycerophosphocholine phosphodiesterase activity	4/ 1114	7/ 133162	0.57142857142857	1.6712839415671E-7	1.1861717869491E-5	MSTRG.23843.1;MSTRG.31291.2;TraesCS3B02G370300.1;TraesCS3D02G332200.1
17	GO:1901698	BP	response to nitrogen compound	17/ 1114	419/ 133162	0.040572792362768	1.4292132970901E-7	1.2574430323102E-5	MSTRG.22411.1;MSTRG.22411.2;MSTRG.29904.1;MSTRG.29904.2;MSTRG.30792.3;MSTRG.48493.1;MSTRG.63681.1;TraesCS1B02G224900.1;TraesCS1D02G214200.1;TraesCS3A02G266300.2;TraesCS4A02G160600.1;TraesCS4A02G367300.1;TraesCS5D02G506100.1;TraesCS6A02G030800.1;TraesCS6A02G210000.1;TraesCS6B02G044400.1;TraesCS6D02G035900.1
43	GO:0006811	BP	ion transport	43/ 1114	2106/ 133162	0.020417853751187	1.6523481418041E-7	1.3016836076041E-5	MSTRG.2170.1;MSTRG.27736.1;MSTRG.31369.2;MSTRG.5236.2;MSTRG.53449.1;MSTRG.56312.1;MSTRG.59289.1;MSTRG.9261.1;TraesCS1B02G306500.1;TraesCS1D02G293900.1;TraesCS1D02G396300.1;TraesCS2A02G348600.1;TraesCS2A02G424200.2;TraesCS2B02G367000.1;TraesCS2B02G383500.1;TraesCS2B02G443800.2;TraesCS2D02G362900.1;TraesCS2D02G422000.1;TraesCS3A02G130300.1;TraesCS3A02G388100.1;TraesCS3B02G166500.1;TraesCS3B02G38340…
4	GO:0071280	BP	cellular response to copper ion	4/ 1114	7/ 133162	0.57142857142857	1.6712839415671E-7	1.3016836076041E-5	MSTRG.10211.1;MSTRG.14221.1;MSTRG.18243.2;TraesCS2A02G121200.1
4	GO:0046688	BP	response to copper ion	4/ 1114	7/ 133162	0.57142857142857	1.6712839415671E-7	1.3016836076041E-5	MSTRG.10211.1;MSTRG.14221.1;MSTRG.18243.2;TraesCS2A02G121200.1
4	GO:0071322	BP	cellular response to carbohydrate stimulus	4/ 1114	7/ 133162	0.57142857142857	1.6712839415671E-7	1.3016836076041E-5	MSTRG.10211.1;MSTRG.14221.1;MSTRG.18243.2;TraesCS2A02G121200.1
4	GO:0071324	BP	cellular response to disaccharide stimulus	4/ 1114	7/ 133162	0.57142857142857	1.6712839415671E-7	1.3016836076041E-5	MSTRG.10211.1;MSTRG.14221.1;MSTRG.18243.2;TraesCS2A02G121200.1
4	GO:0071457	BP	cellular response to ozone	4/ 1114	7/ 133162	0.57142857142857	1.6712839415671E-7	1.3016836076041E-5	MSTRG.10211.1;MSTRG.14221.1;MSTRG.18243.2;TraesCS2A02G121200.1
4	GO:0071329	BP	cellular response to sucrose stimulus	4/ 1114	7/ 133162	0.57142857142857	1.6712839415671E-7	1.3016836076041E-5	MSTRG.10211.1;MSTRG.14221.1;MSTRG.18243.2;TraesCS2A02G121200.1
19	GO:1901606	BP	alpha-amino acid catabolic process	19/ 1114	530/ 133162	0.035849056603774	1.8263565323343E-7	1.3995193363097E-5	MSTRG.3562.1;MSTRG.3562.2;MSTRG.440.1;MSTRG.440.2;MSTRG.6956.2;TraesCS1A02G291200.1;TraesCS1B02G048200.1;TraesCS1B02G085100.1;TraesCS1B02G102700.1;TraesCS1B02G300600.1;TraesCS1D02G067800.1;TraesCS1D02G289700.1;TraesCS1D02G289800.2;TraesCS3A02G368800.1;TraesCS4A02G075600.1;TraesCS4A02G401400.2;TraesCS4D02G232700.2;TraesCS5A02G059200.1;TraesCS6D02G130800.1
9	GO:0009083	BP	branched-chain amino acid catabolic process	9/ 1114	101/ 133162	0.089108910891089	2.0409513727357E-7	1.539136503471E-5	MSTRG.3562.1;MSTRG.3562.2;MSTRG.440.1;MSTRG.440.2;MSTRG.6956.2;TraesCS1B02G085100.1;TraesCS1D02G067800.1;TraesCS4A02G401400.2;TraesCS5D02G126700.1
951	GO:0003674	MF	molecular_function	951/ 1114	105599/ 133162	0.0090057671000672	2.2737563416117E-7	1.5723899623915E-5	MSTRG.10130.1;MSTRG.10183.1;MSTRG.10211.1;MSTRG.10469.2;MSTRG.10583.1;MSTRG.11079.1;MSTRG.11752.1;MSTRG.12296.1;MSTRG.12550.1;MSTRG.12611.2;MSTRG.1269.1;MSTRG.12816.1;MSTRG.12910.1;MSTRG.13020.1;MSTRG.1329.2;MSTRG.134.1;MSTRG.13537.1;MSTRG.13537.3;MSTRG.13619.1;MSTRG.14005.1;MSTRG.14194.1;MSTRG.14221.1;MSTRG.14222.2;MSTRG.14516.1;MSTRG.14563.2;MSTRG.14573.1;MSTRG.14653.1;MSTRG.14653.2;MSTRG.15625…
6	GO:0006098	BP	pentose-phosphate shunt	6/ 1114	33/ 133162	0.18181818181818	3.0889905333734E-7	2.2578144652395E-5	MSTRG.10583.1;MSTRG.14653.1;MSTRG.14653.2;MSTRG.18663.2;TraesCS2A02G175400.1;TraesCS2B02G201700.2
11	GO:0009267	BP	cellular response to starvation	11/ 1114	177/ 133162	0.062146892655367	3.6966660900548E-7	2.6213224766941E-5	MSTRG.22411.1;MSTRG.22411.2;MSTRG.29904.1;MSTRG.29904.2;MSTRG.9261.1;TraesCS1D02G396300.1;TraesCS2A02G587900.1;TraesCS2B02G195900.1;TraesCS2D02G177100.1;TraesCS7A02G376200.1;TraesCS7B02G277700.1
46	GO:0006520	BP	cellular amino acid metabolic process	46/ 1114	2413/ 133162	0.019063406547866	4.0135229533221E-7	2.8041540516519E-5	MSTRG.1269.1;MSTRG.25804.1;MSTRG.30792.3;MSTRG.3562.1;MSTRG.3562.2;MSTRG.42575.6;MSTRG.440.1;MSTRG.440.2;MSTRG.49548.2;MSTRG.52957.7;MSTRG.6956.2;MSTRG.9868.1;TraesCS1A02G291200.1;TraesCS1B02G048200.1;TraesCS1B02G085100.1;TraesCS1B02G102700.1;TraesCS1B02G300600.1;TraesCS1D02G067800.1;TraesCS1D02G221400.1;TraesCS1D02G222600.2;TraesCS1D02G289700.1;TraesCS1D02G289800.2;TraesCS2A02G149300.1;TraesCS2B…
30	GO:0034220	BP	ion transmembrane transport	30/ 1114	1253/ 133162	0.023942537909018	4.7270172373882E-7	3.2547911441785E-5	MSTRG.2170.1;MSTRG.27736.1;MSTRG.31369.2;MSTRG.5236.2;MSTRG.53449.1;MSTRG.56312.1;MSTRG.59289.1;TraesCS1B02G306500.1;TraesCS1D02G293900.1;TraesCS2A02G348600.1;TraesCS2A02G424200.2;TraesCS2B02G367000.1;TraesCS2B02G383500.1;TraesCS2B02G443800.2;TraesCS2D02G362900.1;TraesCS2D02G422000.1;TraesCS3A02G388100.1;TraesCS3B02G383400.1;TraesCS3D02G344800.1;TraesCS4A02G352900.1;TraesCS5A02G229700.2;TraesCS5B…
29	GO:0008509	MF	anion transmembrane transporter activity	29/ 1114	1219/ 133162	0.023789991796555	8.2759112865976E-7	5.5800331849884E-5	MSTRG.23897.2;MSTRG.31342.1;MSTRG.39720.2;MSTRG.47050.1;MSTRG.48493.1;MSTRG.5236.2;MSTRG.53449.1;MSTRG.56312.1;MSTRG.59289.1;TraesCS1B02G224900.1;TraesCS1D02G214200.1;TraesCS2A02G348600.1;TraesCS2B02G367000.1;TraesCS3A02G130300.1;TraesCS3A02G346700.1;TraesCS3A02G388100.1;TraesCS3B02G166500.1;TraesCS3B02G378500.1;TraesCS3D02G340400.2;TraesCS4A02G367300.1;TraesCS5A02G229700.2;TraesCS5B02G120800.1;T…
9	GO:0015179	MF	L-amino acid transmembrane transporter activity	9/ 1114	121/ 133162	0.074380165289256	9.5140556423742E-7	6.2583922115812E-5	MSTRG.23897.2;MSTRG.31342.1;MSTRG.53449.1;MSTRG.56312.1;MSTRG.59289.1;TraesCS3A02G346700.1;TraesCS3B02G166500.1;TraesCS3B02G378500.1;TraesCS3D02G340400.2
4	GO:0071484	BP	cellular response to light intensity	4/ 1114	10/ 133162	0.4	9.8286382762864E-7	6.4855361736996E-5	MSTRG.10211.1;MSTRG.14221.1;MSTRG.18243.2;TraesCS2A02G121200.1
4	GO:0071493	BP	cellular response to UV-B	4/ 1114	10/ 133162	0.4	9.8286382762864E-7	6.4855361736996E-5	MSTRG.10211.1;MSTRG.14221.1;MSTRG.18243.2;TraesCS2A02G121200.1
19	GO:0042887	MF	amide transmembrane transporter activity	19/ 1114	604/ 133162	0.031456953642384	1.2820462532186E-6	8.0411133603036E-5	MSTRG.13537.1;MSTRG.13537.3;MSTRG.27986.1;MSTRG.63683.2;MSTRG.67237.1;MSTRG.71008.1;MSTRG.71009.1;MSTRG.71009.2;TraesCS1A02G150400.1;TraesCS1B02G168000.1;TraesCS2D02G387700.2;TraesCS2D02G387800.1;TraesCS2D02G484200.1;TraesCS3B02G291000.1;TraesCS3B02G414900.1;TraesCS3D02G257900.1;TraesCS5A02G391000.1;TraesCS5B02G395800.1;TraesCS5D02G400800.1
11	GO:0031669	BP	cellular response to nutrient levels	11/ 1114	200/ 133162	0.055	1.2362860373575E-6	8.0460204979251E-5	MSTRG.22411.1;MSTRG.22411.2;MSTRG.29904.1;MSTRG.29904.2;MSTRG.9261.1;TraesCS1D02G396300.1;TraesCS2A02G587900.1;TraesCS2B02G195900.1;TraesCS2D02G177100.1;TraesCS7A02G376200.1;TraesCS7B02G277700.1
5	GO:0030308	BP	negative regulation of cell growth	5/ 1114	24/ 133162	0.20833333333333	1.5125680691594E-6	9.7110958061843E-5	MSTRG.22411.1;MSTRG.22411.2;MSTRG.29904.1;MSTRG.29904.2;TraesCS7A02G376200.1
15	GO:0035673	MF	oligopeptide transmembrane transporter activity	15/ 1114	396/ 133162	0.037878787878788	1.7799923484E-6	0.0001091054400826	MSTRG.13537.1;MSTRG.13537.3;MSTRG.27986.1;MSTRG.63683.2;TraesCS1A02G150400.1;TraesCS1B02G168000.1;TraesCS2D02G387700.2;TraesCS2D02G387800.1;TraesCS2D02G484200.1;TraesCS3B02G291000.1;TraesCS3B02G414900.1;TraesCS3D02G257900.1;TraesCS5A02G391000.1;TraesCS5B02G395800.1;TraesCS5D02G400800.1
14	GO:0044106	BP	cellular amine metabolic process	14/ 1114	345/ 133162	0.040579710144928	1.7610975275132E-6	0.0001100917678054	MSTRG.18073.2;MSTRG.59191.1;MSTRG.9868.1;TraesCS2A02G049900.1;TraesCS2A02G095700.1;TraesCS2B02G111100.1;TraesCS2D02G094200.1;TraesCS3A02G368800.1;TraesCS3B02G059300.1;TraesCS3B02G059500.1;TraesCS3B02G068500.1;TraesCS6A02G163100.1;TraesCS6B02G187400.1;TraesCS6D02G148200.1
14	GO:0006576	BP	cellular biogenic amine metabolic process	14/ 1114	345/ 133162	0.040579710144928	1.7610975275132E-6	0.0001100917678054	MSTRG.18073.2;MSTRG.59191.1;MSTRG.9868.1;TraesCS2A02G049900.1;TraesCS2A02G095700.1;TraesCS2B02G111100.1;TraesCS2D02G094200.1;TraesCS3A02G368800.1;TraesCS3B02G059300.1;TraesCS3B02G059500.1;TraesCS3B02G068500.1;TraesCS6A02G163100.1;TraesCS6B02G187400.1;TraesCS6D02G148200.1
11	GO:0031668	BP	cellular response to extracellular stimulus	11/ 1114	214/ 133162	0.051401869158879	2.3853916244656E-6	0.0001471817611407	MSTRG.22411.1;MSTRG.22411.2;MSTRG.29904.1;MSTRG.29904.2;MSTRG.9261.1;TraesCS1D02G396300.1;TraesCS2A02G587900.1;TraesCS2B02G195900.1;TraesCS2D02G177100.1;TraesCS7A02G376200.1;TraesCS7B02G277700.1
11	GO:0042594	BP	response to starvation	11/ 1114	215/ 133162	0.051162790697674	2.4951294883997E-6	0.0001519789769152	MSTRG.22411.1;MSTRG.22411.2;MSTRG.29904.1;MSTRG.29904.2;MSTRG.9261.1;TraesCS1D02G396300.1;TraesCS2A02G587900.1;TraesCS2B02G195900.1;TraesCS2D02G177100.1;TraesCS7A02G376200.1;TraesCS7B02G277700.1
7	GO:0003950	MF	NAD+ ADP-ribosyltransferase activity	7/ 1114	72/ 133162	0.097222222222222	2.5839307803743E-6	0.0001548635847704	MSTRG.48773.2;MSTRG.52422.1;MSTRG.52422.2;TraesCS4A02G059400.1;TraesCS4A02G321300.1;TraesCS4D02G236400.2;TraesCS5B02G557500.2
30	GO:1901615	BP	organic hydroxy compound metabolic process	30/ 1114	1369/ 133162	0.021913805697589	2.7860419822298E-6	0.0001643932168358	MSTRG.22411.1;MSTRG.22411.2;MSTRG.23843.1;MSTRG.29904.1;MSTRG.29904.2;MSTRG.31291.2;MSTRG.32602.2;MSTRG.36197.3;MSTRG.38763.2;MSTRG.49548.2;MSTRG.63681.1;TraesCS2A02G285900.1;TraesCS2A02G367800.1;TraesCS2B02G287600.1;TraesCS2B02G303200.1;TraesCS2D02G284700.1;TraesCS3B02G370300.1;TraesCS3B02G496200.1;TraesCS3D02G332200.1;TraesCS3D02G449200.1;TraesCS4A02G008500.1;TraesCS4A02G460100.1;TraesCS4B02G19…
49	GO:0055085	BP	transmembrane transport	49/ 1114	2821/ 133162	0.017369727047146	2.8210573277317E-6	0.0001643932168358	MSTRG.13537.1;MSTRG.13537.3;MSTRG.20042.2;MSTRG.2170.1;MSTRG.23594.2;MSTRG.27736.1;MSTRG.27986.1;MSTRG.31369.2;MSTRG.5236.2;MSTRG.53449.1;MSTRG.56312.1;MSTRG.59289.1;TraesCS1B02G168000.1;TraesCS1B02G224900.1;TraesCS1B02G306500.1;TraesCS1D02G214200.1;TraesCS1D02G293900.1;TraesCS2A02G348600.1;TraesCS2A02G350100.1;TraesCS2A02G424200.2;TraesCS2B02G367000.1;TraesCS2B02G368600.1;TraesCS2B02G383500.1;Tr…
7	GO:0010039	BP	response to iron ion	7/ 1114	73/ 133162	0.095890410958904	2.8373487224877E-6	0.0001643932168358	MSTRG.10211.1;MSTRG.14221.1;MSTRG.18243.2;MSTRG.63683.2;TraesCS2A02G121200.1;TraesCS2D02G387700.2;TraesCS2D02G387800.1
14	GO:0015171	MF	amino acid transmembrane transporter activity	14/ 1114	360/ 133162	0.038888888888889	2.8813647942652E-6	0.000168935670655	MSTRG.23897.2;MSTRG.31342.1;MSTRG.5236.2;MSTRG.53449.1;MSTRG.56312.1;MSTRG.59289.1;TraesCS2A02G348600.1;TraesCS2B02G367000.1;TraesCS3A02G346700.1;TraesCS3A02G388100.1;TraesCS3B02G166500.1;TraesCS3B02G378500.1;TraesCS3D02G340400.2;TraesCS5B02G120800.1
9	GO:0009395	BP	phospholipid catabolic process	9/ 1114	139/ 133162	0.064748201438849	3.0189649505795E-6	0.0001728084636169	MSTRG.23843.1;MSTRG.31291.2;MSTRG.48604.4;MSTRG.52804.3;TraesCS2A02G285900.1;TraesCS2B02G303200.1;TraesCS2D02G284700.1;TraesCS3B02G370300.1;TraesCS3D02G332200.1
4	GO:0035195	BP	gene silencing by miRNA	4/ 1114	13/ 133162	0.30769230769231	3.2800403832444E-6	0.0001855175221523	MSTRG.10211.1;MSTRG.14221.1;MSTRG.18243.2;TraesCS2A02G121200.1
11	GO:0071496	BP	cellular response to external stimulus	11/ 1114	222/ 133162	0.04954954954955	3.3951079583537E-6	0.0001879259943898	MSTRG.22411.1;MSTRG.22411.2;MSTRG.29904.1;MSTRG.29904.2;MSTRG.9261.1;TraesCS1D02G396300.1;TraesCS2A02G587900.1;TraesCS2B02G195900.1;TraesCS2D02G177100.1;TraesCS7A02G376200.1;TraesCS7B02G277700.1
5	GO:0051510	BP	regulation of unidimensional cell growth	5/ 1114	28/ 133162	0.17857142857143	3.4017334282307E-6	0.0001879259943898	MSTRG.22411.1;MSTRG.22411.2;MSTRG.29904.1;MSTRG.29904.2;TraesCS7A02G376200.1
6	GO:0044070	BP	regulation of anion transport	6/ 1114	51/ 133162	0.11764705882353	4.4185925092413E-6	0.0002412957817402	MSTRG.22411.1;MSTRG.22411.2;MSTRG.29904.1;MSTRG.29904.2;MSTRG.9261.1;TraesCS1D02G396300.1
6	GO:0006529	BP	asparagine biosynthetic process	6/ 1114	52/ 133162	0.11538461538462	4.9595418359557E-6	0.0002677589007116	MSTRG.42575.6;TraesCS4D02G195100.1;TraesCS5A02G153900.4;TraesCS5B02G152600.1;TraesCS5B02G152600.2;TraesCS5D02G159100.1
31	GO:0016614	MF	oxidoreductase activity, acting on CH-OH group of donors	31/ 1114	1481/ 133162	0.020931802835922	4.7770536559624E-6	0.0002741215683006	MSTRG.14563.2;MSTRG.2074.2;MSTRG.2635.2;MSTRG.2635.3;MSTRG.36556.1;MSTRG.36556.2;MSTRG.36556.3;MSTRG.45025.1;MSTRG.49548.2;MSTRG.54949.1;MSTRG.9131.1;TraesCS1B02G190400.2;TraesCS1B02G389200.1;TraesCS1D02G222600.2;TraesCS1D02G376300.1;TraesCS2B02G189800.1;TraesCS4A02G202200.1;TraesCS4A02G202300.1;TraesCS4B02G106300.1;TraesCS4B02G106500.1;TraesCS4D02G103000.1;TraesCS4D02G103100.1;TraesCS4D02G103300…
6	GO:0004066	MF	asparagine synthase (glutamine-hydrolyzing) activity	6/ 1114	52/ 133162	0.11538461538462	4.9595418359557E-6	0.0002786642569077	MSTRG.42575.6;TraesCS4D02G195100.1;TraesCS5A02G153900.4;TraesCS5B02G152600.1;TraesCS5B02G152600.2;TraesCS5D02G159100.1
3	GO:0098755	BP	maintenance of seed dormancy by absisic acid	3/ 1114	5/ 133162	0.6	5.7663740243896E-6	0.0003010554174711	MSTRG.52159.3;TraesCS5A02G488500.1;TraesCS5B02G502200.1
3	GO:0010231	BP	maintenance of seed dormancy	3/ 1114	5/ 133162	0.6	5.7663740243896E-6	0.0003010554174711	MSTRG.52159.3;TraesCS5A02G488500.1;TraesCS5B02G502200.1
3	GO:0097437	BP	maintenance of dormancy	3/ 1114	5/ 133162	0.6	5.7663740243896E-6	0.0003010554174711	MSTRG.52159.3;TraesCS5A02G488500.1;TraesCS5B02G502200.1
4	GO:0034644	BP	cellular response to UV	4/ 1114	15/ 133162	0.26666666666667	6.1788724120853E-6	0.0003156540089227	MSTRG.10211.1;MSTRG.14221.1;MSTRG.18243.2;TraesCS2A02G121200.1
4	GO:0034614	BP	cellular response to reactive oxygen species	4/ 1114	15/ 133162	0.26666666666667	6.1788724120853E-6	0.0003156540089227	MSTRG.10211.1;MSTRG.14221.1;MSTRG.18243.2;TraesCS2A02G121200.1
12	GO:0007154	BP	cell communication	12/ 1114	284/ 133162	0.042253521126761	6.3243365293366E-6	0.0003196481154348	MSTRG.22411.1;MSTRG.22411.2;MSTRG.29904.1;MSTRG.29904.2;MSTRG.9261.1;TraesCS1D02G396300.1;TraesCS2A02G272400.2;TraesCS2A02G587900.1;TraesCS2B02G195900.1;TraesCS2D02G177100.1;TraesCS7A02G376200.1;TraesCS7B02G277700.1
10	GO:0009081	BP	branched-chain amino acid metabolic process	10/ 1114	194/ 133162	0.051546391752577	6.6405553549224E-6	0.0003320976683288	MSTRG.3562.1;MSTRG.3562.2;MSTRG.440.1;MSTRG.440.2;MSTRG.6956.2;TraesCS1B02G085100.1;TraesCS1D02G067800.1;TraesCS4A02G401400.2;TraesCS4B02G235400.3;TraesCS5D02G126700.1
7	GO:0008889	MF	glycerophosphodiester phosphodiesterase activity	7/ 1114	84/ 133162	0.083333333333333	7.2835557862989E-6	0.0003928749991129	MSTRG.23843.1;MSTRG.31291.2;TraesCS2A02G285900.1;TraesCS2B02G303200.1;TraesCS2D02G284700.1;TraesCS3B02G370300.1;TraesCS3D02G332200.1
4	GO:0010193	BP	response to ozone	4/ 1114	16/ 133162	0.25	8.1837224375981E-6	0.0004050090135523	MSTRG.10211.1;MSTRG.14221.1;MSTRG.18243.2;TraesCS2A02G121200.1
11	GO:0000302	BP	response to reactive oxygen species	11/ 1114	245/ 133162	0.044897959183673	8.6492288390736E-6	0.0004236338784993	MSTRG.10211.1;MSTRG.14221.1;MSTRG.18243.2;MSTRG.31751.1;MSTRG.54598.1;MSTRG.67754.1;TraesCS2A02G121200.1;TraesCS2B02G359600.1;TraesCS2D02G339900.1;TraesCS6A02G323400.1;TraesCS6D02G303200.1
13	GO:0005507	MF	copper ion binding	13/ 1114	343/ 133162	0.037900874635569	8.4908183503461E-6	0.0004490144527624	MSTRG.10211.1;MSTRG.14221.1;MSTRG.18243.2;MSTRG.62767.3;MSTRG.68893.1;TraesCS1B02G056900.1;TraesCS1D02G044300.1;TraesCS2A02G121200.1;TraesCS2A02G399000.1;TraesCS6B02G074200.1;TraesCS7A02G292100.1;TraesCS7B02G197300.1;TraesCS7D02G290700.1
39	GO:0016053	BP	organic acid biosynthetic process	39/ 1114	2125/ 133162	0.018352941176471	9.5643278343124E-6	0.0004589911266749	MSTRG.11752.1;MSTRG.30792.3;MSTRG.42575.6;MSTRG.43975.1;MSTRG.49548.2;MSTRG.52957.7;MSTRG.59191.1;MSTRG.63681.1;MSTRG.9868.1;TraesCS1D02G222600.2;TraesCS2A02G027200.1;TraesCS2A02G049900.1;TraesCS2A02G095700.1;TraesCS2A02G149300.1;TraesCS2A02G525500.2;TraesCS2B02G111100.1;TraesCS2D02G094200.1;TraesCS2D02G279500.1;TraesCS2D02G423300.4;TraesCS3A02G266300.2;TraesCS3A02G287400.1;TraesCS3A02G408700.1;T…
39	GO:0046394	BP	carboxylic acid biosynthetic process	39/ 1114	2125/ 133162	0.018352941176471	9.5643278343124E-6	0.0004589911266749	MSTRG.11752.1;MSTRG.30792.3;MSTRG.42575.6;MSTRG.43975.1;MSTRG.49548.2;MSTRG.52957.7;MSTRG.59191.1;MSTRG.63681.1;MSTRG.9868.1;TraesCS1D02G222600.2;TraesCS2A02G027200.1;TraesCS2A02G049900.1;TraesCS2A02G095700.1;TraesCS2A02G149300.1;TraesCS2A02G525500.2;TraesCS2B02G111100.1;TraesCS2D02G094200.1;TraesCS2D02G279500.1;TraesCS2D02G423300.4;TraesCS3A02G266300.2;TraesCS3A02G287400.1;TraesCS3A02G408700.1;T…
6	GO:0006880	BP	intracellular sequestering of iron ion	6/ 1114	59/ 133162	0.10169491525424	1.0443840180235E-5	0.0004864576931009	MSTRG.63684.1;TraesCS5A02G203400.1;TraesCS5B02G151000.1;TraesCS5D02G209900.1;TraesCS7A02G031400.2;TraesCS7D02G413000.1
6	GO:0097577	BP	sequestering of iron ion	6/ 1114	59/ 133162	0.10169491525424	1.0443840180235E-5	0.0004864576931009	MSTRG.63684.1;TraesCS5A02G203400.1;TraesCS5B02G151000.1;TraesCS5D02G209900.1;TraesCS7A02G031400.2;TraesCS7D02G413000.1
6	GO:0051238	BP	sequestering of metal ion	6/ 1114	59/ 133162	0.10169491525424	1.0443840180235E-5	0.0004864576931009	MSTRG.63684.1;TraesCS5A02G203400.1;TraesCS5B02G151000.1;TraesCS5D02G209900.1;TraesCS7A02G031400.2;TraesCS7D02G413000.1
85	GO:0005829	CC	cytosol	85/ 1114	6099/ 133162	0.013936710936219	6.9000297579233E-6	0.0005295772839206	MSTRG.10211.1;MSTRG.10583.1;MSTRG.1269.1;MSTRG.12910.1;MSTRG.14221.1;MSTRG.14563.2;MSTRG.14653.1;MSTRG.14653.2;MSTRG.18243.2;MSTRG.18663.2;MSTRG.2074.2;MSTRG.2635.2;MSTRG.2635.3;MSTRG.36556.1;MSTRG.36556.2;MSTRG.36556.3;MSTRG.42575.6;MSTRG.43587.3;MSTRG.46657.1;MSTRG.49548.2;MSTRG.5776.5;MSTRG.62767.3;MSTRG.6286.8;MSTRG.7699.3;MSTRG.9131.1;TraesCS1A02G203000.3;TraesCS1B02G389200.1;TraesCS1D02G210…
7	GO:0004089	MF	carbonate dehydratase activity	7/ 1114	89/ 133162	0.078651685393258	1.0686456428911E-5	0.000554257172861	MSTRG.30464.5;MSTRG.30464.6;MSTRG.30464.7;MSTRG.70854.2;TraesCS3D02G223300.3;TraesCS7A02G454400.1;TraesCS7D02G443500.1
11	GO:0006541	BP	glutamine metabolic process	11/ 1114	255/ 133162	0.043137254901961	1.2570392487674E-5	0.0005798246088246	MSTRG.30792.3;MSTRG.42575.6;TraesCS3A02G266300.2;TraesCS3B02G059300.1;TraesCS3B02G059500.1;TraesCS4D02G195100.1;TraesCS5A02G153900.4;TraesCS5B02G152600.1;TraesCS5B02G152600.2;TraesCS5D02G159100.1;TraesCS6B02G177600.1
16	GO:0046943	MF	carboxylic acid transmembrane transporter activity	16/ 1114	525/ 133162	0.03047619047619	1.26885111325E-5	0.0006337206393398	MSTRG.23897.2;MSTRG.31342.1;MSTRG.47050.1;MSTRG.5236.2;MSTRG.53449.1;MSTRG.56312.1;MSTRG.59289.1;TraesCS2A02G348600.1;TraesCS2B02G367000.1;TraesCS3A02G130300.1;TraesCS3A02G346700.1;TraesCS3A02G388100.1;TraesCS3B02G166500.1;TraesCS3B02G378500.1;TraesCS3D02G340400.2;TraesCS5B02G120800.1
16	GO:0005342	MF	organic acid transmembrane transporter activity	16/ 1114	525/ 133162	0.03047619047619	1.26885111325E-5	0.0006337206393398	MSTRG.23897.2;MSTRG.31342.1;MSTRG.47050.1;MSTRG.5236.2;MSTRG.53449.1;MSTRG.56312.1;MSTRG.59289.1;TraesCS2A02G348600.1;TraesCS2B02G367000.1;TraesCS3A02G130300.1;TraesCS3A02G346700.1;TraesCS3A02G388100.1;TraesCS3B02G166500.1;TraesCS3B02G378500.1;TraesCS3D02G340400.2;TraesCS5B02G120800.1
11	GO:0009873	BP	ethylene-activated signaling pathway	11/ 1114	258/ 133162	0.042635658914729	1.4013423765401E-5	0.0006401709260521	MSTRG.38232.1;TraesCS2A02G109800.1;TraesCS2B02G127800.1;TraesCS2D02G110000.1;TraesCS3D02G372900.1;TraesCS3D02G390000.1;TraesCS4A02G326400.1;TraesCS5A02G314600.1;TraesCS5D02G320800.1;TraesCS7A02G264100.1;TraesCS7B02G162100.1
11	GO:0031667	BP	response to nutrient levels	11/ 1114	263/ 133162	0.041825095057034	1.6738699539174E-5	0.000750454293746	MSTRG.22411.1;MSTRG.22411.2;MSTRG.29904.1;MSTRG.29904.2;MSTRG.9261.1;TraesCS1D02G396300.1;TraesCS2A02G587900.1;TraesCS2B02G195900.1;TraesCS2D02G177100.1;TraesCS7A02G376200.1;TraesCS7B02G277700.1
10	GO:0009309	BP	amine biosynthetic process	10/ 1114	216/ 133162	0.046296296296296	1.6901412214444E-5	0.000750454293746	MSTRG.59191.1;MSTRG.9868.1;TraesCS2A02G049900.1;TraesCS2A02G095700.1;TraesCS2B02G111100.1;TraesCS2D02G094200.1;TraesCS3B02G068500.1;TraesCS6A02G163100.1;TraesCS6B02G187400.1;TraesCS6D02G148200.1
10	GO:0042401	BP	cellular biogenic amine biosynthetic process	10/ 1114	216/ 133162	0.046296296296296	1.6901412214444E-5	0.000750454293746	MSTRG.59191.1;MSTRG.9868.1;TraesCS2A02G049900.1;TraesCS2A02G095700.1;TraesCS2B02G111100.1;TraesCS2D02G094200.1;TraesCS3B02G068500.1;TraesCS6A02G163100.1;TraesCS6B02G187400.1;TraesCS6D02G148200.1
9	GO:0015074	BP	DNA integration	9/ 1114	174/ 133162	0.051724137931034	1.8555905583035E-5	0.0008162880317129	MSTRG.11079.1;MSTRG.13020.1;MSTRG.32585.2;MSTRG.38231.2;MSTRG.43658.1;MSTRG.49987.6;MSTRG.58212.1;MSTRG.61153.2;MSTRG.6453.1
4	GO:0071244	BP	cellular response to carbon dioxide	4/ 1114	20/ 133162	0.2	2.1212561331039E-5	0.0009161898080342	MSTRG.30464.5;MSTRG.30464.6;MSTRG.30464.7;TraesCS3D02G223300.3
6	GO:0006528	BP	asparagine metabolic process	6/ 1114	67/ 133162	0.08955223880597	2.1854761077542E-5	0.0009354231520666	MSTRG.42575.6;TraesCS4D02G195100.1;TraesCS5A02G153900.4;TraesCS5B02G152600.1;TraesCS5B02G152600.2;TraesCS5D02G159100.1
21	GO:0098660	BP	inorganic ion transmembrane transport	21/ 1114	873/ 133162	0.024054982817869	2.2064472937678E-5	0.0009359670618474	MSTRG.2170.1;MSTRG.27736.1;MSTRG.31369.2;TraesCS1B02G306500.1;TraesCS1D02G293900.1;TraesCS2A02G424200.2;TraesCS2B02G383500.1;TraesCS2B02G443800.2;TraesCS2D02G362900.1;TraesCS2D02G422000.1;TraesCS3B02G383400.1;TraesCS3D02G344800.1;TraesCS4A02G352900.1;TraesCS5A02G229700.2;TraesCS5D02G237800.1;TraesCS6A02G226800.1;TraesCS6B02G254800.1;TraesCS6D02G208200.1;TraesCS7B02G266800.1;TraesCS7B02G266800.2;T…
6	GO:0009051	BP	pentose-phosphate shunt, oxidative branch	6/ 1114	68/ 133162	0.088235294117647	2.3800335317896E-5	0.0010006671955338	MSTRG.10583.1;MSTRG.14653.1;MSTRG.14653.2;MSTRG.18663.2;TraesCS2A02G175400.1;TraesCS2B02G201700.2
8	GO:0006071	BP	glycerol metabolic process	8/ 1114	139/ 133162	0.057553956834532	2.5095002684326E-5	0.0010458452434494	MSTRG.23843.1;MSTRG.31291.2;TraesCS2A02G285900.1;TraesCS2B02G303200.1;TraesCS2D02G284700.1;TraesCS3B02G370300.1;TraesCS3D02G332200.1;TraesCS4D02G051400.2
187	GO:0050896	BP	response to stimulus	187/ 1114	16583/ 133162	0.011276608575047	2.6303508518899E-5	0.001086677991072	MSTRG.10130.1;MSTRG.10211.1;MSTRG.12296.1;MSTRG.14221.1;MSTRG.16277.1;MSTRG.18185.1;MSTRG.18243.2;MSTRG.22411.1;MSTRG.22411.2;MSTRG.2252.1;MSTRG.25804.1;MSTRG.27351.2;MSTRG.29904.1;MSTRG.29904.2;MSTRG.30464.5;MSTRG.30464.6;MSTRG.30464.7;MSTRG.30792.3;MSTRG.31751.1;MSTRG.34991.1;MSTRG.35688.1;MSTRG.41637.1;MSTRG.43127.1;MSTRG.43411.2;MSTRG.43658.1;MSTRG.44371.1;MSTRG.44371.2;MSTRG.45095.1;MSTRG.45…
22	GO:0016765	MF	transferase activity, transferring alkyl or aryl (other than methyl) groups	22/ 1114	943/ 133162	0.023329798515376	2.2528944603069E-5	0.0011047375198995	MSTRG.59191.1;MSTRG.9868.1;TraesCS1A02G013900.1;TraesCS1D02G011800.1;TraesCS2A02G049900.1;TraesCS2A02G095700.1;TraesCS2B02G111100.1;TraesCS2B02G244100.1;TraesCS2D02G044100.1;TraesCS2D02G094200.1;TraesCS3B02G068500.1;TraesCS3B02G536100.1;TraesCS3B02G538600.2;TraesCS3D02G483000.1;TraesCS3D02G512300.1;TraesCS4A02G008400.1;TraesCS4B02G296500.1;TraesCS4D02G295400.1;TraesCS5A02G020900.1;TraesCS6A02G163…
8	GO:0019400	BP	alditol metabolic process	8/ 1114	142/ 133162	0.056338028169014	2.9252131003935E-5	0.0011980765034456	MSTRG.23843.1;MSTRG.31291.2;TraesCS2A02G285900.1;TraesCS2B02G303200.1;TraesCS2D02G284700.1;TraesCS3B02G370300.1;TraesCS3D02G332200.1;TraesCS4D02G051400.2
11	GO:0009991	BP	response to extracellular stimulus	11/ 1114	281/ 133162	0.03914590747331	3.0705284327169E-5	0.0012362780155794	MSTRG.22411.1;MSTRG.22411.2;MSTRG.29904.1;MSTRG.29904.2;MSTRG.9261.1;TraesCS1D02G396300.1;TraesCS2A02G587900.1;TraesCS2B02G195900.1;TraesCS2D02G177100.1;TraesCS7A02G376200.1;TraesCS7B02G277700.1
3	GO:0010162	BP	seed dormancy process	3/ 1114	8/ 133162	0.375	3.169002298229E-5	0.0012546608265738	MSTRG.52159.3;TraesCS5A02G488500.1;TraesCS5B02G502200.1
3	GO:0022611	BP	dormancy process	3/ 1114	8/ 133162	0.375	3.169002298229E-5	0.0012546608265738	MSTRG.52159.3;TraesCS5A02G488500.1;TraesCS5B02G502200.1
5	GO:0016670	MF	oxidoreductase activity, acting on a sulfur group of donors, oxygen as acceptor	5/ 1114	42/ 133162	0.11904761904762	2.6723722575571E-5	0.0012870335676127	MSTRG.34468.1;TraesCS1A02G378200.1;TraesCS4A02G250800.1;TraesCS4B02G064100.1;TraesCS4D02G063000.1
9	GO:0051651	BP	maintenance of location in cell	9/ 1114	188/ 133162	0.047872340425532	3.4110833058713E-5	0.0013261560745708	MSTRG.63684.1;TraesCS5A02G203400.1;TraesCS5B02G151000.1;TraesCS5D02G209900.1;TraesCS7A02G031400.2;TraesCS7B02G170600.3;TraesCS7B02G217800.1;TraesCS7B02G217800.2;TraesCS7D02G413000.1
15	GO:0009308	BP	amine metabolic process	15/ 1114	509/ 133162	0.029469548133595	3.43332345132E-5	0.0013261560745708	MSTRG.18073.2;MSTRG.59191.1;MSTRG.9868.1;TraesCS2A02G049900.1;TraesCS2A02G095700.1;TraesCS2B02G111100.1;TraesCS2D02G094200.1;TraesCS3A02G368800.1;TraesCS3B02G059300.1;TraesCS3B02G059500.1;TraesCS3B02G068500.1;TraesCS3B02G344600.1;TraesCS6A02G163100.1;TraesCS6B02G187400.1;TraesCS6D02G148200.1
5	GO:0034975	BP	protein folding in endoplasmic reticulum	5/ 1114	45/ 133162	0.11111111111111	3.7593869711964E-5	0.0014403909274317	MSTRG.34468.1;TraesCS4A02G250800.1;TraesCS4B02G064100.1;TraesCS4D02G063000.1;TraesCS5D02G282400.2
4	GO:0010037	BP	response to carbon dioxide	4/ 1114	23/ 133162	0.17391304347826	3.8002426047348E-5	0.0014443962092075	MSTRG.30464.5;MSTRG.30464.6;MSTRG.30464.7;TraesCS3D02G223300.3
8	GO:0015295	MF	solute:proton symporter activity	8/ 1114	143/ 133162	0.055944055944056	3.0759704234073E-5	0.0014554196898121	MSTRG.67237.1;MSTRG.71008.1;MSTRG.71009.1;MSTRG.71009.2;TraesCS2D02G505700.1;TraesCS5A02G102600.1;TraesCS5B02G106900.1;TraesCS5D02G114400.1
91	GO:0044248	BP	cellular catabolic process	91/ 1114	7000/ 133162	0.013	4.7359788494238E-5	0.0017857647233025	MSTRG.10130.1;MSTRG.1329.2;MSTRG.14563.2;MSTRG.15625.2;MSTRG.23843.1;MSTRG.2635.2;MSTRG.2635.3;MSTRG.27351.2;MSTRG.28160.1;MSTRG.31291.2;MSTRG.3450.1;MSTRG.35106.2;MSTRG.3562.1;MSTRG.3562.2;MSTRG.36556.1;MSTRG.36556.2;MSTRG.36556.3;MSTRG.42889.4;MSTRG.440.1;MSTRG.440.2;MSTRG.48604.4;MSTRG.52804.3;MSTRG.6255.4;MSTRG.67754.1;MSTRG.68893.1;MSTRG.6956.2;MSTRG.9131.1;TraesCS1A02G203000.3;TraesCS1A02G2…
19	GO:0098662	BP	inorganic cation transmembrane transport	19/ 1114	788/ 133162	0.024111675126904	5.1591363280373E-5	0.0019149263042582	MSTRG.2170.1;MSTRG.27736.1;MSTRG.31369.2;TraesCS1B02G306500.1;TraesCS1D02G293900.1;TraesCS2A02G424200.2;TraesCS2B02G383500.1;TraesCS2B02G443800.2;TraesCS2D02G362900.1;TraesCS2D02G422000.1;TraesCS3B02G383400.1;TraesCS3D02G344800.1;TraesCS4A02G352900.1;TraesCS6A02G226800.1;TraesCS6B02G254800.1;TraesCS6D02G208200.1;TraesCS7B02G266800.1;TraesCS7B02G266800.2;TraesCS7D02G098100.1
4	GO:0070417	BP	cellular response to cold	4/ 1114	25/ 133162	0.16	5.3571399749942E-5	0.0019730055830385	TraesCS2B02G195900.1;TraesCS2D02G177100.1;TraesCS7A02G376200.1;TraesCS7B02G277700.1
6	GO:0009696	BP	salicylic acid metabolic process	6/ 1114	83/ 133162	0.072289156626506	7.3801609163399E-5	0.0026765759170634	MSTRG.32602.2;MSTRG.63681.1;TraesCS3B02G496200.1;TraesCS3D02G449200.1;TraesCS4A02G008500.1;TraesCS4B02G296400.2
19	GO:0098655	BP	cation transmembrane transport	19/ 1114	812/ 133162	0.023399014778325	7.6292795518827E-5	0.0027253163271424	MSTRG.2170.1;MSTRG.27736.1;MSTRG.31369.2;TraesCS1B02G306500.1;TraesCS1D02G293900.1;TraesCS2A02G424200.2;TraesCS2B02G383500.1;TraesCS2B02G443800.2;TraesCS2D02G362900.1;TraesCS2D02G422000.1;TraesCS3B02G383400.1;TraesCS3D02G344800.1;TraesCS4A02G352900.1;TraesCS6A02G226800.1;TraesCS6B02G254800.1;TraesCS6D02G208200.1;TraesCS7B02G266800.1;TraesCS7B02G266800.2;TraesCS7D02G098100.1
5	GO:0048640	BP	negative regulation of developmental growth	5/ 1114	53/ 133162	0.094339622641509	8.3556218672413E-5	0.0029405599623158	MSTRG.22411.1;MSTRG.22411.2;MSTRG.29904.1;MSTRG.29904.2;TraesCS7A02G376200.1
13	GO:0042445	BP	hormone metabolic process	13/ 1114	439/ 133162	0.029612756264237	0.0001066228364871	0.0037247433540466	MSTRG.22411.1;MSTRG.22411.2;MSTRG.23208.1;MSTRG.25804.1;MSTRG.29904.1;MSTRG.29904.2;TraesCS2A02G183900.1;TraesCS2A02G367800.1;TraesCS2B02G210600.1;TraesCS2D02G191800.1;TraesCS3B02G344600.1;TraesCS7A02G373100.1;TraesCS7A02G435700.1
11	GO:0046434	BP	organophosphate catabolic process	11/ 1114	325/ 133162	0.033846153846154	0.0001123719391365	0.0038969276119556	MSTRG.23843.1;MSTRG.31291.2;MSTRG.48604.4;MSTRG.52804.3;TraesCS2A02G285900.1;TraesCS2B02G303200.1;TraesCS2D02G284700.1;TraesCS3B02G370300.1;TraesCS3D02G332200.1;TraesCS7A02G256900.1;TraesCS7D02G157500.1
4	GO:0015485	MF	cholesterol binding	4/ 1114	28/ 133162	0.14285714285714	8.4996708991041E-5	0.0039523469680834	MSTRG.54598.1;TraesCS2A02G404700.2;TraesCS6A02G323400.1;TraesCS6D02G303200.1
21	GO:0006820	BP	anion transport	21/ 1114	982/ 133162	0.021384928716904	0.000115195672877	0.0039600743540296	MSTRG.5236.2;MSTRG.53449.1;MSTRG.56312.1;MSTRG.59289.1;MSTRG.9261.1;TraesCS1D02G396300.1;TraesCS2A02G348600.1;TraesCS2B02G367000.1;TraesCS3A02G130300.1;TraesCS3A02G388100.1;TraesCS3B02G166500.1;TraesCS4A02G360000.1;TraesCS5A02G229700.2;TraesCS5B02G120800.1;TraesCS5D02G237800.1;TraesCS5D02G513000.1;TraesCS6A02G030800.1;TraesCS6A02G187900.2;TraesCS6B02G044400.1;TraesCS6D02G035900.1;TraesCS7D02G3623…
6	GO:0043269	BP	regulation of ion transport	6/ 1114	90/ 133162	0.066666666666667	0.0001158598895411	0.0039600743540296	MSTRG.22411.1;MSTRG.22411.2;MSTRG.29904.1;MSTRG.29904.2;MSTRG.9261.1;TraesCS1D02G396300.1
5	GO:0006572	BP	tyrosine catabolic process	5/ 1114	57/ 133162	0.087719298245614	0.0001185987440109	0.0040247330913989	TraesCS1A02G291200.1;TraesCS1B02G300600.1;TraesCS1D02G289700.1;TraesCS1D02G289800.2;TraesCS6D02G130800.1
3	GO:0010279	MF	indole-3-acetic acid amido synthetase activity	3/ 1114	11/ 133162	0.27272727272727	9.1634799382738E-5	0.0041887975243261	TraesCS2A02G183900.1;TraesCS2B02G210600.1;TraesCS2D02G191800.1
8	GO:0034599	BP	cellular response to oxidative stress	8/ 1114	175/ 133162	0.045714285714286	0.0001271024606821	0.0042525619063436	MSTRG.10211.1;MSTRG.14221.1;MSTRG.18243.2;MSTRG.30464.5;MSTRG.30464.6;MSTRG.30464.7;TraesCS2A02G121200.1;TraesCS3D02G223300.3
23	GO:0050660	MF	flavin adenine dinucleotide binding	23/ 1114	1116/ 133162	0.020609318996416	9.6158271589692E-5	0.0042983626036567	MSTRG.18073.2;MSTRG.30792.3;MSTRG.34468.1;MSTRG.35106.2;MSTRG.3562.1;MSTRG.3562.2;MSTRG.440.1;MSTRG.440.2;MSTRG.53892.3;MSTRG.6956.2;TraesCS1B02G085100.1;TraesCS1B02G456900.1;TraesCS1D02G067800.1;TraesCS1D02G433600.1;TraesCS1D02G443200.1;TraesCS2D02G368100.1;TraesCS3A02G266300.2;TraesCS3B02G344600.1;TraesCS4A02G250800.1;TraesCS4B02G064100.1;TraesCS4D02G063000.1;TraesCS4D02G270000.1;TraesCS7A02G14…
213	GO:0043169	MF	cation binding	213/ 1114	19782/ 133162	0.010767364270549	9.7219176426794E-5	0.0042983626036567	MSTRG.10130.1;MSTRG.10211.1;MSTRG.11079.1;MSTRG.11752.1;MSTRG.12296.1;MSTRG.12816.1;MSTRG.12910.1;MSTRG.14221.1;MSTRG.14563.2;MSTRG.15625.2;MSTRG.17644.2;MSTRG.17758.1;MSTRG.18185.1;MSTRG.18243.2;MSTRG.25006.1;MSTRG.2635.2;MSTRG.2635.3;MSTRG.27351.2;MSTRG.30464.5;MSTRG.30464.6;MSTRG.30464.7;MSTRG.30792.3;MSTRG.31402.2;MSTRG.31751.1;MSTRG.3366.1;MSTRG.33783.1;MSTRG.34513.1;MSTRG.35293.1;MSTRG.3619…
22	GO:0006812	BP	cation transport	22/ 1114	1065/ 133162	0.020657276995305	0.0001306378074735	0.0043164857881046	MSTRG.2170.1;MSTRG.27736.1;MSTRG.31369.2;TraesCS1B02G306500.1;TraesCS1D02G293900.1;TraesCS2A02G424200.2;TraesCS2B02G383500.1;TraesCS2B02G443800.2;TraesCS2D02G362900.1;TraesCS2D02G422000.1;TraesCS3B02G383400.1;TraesCS3B02G595100.1;TraesCS3D02G344800.1;TraesCS4A02G352900.1;TraesCS5B02G151000.1;TraesCS5B02G197300.2;TraesCS6A02G226800.1;TraesCS6B02G254800.1;TraesCS6D02G208200.1;TraesCS7B02G266800.1;T…
6	GO:0016926	BP	protein desumoylation	6/ 1114	92/ 133162	0.065217391304348	0.0001308301312328	0.0043164857881046	MSTRG.61817.2;MSTRG.64847.1;MSTRG.68780.1;TraesCS7A02G158200.1;TraesCS7B02G062500.1;TraesCS7D02G158700.1
17	GO:0008514	MF	organic anion transmembrane transporter activity	17/ 1114	692/ 133162	0.024566473988439	0.0001003754979474	0.0043663341607153	MSTRG.23897.2;MSTRG.31342.1;MSTRG.47050.1;MSTRG.5236.2;MSTRG.53449.1;MSTRG.56312.1;MSTRG.59289.1;TraesCS2A02G348600.1;TraesCS2B02G367000.1;TraesCS3A02G130300.1;TraesCS3A02G346700.1;TraesCS3A02G388100.1;TraesCS3B02G166500.1;TraesCS3B02G378500.1;TraesCS3D02G340400.2;TraesCS5B02G120800.1;TraesCS6A02G187900.2
8	GO:0046916	BP	cellular transition metal ion homeostasis	8/ 1114	177/ 133162	0.045197740112994	0.000137439445865	0.0045032745331363	MSTRG.43127.1;MSTRG.63684.1;MSTRG.7699.3;TraesCS5A02G203400.1;TraesCS5D02G209900.1;TraesCS6A02G204300.2;TraesCS7A02G031400.2;TraesCS7D02G413000.1
15	GO:1904680	MF	peptide transmembrane transporter activity	15/ 1114	563/ 133162	0.02664298401421	0.000105236072887	0.0045051061678787	MSTRG.13537.1;MSTRG.13537.3;MSTRG.27986.1;MSTRG.63683.2;TraesCS1A02G150400.1;TraesCS1B02G168000.1;TraesCS2D02G387700.2;TraesCS2D02G387800.1;TraesCS2D02G484200.1;TraesCS3B02G291000.1;TraesCS3B02G414900.1;TraesCS3D02G257900.1;TraesCS5A02G391000.1;TraesCS5B02G395800.1;TraesCS5D02G400800.1
4	GO:0072506	BP	trivalent inorganic anion homeostasis	4/ 1114	32/ 133162	0.125	0.0001453640728699	0.0046663831770607	MSTRG.16481.2;MSTRG.20485.1;MSTRG.9261.1;TraesCS1D02G396300.1
4	GO:0055062	BP	phosphate ion homeostasis	4/ 1114	32/ 133162	0.125	0.0001453640728699	0.0046663831770607	MSTRG.16481.2;MSTRG.20485.1;MSTRG.9261.1;TraesCS1D02G396300.1
4	GO:0072505	BP	divalent inorganic anion homeostasis	4/ 1114	32/ 133162	0.125	0.0001453640728699	0.0046663831770607	MSTRG.16481.2;MSTRG.20485.1;MSTRG.9261.1;TraesCS1D02G396300.1
6	GO:0006740	BP	NADPH regeneration	6/ 1114	95/ 133162	0.063157894736842	0.0001561163063362	0.0049447238093579	MSTRG.10583.1;MSTRG.14653.1;MSTRG.14653.2;MSTRG.18663.2;TraesCS2A02G175400.1;TraesCS2B02G201700.2
3	GO:0046554	MF	malate dehydrogenase (NADP+) activity	3/ 1114	12/ 133162	0.25	0.000121417729666	0.005116619014207	MSTRG.45025.1;TraesCS5A02G549900.1;TraesCSU02G127700.1
9	GO:0015698	BP	inorganic anion transport	9/ 1114	231/ 133162	0.038961038961039	0.0001644779836217	0.0051683523678587	MSTRG.9261.1;TraesCS1D02G396300.1;TraesCS4A02G360000.1;TraesCS5A02G229700.2;TraesCS5D02G237800.1;TraesCS5D02G513000.1;TraesCS6A02G030800.1;TraesCS6B02G044400.1;TraesCS6D02G035900.1
6	GO:0040011	BP	locomotion	6/ 1114	96/ 133162	0.0625	0.0001653524647262	0.0051683523678587	MSTRG.3157.6;MSTRG.3897.3;MSTRG.41769.1;TraesCS1B02G121600.2;TraesCS5B02G064000.1;TraesCS5D02G412400.1
6	GO:0016929	MF	SUMO-specific protease activity	6/ 1114	92/ 133162	0.065217391304348	0.0001308301312328	0.0054284440605366	MSTRG.61817.2;MSTRG.64847.1;MSTRG.68780.1;TraesCS7A02G158200.1;TraesCS7B02G062500.1;TraesCS7D02G158700.1
4	GO:0071472	BP	cellular response to salt stress	4/ 1114	34/ 133162	0.11764705882353	0.0001849972454911	0.0057072851514826	MSTRG.10211.1;MSTRG.14221.1;MSTRG.18243.2;TraesCS2A02G121200.1
4	GO:0015391	MF	nucleobase:cation symporter activity	4/ 1114	32/ 133162	0.125	0.0001453640728699	0.0057653956548554	MSTRG.67237.1;MSTRG.71008.1;MSTRG.71009.1;MSTRG.71009.2
4	GO:0015505	MF	uracil:cation symporter activity	4/ 1114	32/ 133162	0.125	0.0001453640728699	0.0057653956548554	MSTRG.67237.1;MSTRG.71008.1;MSTRG.71009.1;MSTRG.71009.2
4	GO:0005274	MF	allantoin:proton symporter activity	4/ 1114	32/ 133162	0.125	0.0001453640728699	0.0057653956548554	MSTRG.67237.1;MSTRG.71008.1;MSTRG.71009.1;MSTRG.71009.2
5	GO:0030026	BP	cellular manganese ion homeostasis	5/ 1114	63/ 133162	0.079365079365079	0.0001910300015877	0.0058553776615715	MSTRG.63684.1;TraesCS5A02G203400.1;TraesCS5D02G209900.1;TraesCS7A02G031400.2;TraesCS7D02G413000.1
10	GO:0072511	BP	divalent inorganic cation transport	10/ 1114	290/ 133162	0.03448275862069	0.0001957919434211	0.0059248886827639	MSTRG.2170.1;TraesCS1B02G306500.1;TraesCS1D02G293900.1;TraesCS2A02G424200.2;TraesCS2B02G443800.2;TraesCS2D02G422000.1;TraesCS3B02G595100.1;TraesCS7B02G266800.1;TraesCS7B02G266800.2;TraesCS7D02G098100.1
10	GO:0070838	BP	divalent metal ion transport	10/ 1114	290/ 133162	0.03448275862069	0.0001957919434211	0.0059248886827639	MSTRG.2170.1;TraesCS1B02G306500.1;TraesCS1D02G293900.1;TraesCS2A02G424200.2;TraesCS2B02G443800.2;TraesCS2D02G422000.1;TraesCS3B02G595100.1;TraesCS7B02G266800.1;TraesCS7B02G266800.2;TraesCS7D02G098100.1
8	GO:0015294	MF	solute:cation symporter activity	8/ 1114	180/ 133162	0.044444444444444	0.0001542365473742	0.0060286372212812	MSTRG.67237.1;MSTRG.71008.1;MSTRG.71009.1;MSTRG.71009.2;TraesCS2D02G505700.1;TraesCS5A02G102600.1;TraesCS5B02G106900.1;TraesCS5D02G114400.1
13	GO:0009064	BP	glutamine family amino acid metabolic process	13/ 1114	471/ 133162	0.0276008492569	0.0002115029508615	0.0063287168312409	MSTRG.30792.3;MSTRG.42575.6;TraesCS3A02G266300.2;TraesCS3B02G059300.1;TraesCS3B02G059500.1;TraesCS4A02G075600.1;TraesCS4D02G195100.1;TraesCS4D02G232700.2;TraesCS5A02G153900.4;TraesCS5B02G152600.1;TraesCS5B02G152600.2;TraesCS5D02G159100.1;TraesCS6B02G177600.1
9	GO:0009808	BP	lignin metabolic process	9/ 1114	239/ 133162	0.03765690376569	0.000211800879008	0.0063287168312409	MSTRG.54949.1;MSTRG.68893.1;TraesCS1B02G056900.1;TraesCS1D02G044300.1;TraesCS6A02G381700.1;TraesCS6B02G074200.1;TraesCS6B02G420000.1;TraesCS6B02G420200.1;TraesCS6D02G365700.1
5	GO:2000024	BP	regulation of leaf development	5/ 1114	65/ 133162	0.076923076923077	0.0002214184757665	0.0065747448647935	MSTRG.22411.1;MSTRG.22411.2;MSTRG.29904.1;MSTRG.29904.2;TraesCS7A02G376200.1
5	GO:0055071	BP	manganese ion homeostasis	5/ 1114	66/ 133162	0.075757575757576	0.0002379249684364	0.0070210032611281	MSTRG.63684.1;TraesCS5A02G203400.1;TraesCS5D02G209900.1;TraesCS7A02G031400.2;TraesCS7D02G413000.1
210	GO:0046872	MF	metal ion binding	210/ 1114	19662/ 133162	0.010680500457736	0.000185429222766	0.0070436987859174	MSTRG.10130.1;MSTRG.10211.1;MSTRG.11079.1;MSTRG.11752.1;MSTRG.12296.1;MSTRG.12816.1;MSTRG.12910.1;MSTRG.14221.1;MSTRG.14563.2;MSTRG.15625.2;MSTRG.17644.2;MSTRG.17758.1;MSTRG.18185.1;MSTRG.18243.2;MSTRG.25006.1;MSTRG.2635.2;MSTRG.2635.3;MSTRG.27351.2;MSTRG.30464.5;MSTRG.30464.6;MSTRG.30464.7;MSTRG.30792.3;MSTRG.31402.2;MSTRG.31751.1;MSTRG.3366.1;MSTRG.33783.1;MSTRG.34513.1;MSTRG.35293.1;MSTRG.3619…
4	GO:0042128	BP	nitrate assimilation	4/ 1114	37/ 133162	0.10810810810811	0.000258267660379	0.0075277892911712	MSTRG.48493.1;TraesCS4A02G367300.1;TraesCS5D02G506100.1;TraesCS6A02G210000.1
5	GO:0016477	BP	cell migration	5/ 1114	68/ 133162	0.073529411764706	0.0002737269414976	0.0078816769639703	MSTRG.3157.6;MSTRG.3897.3;MSTRG.41769.1;TraesCS1B02G121600.2;TraesCS5B02G064000.1
5	GO:0045926	BP	negative regulation of growth	5/ 1114	68/ 133162	0.073529411764706	0.0002737269414976	0.0078816769639703	MSTRG.22411.1;MSTRG.22411.2;MSTRG.29904.1;MSTRG.29904.2;TraesCS7A02G376200.1
14	GO:0010817	BP	regulation of hormone levels	14/ 1114	552/ 133162	0.02536231884058	0.0002899465456342	0.0082350729801298	MSTRG.22411.1;MSTRG.22411.2;MSTRG.23208.1;MSTRG.25804.1;MSTRG.29904.1;MSTRG.29904.2;TraesCS2A02G183900.1;TraesCS2A02G367800.1;TraesCS2B02G210600.1;TraesCS2D02G191800.1;TraesCS3B02G344600.1;TraesCS6B02G337300.4;TraesCS7A02G373100.1;TraesCS7A02G435700.1
778	GO:0008150	BP	biological_process	778/ 1114	86159/ 133162	0.0090298169663065	0.0002912002232502	0.0082350729801298	MSTRG.10130.1;MSTRG.10211.1;MSTRG.10469.2;MSTRG.10583.1;MSTRG.11079.1;MSTRG.11752.1;MSTRG.12296.1;MSTRG.12611.2;MSTRG.1269.1;MSTRG.12910.1;MSTRG.13020.1;MSTRG.1329.2;MSTRG.134.1;MSTRG.13537.1;MSTRG.13537.3;MSTRG.13619.1;MSTRG.14005.1;MSTRG.14221.1;MSTRG.14516.1;MSTRG.14563.2;MSTRG.14573.1;MSTRG.14653.1;MSTRG.14653.2;MSTRG.15625.2;MSTRG.16277.1;MSTRG.16481.2;MSTRG.17644.2;MSTRG.17758.1;MSTRG.18073…
6	GO:0005991	BP	trehalose metabolic process	6/ 1114	107/ 133162	0.05607476635514	0.0002982837307162	0.0083361529684286	MSTRG.10469.2;MSTRG.1329.2;MSTRG.46657.1;MSTRG.5776.5;TraesCS2D02G168100.1;TraesCS5D02G210000.1
6	GO:0009850	BP	auxin metabolic process	6/ 1114	107/ 133162	0.05607476635514	0.0002982837307162	0.0083361529684286	MSTRG.23208.1;MSTRG.25804.1;TraesCS2A02G183900.1;TraesCS2B02G210600.1;TraesCS2D02G191800.1;TraesCS7A02G435700.1
12	GO:0070887	BP	cellular response to chemical stimulus	12/ 1114	428/ 133162	0.02803738317757	0.0003173690819569	0.0088176637916816	MSTRG.10211.1;MSTRG.14221.1;MSTRG.18243.2;MSTRG.30464.5;MSTRG.30464.6;MSTRG.30464.7;TraesCS2A02G121200.1;TraesCS3D02G223300.3;TraesCS4A02G160600.1;TraesCS6A02G030800.1;TraesCS6B02G044400.1;TraesCS6D02G035900.1
6	GO:0018958	BP	phenol-containing compound metabolic process	6/ 1114	109/ 133162	0.055045871559633	0.000329550935258	0.0090915124581289	MSTRG.32602.2;MSTRG.63681.1;TraesCS3B02G496200.1;TraesCS3D02G449200.1;TraesCS4A02G008500.1;TraesCS4B02G296400.2
9	GO:0051235	BP	maintenance of location	9/ 1114	254/ 133162	0.035433070866142	0.0003310577400597	0.0090915124581289	MSTRG.63684.1;TraesCS5A02G203400.1;TraesCS5B02G151000.1;TraesCS5D02G209900.1;TraesCS7A02G031400.2;TraesCS7B02G170600.3;TraesCS7B02G217800.1;TraesCS7B02G217800.2;TraesCS7D02G413000.1
5	GO:0006570	BP	tyrosine metabolic process	5/ 1114	71/ 133162	0.070422535211268	0.0003349111825641	0.0090915124581289	TraesCS1A02G291200.1;TraesCS1B02G300600.1;TraesCS1D02G289700.1;TraesCS1D02G289800.2;TraesCS6D02G130800.1
8	GO:0062197	BP	cellular response to chemical stress	8/ 1114	202/ 133162	0.03960396039604	0.0003363823504332	0.0090915124581289	MSTRG.10211.1;MSTRG.14221.1;MSTRG.18243.2;MSTRG.30464.5;MSTRG.30464.6;MSTRG.30464.7;TraesCS2A02G121200.1;TraesCS3D02G223300.3
15	GO:0044242	BP	cellular lipid catabolic process	15/ 1114	628/ 133162	0.023885350318471	0.0003367935576995	0.0090915124581289	MSTRG.23843.1;MSTRG.27351.2;MSTRG.31291.2;MSTRG.35106.2;MSTRG.48604.4;MSTRG.52804.3;TraesCS2A02G285900.1;TraesCS2B02G303200.1;TraesCS2D02G284700.1;TraesCS3B02G328700.1;TraesCS3B02G370300.1;TraesCS3D02G293800.1;TraesCS3D02G332200.1;TraesCS4A02G160600.1;TraesCS7A02G141800.1
8	GO:0055076	BP	transition metal ion homeostasis	8/ 1114	204/ 133162	0.03921568627451	0.0003592156739496	0.0096419981182757	MSTRG.43127.1;MSTRG.63684.1;MSTRG.7699.3;TraesCS5A02G203400.1;TraesCS5D02G209900.1;TraesCS6A02G204300.2;TraesCS7A02G031400.2;TraesCS7D02G413000.1
4	GO:0010224	BP	response to UV-B	4/ 1114	41/ 133162	0.097560975609756	0.0003856559928629	0.01012293713863	MSTRG.10211.1;MSTRG.14221.1;MSTRG.18243.2;TraesCS2A02G121200.1
4	GO:0009851	BP	auxin biosynthetic process	4/ 1114	41/ 133162	0.097560975609756	0.0003856559928629	0.01012293713863	MSTRG.25804.1;TraesCS2A02G183900.1;TraesCS2B02G210600.1;TraesCS2D02G191800.1
4	GO:0071470	BP	cellular response to osmotic stress	4/ 1114	41/ 133162	0.097560975609756	0.0003856559928629	0.01012293713863	MSTRG.10211.1;MSTRG.14221.1;MSTRG.18243.2;TraesCS2A02G121200.1
4	GO:0071248	BP	cellular response to metal ion	4/ 1114	41/ 133162	0.097560975609756	0.0003856559928629	0.01012293713863	MSTRG.10211.1;MSTRG.14221.1;MSTRG.18243.2;TraesCS2A02G121200.1
9	GO:0006865	BP	amino acid transport	9/ 1114	261/ 133162	0.03448275862069	0.000403202226015	0.01052535041647	MSTRG.5236.2;MSTRG.53449.1;MSTRG.56312.1;MSTRG.59289.1;TraesCS2A02G348600.1;TraesCS2B02G367000.1;TraesCS3A02G388100.1;TraesCS3B02G166500.1;TraesCS5B02G120800.1
8	GO:0003333	BP	amino acid transmembrane transport	8/ 1114	208/ 133162	0.038461538461538	0.0004086702120159	0.010609793318511	MSTRG.5236.2;MSTRG.53449.1;MSTRG.56312.1;MSTRG.59289.1;TraesCS2A02G348600.1;TraesCS2B02G367000.1;TraesCS3A02G388100.1;TraesCS5B02G120800.1
6	GO:0016884	MF	carbon-nitrogen ligase activity, with glutamine as amido-N-donor	6/ 1114	106/ 133162	0.056603773584906	0.0002835488377435	0.010621266880478	MSTRG.42575.6;TraesCS4D02G195100.1;TraesCS5A02G153900.4;TraesCS5B02G152600.1;TraesCS5B02G152600.2;TraesCS5D02G159100.1
3	GO:0016412	MF	serine O-acyltransferase activity	3/ 1114	16/ 133162	0.1875	0.0003014329121751	0.010986007623466	TraesCS3A02G287400.1;TraesCS3B02G321600.1;TraesCS3D02G286900.1
3	GO:0009001	MF	serine O-acetyltransferase activity	3/ 1114	16/ 133162	0.1875	0.0003014329121751	0.010986007623466	TraesCS3A02G287400.1;TraesCS3B02G321600.1;TraesCS3D02G286900.1
5	GO:0009751	BP	response to salicylic acid	5/ 1114	76/ 133162	0.065789473684211	0.0004591857990145	0.011741104292868	MSTRG.31751.1;MSTRG.63681.1;TraesCS2B02G359600.1;TraesCS2D02G339900.1;TraesCS3D02G056100.1
6	GO:0009694	BP	jasmonic acid metabolic process	6/ 1114	116/ 133162	0.051724137931034	0.0004596601554353	0.011741104292868	MSTRG.32602.2;TraesCS3B02G496200.1;TraesCS3D02G449200.1;TraesCS4A02G008500.1;TraesCS4B02G296400.2;TraesCS7A02G435700.1
5	GO:0009411	BP	response to UV	5/ 1114	77/ 133162	0.064935064935065	0.0004877146878207	0.012391082790569	MSTRG.10211.1;MSTRG.14221.1;MSTRG.18243.2;TraesCS2A02G121200.1;TraesCS7A02G214200.3
5	GO:0016985	MF	mannan endo-1,4-beta-mannosidase activity	5/ 1114	73/ 133162	0.068493150684932	0.000381095458657	0.013704192693307	MSTRG.3157.6;MSTRG.3897.3;MSTRG.41769.1;TraesCS1B02G121600.2;TraesCS5B02G064000.1
22	GO:0015077	MF	monovalent inorganic cation transmembrane transporter activity	22/ 1114	1141/ 133162	0.019281332164768	0.0004011369353876	0.014235083088692	MSTRG.27736.1;MSTRG.31369.2;MSTRG.39720.2;MSTRG.67237.1;MSTRG.71008.1;MSTRG.71009.1;MSTRG.71009.2;TraesCS1D02G253200.1;TraesCS2B02G383500.1;TraesCS2D02G362900.1;TraesCS2D02G505700.1;TraesCS3B02G383400.1;TraesCS3D02G344800.1;TraesCS4A02G352900.1;TraesCS5A02G102600.1;TraesCS5B02G106900.1;TraesCS5B02G197300.2;TraesCS5D02G114400.1;TraesCS6A02G226800.1;TraesCS6B02G254800.1;TraesCS6D02G208200.1;TraesCS…
39	GO:0016705	MF	oxidoreductase activity, acting on paired donors, with incorporation or reduction of molecular oxygen	39/ 1114	2560/ 133162	0.015234375	0.0004093890622587	0.014339250661192	MSTRG.25006.1;MSTRG.27351.2;MSTRG.38763.2;MSTRG.63711.6;TraesCS1A02G020800.1;TraesCS1D02G175700.1;TraesCS1D02G359100.1;TraesCS1D02G403300.1;TraesCS2A02G152400.1;TraesCS2A02G367800.1;TraesCS2B02G177300.1;TraesCS2B02G228400.1;TraesCS2D02G213500.1;TraesCS2D02G279500.1;TraesCS3A02G123200.1;TraesCS3A02G408700.1;TraesCS3A02G532600.1;TraesCS3B02G256400.1;TraesCS3B02G328700.1;TraesCS3D02G225900.1;TraesCS…
5	GO:0048870	BP	cell motility	5/ 1114	80/ 133162	0.0625	0.0005813304243674	0.014536320242999	MSTRG.3157.6;MSTRG.3897.3;MSTRG.41769.1;TraesCS1B02G121600.2;TraesCS5B02G064000.1
5	GO:0005381	MF	iron ion transmembrane transporter activity	5/ 1114	75/ 133162	0.066666666666667	0.0004319313202708	0.014934856035518	MSTRG.63684.1;TraesCS5A02G203400.1;TraesCS5D02G209900.1;TraesCS7A02G031400.2;TraesCS7D02G413000.1
90	GO:1901575	BP	organic substance catabolic process	90/ 1114	7440/ 133162	0.012096774193548	0.0006255225763306	0.015517282215579	MSTRG.1329.2;MSTRG.14563.2;MSTRG.15625.2;MSTRG.18073.2;MSTRG.23843.1;MSTRG.2635.2;MSTRG.2635.3;MSTRG.27351.2;MSTRG.28160.1;MSTRG.31291.2;MSTRG.31402.2;MSTRG.3450.1;MSTRG.35106.2;MSTRG.3562.1;MSTRG.3562.2;MSTRG.36556.1;MSTRG.36556.2;MSTRG.36556.3;MSTRG.42889.4;MSTRG.440.1;MSTRG.440.2;MSTRG.48604.4;MSTRG.52804.3;MSTRG.6255.4;MSTRG.68893.1;MSTRG.6956.2;MSTRG.9131.1;TraesCS1A02G203000.3;TraesCS1A02G2…
8	GO:0009074	BP	aromatic amino acid family catabolic process	8/ 1114	222/ 133162	0.036036036036036	0.0006270928615851	0.015517282215579	TraesCS1A02G291200.1;TraesCS1B02G048200.1;TraesCS1B02G300600.1;TraesCS1D02G289700.1;TraesCS1D02G289800.2;TraesCS3A02G368800.1;TraesCS4B02G193200.1;TraesCS6D02G130800.1
5	GO:0004567	MF	beta-mannosidase activity	5/ 1114	77/ 133162	0.064935064935065	0.0004877146878207	0.016650209025982	MSTRG.3157.6;MSTRG.3897.3;MSTRG.41769.1;TraesCS1B02G121600.2;TraesCS5B02G064000.1
4	GO:0015210	MF	uracil transmembrane transporter activity	4/ 1114	44/ 133162	0.090909090909091	0.0005068016635831	0.016874618354122	MSTRG.67237.1;MSTRG.71008.1;MSTRG.71009.1;MSTRG.71009.2
4	GO:0005350	MF	pyrimidine nucleobase transmembrane transporter activity	4/ 1114	44/ 133162	0.090909090909091	0.0005068016635831	0.016874618354122	MSTRG.67237.1;MSTRG.71008.1;MSTRG.71009.1;MSTRG.71009.2
10	GO:0008081	MF	phosphoric diester hydrolase activity	10/ 1114	329/ 133162	0.030395136778116	0.0005277157050448	0.017356698250073	MSTRG.23843.1;MSTRG.31291.2;MSTRG.48604.4;MSTRG.52804.3;TraesCS2A02G285900.1;TraesCS2B02G303200.1;TraesCS2D02G284700.1;TraesCS3B02G370300.1;TraesCS3D02G332200.1;TraesCS7D02G168600.1
3	GO:0005746	CC	mitochondrial respirasome	3/ 1114	17/ 133162	0.17647058823529	0.0003637476806544	0.017864873684118	TraesCS2A02G111000.1;TraesCS5A02G148900.1;TraesCS5D02G143900.1
5	GO:0080031	MF	methyl salicylate esterase activity	5/ 1114	80/ 133162	0.0625	0.0005813304243674	0.018445272406106	MSTRG.32602.2;TraesCS3B02G496200.1;TraesCS3D02G449200.1;TraesCS4A02G008500.1;TraesCS4B02G296400.2
5	GO:0080032	MF	methyl jasmonate esterase activity	5/ 1114	80/ 133162	0.0625	0.0005813304243674	0.018445272406106	MSTRG.32602.2;TraesCS3B02G496200.1;TraesCS3D02G449200.1;TraesCS4A02G008500.1;TraesCS4B02G296400.2
5	GO:0080030	MF	methyl indole-3-acetate esterase activity	5/ 1114	80/ 133162	0.0625	0.0005813304243674	0.018445272406106	MSTRG.32602.2;TraesCS3B02G496200.1;TraesCS3D02G449200.1;TraesCS4A02G008500.1;TraesCS4B02G296400.2
6	GO:0051156	BP	glucose 6-phosphate metabolic process	6/ 1114	129/ 133162	0.046511627906977	0.0008042319400932	0.019594389473758	MSTRG.10583.1;MSTRG.14653.1;MSTRG.14653.2;MSTRG.18663.2;TraesCS2A02G175400.1;TraesCS2B02G201700.2
4	GO:2001057	BP	reactive nitrogen species metabolic process	4/ 1114	50/ 133162	0.08	0.0008263484448332	0.019928839905599	MSTRG.48493.1;TraesCS4A02G367300.1;TraesCS5D02G506100.1;TraesCS6A02G210000.1
4	GO:0042126	BP	nitrate metabolic process	4/ 1114	50/ 133162	0.08	0.0008263484448332	0.019928839905599	MSTRG.48493.1;TraesCS4A02G367300.1;TraesCS5D02G506100.1;TraesCS6A02G210000.1
9	GO:0042446	BP	hormone biosynthetic process	9/ 1114	291/ 133162	0.030927835051546	0.0008741278088643	0.020974652625831	MSTRG.22411.1;MSTRG.22411.2;MSTRG.25804.1;MSTRG.29904.1;MSTRG.29904.2;TraesCS2A02G183900.1;TraesCS2A02G367800.1;TraesCS2B02G210600.1;TraesCS2D02G191800.1
4	GO:0055083	BP	monovalent inorganic anion homeostasis	4/ 1114	51/ 133162	0.07843137254902	0.0008907740458398	0.021266670812991	MSTRG.16481.2;MSTRG.20485.1;MSTRG.9261.1;TraesCS1D02G396300.1
4	GO:0071482	BP	cellular response to light stimulus	4/ 1114	52/ 133162	0.076923076923077	0.0009586554305272	0.022659561942463	MSTRG.10211.1;MSTRG.14221.1;MSTRG.18243.2;TraesCS2A02G121200.1
6	GO:0006739	BP	NADP metabolic process	6/ 1114	134/ 133162	0.044776119402985	0.0009798785028932	0.022933018557861	MSTRG.10583.1;MSTRG.14653.1;MSTRG.14653.2;MSTRG.18663.2;TraesCS2A02G175400.1;TraesCS2B02G201700.2
5	GO:0009642	BP	response to light intensity	5/ 1114	90/ 133162	0.055555555555556	0.0009924009226037	0.023112239133776	MSTRG.10211.1;MSTRG.14221.1;MSTRG.18243.2;MSTRG.43127.1;TraesCS2A02G121200.1
8	GO:0018205	BP	peptidyl-lysine modification	8/ 1114	239/ 133162	0.03347280334728	0.001009673781893	0.023399805550117	MSTRG.61817.2;MSTRG.64847.1;MSTRG.68780.1;TraesCS7A02G158200.1;TraesCS7B02G025700.1;TraesCS7B02G062500.1;TraesCS7D02G124300.1;TraesCS7D02G158700.1
403	GO:0043167	MF	ion binding	403/ 1114	41878/ 133162	0.0096231911743636	0.0007469248254686	0.023423909933591	MSTRG.10130.1;MSTRG.10211.1;MSTRG.11079.1;MSTRG.11752.1;MSTRG.12296.1;MSTRG.1269.1;MSTRG.12816.1;MSTRG.12910.1;MSTRG.134.1;MSTRG.13537.1;MSTRG.13537.3;MSTRG.13619.1;MSTRG.14005.1;MSTRG.14221.1;MSTRG.14222.2;MSTRG.14563.2;MSTRG.14573.1;MSTRG.15625.2;MSTRG.17644.2;MSTRG.17758.1;MSTRG.18073.2;MSTRG.18185.1;MSTRG.18243.2;MSTRG.20144.1;MSTRG.21813.1;MSTRG.2200.3;MSTRG.23198.8;MSTRG.25006.1;MSTRG.25804…
4	GO:0070547	MF	L-tyrosine aminotransferase activity	4/ 1114	49/ 133162	0.081632653061224	0.0007652791325178	0.023454066140916	TraesCS1A02G291200.1;TraesCS1B02G300600.1;TraesCS1D02G289700.1;TraesCS1D02G289800.2
4	GO:0004838	MF	L-tyrosine:2-oxoglutarate aminotransferase activity	4/ 1114	49/ 133162	0.081632653061224	0.0007652791325178	0.023454066140916	TraesCS1A02G291200.1;TraesCS1B02G300600.1;TraesCS1D02G289700.1;TraesCS1D02G289800.2
2	GO:1903795	BP	regulation of inorganic anion transmembrane transport	2/ 1114	6/ 133162	0.33333333333333	0.0010257135390589	0.023476704084806	MSTRG.9261.1;TraesCS1D02G396300.1
2	GO:2000185	BP	regulation of phosphate transmembrane transport	2/ 1114	6/ 133162	0.33333333333333	0.0010257135390589	0.023476704084806	MSTRG.9261.1;TraesCS1D02G396300.1
6	GO:0070646	BP	protein modification by small protein removal	6/ 1114	136/ 133162	0.044117647058824	0.0010578407877692	0.023932388489008	MSTRG.61817.2;MSTRG.64847.1;MSTRG.68780.1;TraesCS7A02G158200.1;TraesCS7B02G062500.1;TraesCS7D02G158700.1
6	GO:0009685	BP	gibberellin metabolic process	6/ 1114	136/ 133162	0.044117647058824	0.0010578407877692	0.023932388489008	MSTRG.27351.2;TraesCS2A02G027200.1;TraesCS2D02G423300.4;TraesCS3B02G328700.1;TraesCS3D02G293800.1;TraesCS4A02G460100.1
11	GO:0098656	BP	anion transmembrane transport	11/ 1114	429/ 133162	0.025641025641026	0.0011434881171781	0.025747450448878	MSTRG.5236.2;MSTRG.53449.1;MSTRG.56312.1;MSTRG.59289.1;TraesCS2A02G348600.1;TraesCS2B02G367000.1;TraesCS3A02G388100.1;TraesCS5A02G229700.2;TraesCS5B02G120800.1;TraesCS5D02G237800.1;TraesCS6A02G187900.2
4	GO:0071941	BP	nitrogen cycle metabolic process	4/ 1114	55/ 133162	0.072727272727273	0.00118402904422	0.026534537684383	MSTRG.48493.1;TraesCS4A02G367300.1;TraesCS5D02G506100.1;TraesCS6A02G210000.1
5	GO:0051017	BP	actin filament bundle assembly	5/ 1114	94/ 133162	0.053191489361702	0.0012060191111042	0.026774751387179	MSTRG.3157.6;MSTRG.3897.3;MSTRG.41769.1;TraesCS1B02G121600.2;TraesCS5B02G064000.1
5	GO:0061572	BP	actin filament bundle organization	5/ 1114	94/ 133162	0.053191489361702	0.0012060191111042	0.026774751387179	MSTRG.3157.6;MSTRG.3897.3;MSTRG.41769.1;TraesCS1B02G121600.2;TraesCS5B02G064000.1
10	GO:0019751	BP	polyol metabolic process	10/ 1114	369/ 133162	0.02710027100271	0.0012558832944651	0.027752100148856	MSTRG.23843.1;MSTRG.31291.2;MSTRG.36197.3;TraesCS2A02G285900.1;TraesCS2B02G303200.1;TraesCS2D02G284700.1;TraesCS3B02G370300.1;TraesCS3D02G332200.1;TraesCS4D02G051400.2;TraesCS5B02G121500.1
5	GO:0001558	BP	regulation of cell growth	5/ 1114	95/ 133162	0.052631578947368	0.0012643470446914	0.027809781524672	MSTRG.22411.1;MSTRG.22411.2;MSTRG.29904.1;MSTRG.29904.2;TraesCS7A02G376200.1
10	GO:0016627	MF	oxidoreductase activity, acting on the CH-CH group of donors	10/ 1114	354/ 133162	0.028248587570621	0.0009215074672573	0.027848281245501	MSTRG.3562.1;MSTRG.3562.2;MSTRG.440.1;MSTRG.440.2;MSTRG.6956.2;TraesCS1B02G085100.1;TraesCS1D02G067800.1;TraesCS2A02G426900.1;TraesCS2D02G368100.1;TraesCS7A02G141800.1
11	GO:0015293	MF	symporter activity	11/ 1114	418/ 133162	0.026315789473684	0.0009293086066351	0.027848281245501	MSTRG.67237.1;MSTRG.71008.1;MSTRG.71009.1;MSTRG.71009.2;TraesCS2A02G373200.1;TraesCS2D02G505700.1;TraesCS4A02G360000.1;TraesCS5A02G102600.1;TraesCS5B02G106900.1;TraesCS5D02G114400.1;TraesCS5D02G513000.1
95	GO:0046914	MF	transition metal ion binding	95/ 1114	8050/ 133162	0.011801242236025	0.0009862899970778	0.029231034309001	MSTRG.10211.1;MSTRG.11079.1;MSTRG.12296.1;MSTRG.12816.1;MSTRG.14221.1;MSTRG.14563.2;MSTRG.17644.2;MSTRG.18243.2;MSTRG.25006.1;MSTRG.2635.2;MSTRG.2635.3;MSTRG.30464.5;MSTRG.30464.6;MSTRG.30464.7;MSTRG.30792.3;MSTRG.3366.1;MSTRG.36556.1;MSTRG.36556.2;MSTRG.36556.3;MSTRG.38231.2;MSTRG.38763.2;MSTRG.42889.4;MSTRG.43658.1;MSTRG.49987.6;MSTRG.52957.7;MSTRG.58212.1;MSTRG.60592.5;MSTRG.61153.2;MSTRG.6276…
7	GO:0042537	BP	benzene-containing compound metabolic process	7/ 1114	194/ 133162	0.036082474226804	0.0013418753015159	0.029379030218904	MSTRG.32602.2;MSTRG.63681.1;TraesCS3A02G368800.1;TraesCS3B02G496200.1;TraesCS3D02G449200.1;TraesCS4A02G008500.1;TraesCS4B02G296400.2
6	GO:0043178	MF	alcohol binding	6/ 1114	136/ 133162	0.044117647058824	0.0010578407877692	0.031010832658844	MSTRG.54598.1;TraesCS2A02G404700.2;TraesCS6A02G323400.1;TraesCS6D02G303200.1;TraesCS7A02G162600.1;TraesCS7A02G162700.1
42	GO:0009628	BP	response to abiotic stimulus	42/ 1114	2969/ 133162	0.014146177164028	0.0014270052086183	0.031099549294246	MSTRG.10211.1;MSTRG.12296.1;MSTRG.14221.1;MSTRG.16277.1;MSTRG.18243.2;MSTRG.25804.1;MSTRG.27351.2;MSTRG.41637.1;MSTRG.43127.1;MSTRG.43658.1;MSTRG.45217.1;MSTRG.49055.2;MSTRG.49055.3;MSTRG.49055.4;MSTRG.49056.2;MSTRG.53892.3;MSTRG.5776.5;MSTRG.60780.2;MSTRG.6453.1;MSTRG.67754.1;TraesCS2A02G121200.1;TraesCS2A02G272400.2;TraesCS2B02G195900.1;TraesCS2D02G177100.1;TraesCS3B02G328700.1;TraesCS3D02G2938…
4	GO:0071478	BP	cellular response to radiation	4/ 1114	58/ 133162	0.068965517241379	0.0014440816355734	0.031185599320952	MSTRG.10211.1;MSTRG.14221.1;MSTRG.18243.2;TraesCS2A02G121200.1
5	GO:0007163	BP	establishment or maintenance of cell polarity	5/ 1114	98/ 133162	0.051020408163265	0.0014518448821913	0.031211380250185	MSTRG.3157.6;MSTRG.3897.3;MSTRG.41769.1;TraesCS1B02G121600.2;TraesCS5B02G064000.1
3	GO:0006107	BP	oxaloacetate metabolic process	3/ 1114	28/ 133162	0.10714285714286	0.001636391136163	0.0348632030848	MSTRG.45025.1;TraesCS5A02G549900.1;TraesCSU02G127700.1
5	GO:0045493	BP	xylan catabolic process	5/ 1114	102/ 133162	0.049019607843137	0.0017326917867716	0.03626439946675	MSTRG.3450.1;TraesCS1B02G368400.1;TraesCS3B02G514900.1;TraesCS3B02G515100.1;TraesCS3D02G467600.1
5	GO:0005992	BP	trehalose biosynthetic process	5/ 1114	102/ 133162	0.049019607843137	0.0017326917867716	0.03626439946675	MSTRG.10469.2;MSTRG.46657.1;MSTRG.5776.5;TraesCS2D02G168100.1;TraesCS5D02G210000.1
5	GO:0044347	BP	cell wall polysaccharide catabolic process	5/ 1114	102/ 133162	0.049019607843137	0.0017326917867716	0.03626439946675	MSTRG.3450.1;TraesCS1B02G368400.1;TraesCS3B02G514900.1;TraesCS3B02G515100.1;TraesCS3D02G467600.1
21	GO:0048878	BP	chemical homeostasis	21/ 1114	1183/ 133162	0.017751479289941	0.0017752380307068	0.036991911771439	MSTRG.16481.2;MSTRG.20485.1;MSTRG.43127.1;MSTRG.63684.1;MSTRG.7699.3;MSTRG.9261.1;TraesCS1D02G396300.1;TraesCS2A02G367800.1;TraesCS2A02G404700.2;TraesCS2B02G383500.1;TraesCS2D02G362900.1;TraesCS5A02G203400.1;TraesCS5D02G209900.1;TraesCS6A02G204300.2;TraesCS6A02G226800.1;TraesCS6B02G254800.1;TraesCS6D02G208200.1;TraesCS7A02G031400.2;TraesCS7A02G141800.1;TraesCS7A02G373100.1;TraesCS7D02G413000.1
6	GO:0016131	BP	brassinosteroid metabolic process	6/ 1114	151/ 133162	0.039735099337748	0.0018043239547902	0.03733710636724	MSTRG.22411.1;MSTRG.22411.2;MSTRG.29904.1;MSTRG.29904.2;TraesCS2A02G367800.1;TraesCS7A02G373100.1
5	GO:0009809	BP	lignin biosynthetic process	5/ 1114	103/ 133162	0.048543689320388	0.001808709606896	0.03733710636724	MSTRG.54949.1;TraesCS6A02G381700.1;TraesCS6B02G420000.1;TraesCS6B02G420200.1;TraesCS6D02G365700.1
9	GO:0005984	BP	disaccharide metabolic process	9/ 1114	325/ 133162	0.027692307692308	0.0018676866858893	0.038247325192501	MSTRG.10469.2;MSTRG.1329.2;MSTRG.15625.2;MSTRG.46657.1;MSTRG.5776.5;TraesCS2D02G168100.1;TraesCS2D02G505700.1;TraesCS5D02G210000.1;TraesCS7D02G159800.2
43	GO:0044283	BP	small molecule biosynthetic process	43/ 1114	3121/ 133162	0.013777635373278	0.001882770566924	0.038390742332429	MSTRG.11752.1;MSTRG.30792.3;MSTRG.42575.6;MSTRG.43975.1;MSTRG.49548.2;MSTRG.52957.7;MSTRG.59191.1;MSTRG.63681.1;MSTRG.9868.1;TraesCS1D02G222600.2;TraesCS2A02G027200.1;TraesCS2A02G049900.1;TraesCS2A02G095700.1;TraesCS2A02G149300.1;TraesCS2A02G525500.2;TraesCS2B02G111100.1;TraesCS2B02G287600.1;TraesCS2D02G094200.1;TraesCS2D02G279500.1;TraesCS2D02G423300.4;TraesCS3A02G266300.2;TraesCS3A02G287400.1;T…
3	GO:1901002	BP	positive regulation of response to salt stress	3/ 1114	30/ 133162	0.1	0.0020029756598458	0.040667253674904	TraesCS4A02G219700.1;TraesCS4B02G098200.1;TraesCS4D02G094400.1
12	GO:0030001	BP	metal ion transport	12/ 1114	531/ 133162	0.022598870056497	0.0020129140687031	0.040695126554931	MSTRG.2170.1;TraesCS1B02G306500.1;TraesCS1D02G293900.1;TraesCS2A02G424200.2;TraesCS2B02G443800.2;TraesCS2D02G422000.1;TraesCS3B02G595100.1;TraesCS5B02G151000.1;TraesCS5B02G197300.2;TraesCS7B02G266800.1;TraesCS7B02G266800.2;TraesCS7D02G098100.1
8	GO:0016706	MF	2-oxoglutarate-dependent dioxygenase activity	8/ 1114	252/ 133162	0.031746031746032	0.0014126953194417	0.04096816426381	MSTRG.27351.2;TraesCS3A02G123200.1;TraesCS3B02G328700.1;TraesCS3D02G293800.1;TraesCS4A02G109200.1;TraesCS4B02G195000.1;TraesCS4D02G195700.1;TraesCS6D02G004300.1
2	GO:0033969	MF	gamma-glutamyl-gamma-aminobutyrate hydrolase activity	2/ 1114	7/ 133162	0.28571428571429	0.0014280266444911	0.040972211278645	TraesCS3B02G059300.1;TraesCS3B02G059500.1
18	GO:0008652	BP	cellular amino acid biosynthetic process	18/ 1114	981/ 133162	0.018348623853211	0.0021644734216238	0.043207618597206	MSTRG.30792.3;MSTRG.42575.6;MSTRG.49548.2;MSTRG.52957.7;MSTRG.9868.1;TraesCS1D02G222600.2;TraesCS2A02G149300.1;TraesCS3A02G266300.2;TraesCS3A02G287400.1;TraesCS3B02G321600.1;TraesCS3D02G286900.1;TraesCS4B02G235400.3;TraesCS4D02G195100.1;TraesCS5A02G153900.4;TraesCS5B02G152600.1;TraesCS5B02G152600.2;TraesCS5D02G109200.2;TraesCS5D02G159100.1
8	GO:1905039	BP	carboxylic acid transmembrane transport	8/ 1114	271/ 133162	0.029520295202952	0.0022206770159647	0.043960152095203	MSTRG.5236.2;MSTRG.53449.1;MSTRG.56312.1;MSTRG.59289.1;TraesCS2A02G348600.1;TraesCS2B02G367000.1;TraesCS3A02G388100.1;TraesCS5B02G120800.1
8	GO:1903825	BP	organic acid transmembrane transport	8/ 1114	271/ 133162	0.029520295202952	0.0022206770159647	0.043960152095203	MSTRG.5236.2;MSTRG.53449.1;MSTRG.56312.1;MSTRG.59289.1;TraesCS2A02G348600.1;TraesCS2B02G367000.1;TraesCS3A02G388100.1;TraesCS5B02G120800.1
2	GO:0097054	BP	L-glutamate biosynthetic process	2/ 1114	9/ 133162	0.22222222222222	0.0024209676097469	0.047726212090904	MSTRG.30792.3;TraesCS3A02G266300.2
11	GO:0006749	BP	glutathione metabolic process	11/ 1114	473/ 133162	0.023255813953488	0.0024446144738948	0.047993237047414	TraesCS1A02G013900.1;TraesCS1D02G011800.1;TraesCS2B02G244100.1;TraesCS2D02G044100.1;TraesCS3B02G536100.1;TraesCS3B02G538600.2;TraesCS3D02G483000.1;TraesCS3D02G512300.1;TraesCS4A02G008400.1;TraesCS4B02G296500.1;TraesCS4D02G295400.1
11	GO:0015103	MF	inorganic anion transmembrane transporter activity	11/ 1114	452/ 133162	0.024336283185841	0.0017236797801593	0.048677809884617	MSTRG.48493.1;TraesCS1B02G224900.1;TraesCS1D02G214200.1;TraesCS4A02G367300.1;TraesCS5A02G229700.2;TraesCS5D02G237800.1;TraesCS5D02G506100.1;TraesCS6A02G030800.1;TraesCS6A02G210000.1;TraesCS6B02G044400.1;TraesCS6D02G035900.1
5	GO:0004805	MF	trehalose-phosphatase activity	5/ 1114	102/ 133162	0.049019607843137	0.0017326917867716	0.048677809884617	MSTRG.10469.2;MSTRG.46657.1;MSTRG.5776.5;TraesCS2D02G168100.1;TraesCS5D02G210000.1
3	GO:0052634	MF	C-19 gibberellin 2-beta-dioxygenase activity	3/ 1114	29/ 133162	0.10344827586207	0.0018139043759717	0.050434021670059	MSTRG.27351.2;TraesCS3B02G328700.1;TraesCS3D02G293800.1
2	GO:0052667	MF	phosphomethylethanolamine N-methyltransferase activity	2/ 1114	8/ 133162	0.25	0.0018934721849724	0.052109127376231	TraesCS1A02G369600.2;TraesCS1D02G375700.1
4	GO:0034285	BP	response to disaccharide	4/ 1114	69/ 133162	0.057971014492754	0.0027370979862137	0.053294887428284	MSTRG.10211.1;MSTRG.14221.1;MSTRG.18243.2;TraesCS2A02G121200.1
4	GO:0009744	BP	response to sucrose	4/ 1114	69/ 133162	0.057971014492754	0.0027370979862137	0.053294887428284	MSTRG.10211.1;MSTRG.14221.1;MSTRG.18243.2;TraesCS2A02G121200.1
11	GO:0071949	MF	FAD binding	11/ 1114	462/ 133162	0.023809523809524	0.0020415615380915	0.055617085537706	MSTRG.34468.1;MSTRG.53892.3;TraesCS1B02G456900.1;TraesCS1D02G433600.1;TraesCS1D02G443200.1;TraesCS3B02G344600.1;TraesCS4A02G250800.1;TraesCS4B02G064100.1;TraesCS4D02G063000.1;TraesCS4D02G270000.1;TraesCS7A02G141800.1
32	GO:0044262	BP	cellular carbohydrate metabolic process	32/ 1114	2202/ 133162	0.014532243415077	0.0029504590285107	0.0569822392051	MSTRG.10469.2;MSTRG.12611.2;MSTRG.1329.2;MSTRG.15625.2;MSTRG.23843.1;MSTRG.31291.2;MSTRG.3450.1;MSTRG.46657.1;MSTRG.5776.5;MSTRG.60780.2;TraesCS1B02G368400.1;TraesCS2A02G285900.1;TraesCS2B02G303200.1;TraesCS2B02G454500.1;TraesCS2B02G626300.1;TraesCS2B02G626500.1;TraesCS2D02G168100.1;TraesCS2D02G284700.1;TraesCS2D02G505700.1;TraesCS2D02G575900.1;TraesCS3B02G370300.1;TraesCS3B02G514900.1;TraesCS3B0…
2	GO:0060359	BP	response to ammonium ion	2/ 1114	10/ 133162	0.2	0.0030094440338084	0.057663734506134	MSTRG.30792.3;TraesCS3A02G266300.2
7	GO:0010038	BP	response to metal ion	7/ 1114	224/ 133162	0.03125	0.0030100202394277	0.057663734506134	MSTRG.10211.1;MSTRG.14221.1;MSTRG.18243.2;MSTRG.63683.2;TraesCS2A02G121200.1;TraesCS2D02G387700.2;TraesCS2D02G387800.1
4	GO:0015035	MF	protein disulfide oxidoreductase activity	4/ 1114	65/ 133162	0.061538461538462	0.0022006659129534	0.059351959672355	MSTRG.34468.1;TraesCS4A02G250800.1;TraesCS4B02G064100.1;TraesCS4D02G063000.1
5	GO:0014070	BP	response to organic cyclic compound	5/ 1114	117/ 133162	0.042735042735043	0.0031468824540211	0.060043528269295	MSTRG.31751.1;MSTRG.63681.1;TraesCS2B02G359600.1;TraesCS2D02G339900.1;TraesCS3D02G056100.1
97	GO:0009056	BP	catabolic process	97/ 1114	8573/ 133162	0.01131459232474	0.0031701046767671	0.060244669277284	MSTRG.10130.1;MSTRG.1329.2;MSTRG.14563.2;MSTRG.15625.2;MSTRG.18073.2;MSTRG.23843.1;MSTRG.2635.2;MSTRG.2635.3;MSTRG.27351.2;MSTRG.28160.1;MSTRG.31291.2;MSTRG.31402.2;MSTRG.3450.1;MSTRG.35106.2;MSTRG.3562.1;MSTRG.3562.2;MSTRG.36556.1;MSTRG.36556.2;MSTRG.36556.3;MSTRG.42889.4;MSTRG.440.1;MSTRG.440.2;MSTRG.48604.4;MSTRG.52804.3;MSTRG.6255.4;MSTRG.67754.1;MSTRG.68893.1;MSTRG.6956.2;MSTRG.9131.1;TraesC…
4	GO:0055081	BP	anion homeostasis	4/ 1114	72/ 133162	0.055555555555556	0.0031937400499192	0.060452027797475	MSTRG.16481.2;MSTRG.20485.1;MSTRG.9261.1;TraesCS1D02G396300.1
11	GO:0009072	BP	aromatic amino acid family metabolic process	11/ 1114	491/ 133162	0.022403258655804	0.003241027565526	0.061103658586565	MSTRG.49548.2;MSTRG.9868.1;TraesCS1A02G291200.1;TraesCS1B02G048200.1;TraesCS1B02G300600.1;TraesCS1D02G289700.1;TraesCS1D02G289800.2;TraesCS3A02G368800.1;TraesCS4B02G193200.1;TraesCS5D02G109200.2;TraesCS6D02G130800.1
5	GO:0071310	BP	cellular response to organic substance	5/ 1114	118/ 133162	0.042372881355932	0.0032638537828814	0.061290787835849	MSTRG.10211.1;MSTRG.14221.1;MSTRG.18243.2;TraesCS2A02G121200.1;TraesCS4A02G160600.1
4	GO:0032934	MF	sterol binding	4/ 1114	66/ 133162	0.060606060606061	0.0023272943609324	0.062145672192425	MSTRG.54598.1;TraesCS2A02G404700.2;TraesCS6A02G323400.1;TraesCS6D02G303200.1
11	GO:0004364	MF	glutathione transferase activity	11/ 1114	471/ 133162	0.023354564755839	0.0023669065819197	0.062583794621936	TraesCS1A02G013900.1;TraesCS1D02G011800.1;TraesCS2B02G244100.1;TraesCS2D02G044100.1;TraesCS3B02G536100.1;TraesCS3B02G538600.2;TraesCS3D02G483000.1;TraesCS3D02G512300.1;TraesCS4A02G008400.1;TraesCS4B02G296500.1;TraesCS4D02G295400.1
3	GO:0016208	MF	AMP binding	3/ 1114	32/ 133162	0.09375	0.0024168095263692	0.06328286691862	TraesCS2A02G183900.1;TraesCS2B02G210600.1;TraesCS2D02G191800.1
3	GO:0010029	BP	regulation of seed germination	3/ 1114	37/ 133162	0.081081081081081	0.003670541792357	0.067855035235363	MSTRG.52159.3;TraesCS5A02G488500.1;TraesCS5B02G502200.1
3	GO:1990428	BP	miRNA transport	3/ 1114	37/ 133162	0.081081081081081	0.003670541792357	0.067855035235363	TraesCS6A02G216500.1;TraesCS6B02G246400.1;TraesCS6D02G199100.1
4	GO:0005496	MF	steroid binding	4/ 1114	69/ 133162	0.057971014492754	0.0027370979862137	0.070980319892485	MSTRG.54598.1;TraesCS2A02G404700.2;TraesCS6A02G323400.1;TraesCS6D02G303200.1
3	GO:0015706	BP	nitrate transport	3/ 1114	38/ 133162	0.078947368421053	0.0039605815233114	0.071546474590315	TraesCS6A02G030800.1;TraesCS6B02G044400.1;TraesCS6D02G035900.1
3	GO:0015798	BP	myo-inositol transport	3/ 1114	38/ 133162	0.078947368421053	0.0039605815233114	0.071546474590315	TraesCS5A02G102600.1;TraesCS5B02G106900.1;TraesCS5D02G114400.1
3	GO:1904679	BP	myo-inositol import across plasma membrane	3/ 1114	38/ 133162	0.078947368421053	0.0039605815233114	0.071546474590315	TraesCS5A02G102600.1;TraesCS5B02G106900.1;TraesCS5D02G114400.1
3	GO:0015791	BP	polyol transport	3/ 1114	38/ 133162	0.078947368421053	0.0039605815233114	0.071546474590315	TraesCS5A02G102600.1;TraesCS5B02G106900.1;TraesCS5D02G114400.1
109	GO:0051179	BP	localization	109/ 1114	9889/ 133162	0.011022348063505	0.0040309295631224	0.072027499620675	MSTRG.13537.1;MSTRG.13537.3;MSTRG.14573.1;MSTRG.20042.2;MSTRG.2170.1;MSTRG.23594.2;MSTRG.27736.1;MSTRG.27986.1;MSTRG.31369.2;MSTRG.43587.3;MSTRG.5236.2;MSTRG.53449.1;MSTRG.54300.4;MSTRG.56312.1;MSTRG.58728.4;MSTRG.59289.1;MSTRG.63684.1;MSTRG.9261.1;TraesCS1A02G224900.1;TraesCS1B02G044800.1;TraesCS1B02G168000.1;TraesCS1B02G171900.3;TraesCS1B02G224900.1;TraesCS1B02G306500.1;TraesCS1B02G308600.2;Tra…
5	GO:0009743	BP	response to carbohydrate	5/ 1114	124/ 133162	0.040322580645161	0.0040322696498959	0.072027499620675	MSTRG.10211.1;MSTRG.14221.1;MSTRG.18243.2;TraesCS2A02G121200.1;TraesCS5B02G078300.1
10	GO:0015849	BP	organic acid transport	10/ 1114	436/ 133162	0.022935779816514	0.0041489801205476	0.073278083839115	MSTRG.5236.2;MSTRG.53449.1;MSTRG.56312.1;MSTRG.59289.1;TraesCS2A02G348600.1;TraesCS2B02G367000.1;TraesCS3A02G130300.1;TraesCS3A02G388100.1;TraesCS3B02G166500.1;TraesCS5B02G120800.1
10	GO:0046942	BP	carboxylic acid transport	10/ 1114	436/ 133162	0.022935779816514	0.0041489801205476	0.073278083839115	MSTRG.5236.2;MSTRG.53449.1;MSTRG.56312.1;MSTRG.59289.1;TraesCS2A02G348600.1;TraesCS2B02G367000.1;TraesCS3A02G130300.1;TraesCS3A02G388100.1;TraesCS3B02G166500.1;TraesCS5B02G120800.1
4	GO:0071916	MF	dipeptide transmembrane transporter activity	4/ 1114	70/ 133162	0.057142857142857	0.0028839843568337	0.073378356701705	MSTRG.27986.1;TraesCS1A02G150400.1;TraesCS1B02G168000.1;TraesCS3B02G414900.1
4	GO:0042937	MF	tripeptide transmembrane transporter activity	4/ 1114	70/ 133162	0.057142857142857	0.0028839843568337	0.073378356701705	MSTRG.27986.1;TraesCS1A02G150400.1;TraesCS1B02G168000.1;TraesCS3B02G414900.1
102	GO:0006810	BP	transport	102/ 1114	9173/ 133162	0.011119590101384	0.0042548820355321	0.074870165003011	MSTRG.13537.1;MSTRG.13537.3;MSTRG.14573.1;MSTRG.20042.2;MSTRG.2170.1;MSTRG.23594.2;MSTRG.27736.1;MSTRG.27986.1;MSTRG.31369.2;MSTRG.43587.3;MSTRG.5236.2;MSTRG.53449.1;MSTRG.56312.1;MSTRG.58728.4;MSTRG.59289.1;MSTRG.9261.1;TraesCS1A02G224900.1;TraesCS1B02G044800.1;TraesCS1B02G168000.1;TraesCS1B02G171900.3;TraesCS1B02G224900.1;TraesCS1B02G306500.1;TraesCS1B02G308600.2;TraesCS1B02G356100.1;TraesCS1D0…
2	GO:0070012	MF	oligopeptidase activity	2/ 1114	10/ 133162	0.2	0.0030094440338084	0.075854865039078	TraesCS2A02G406900.1;TraesCS2B02G424500.1
2	GO:0019740	BP	nitrogen utilization	2/ 1114	12/ 133162	0.16666666666667	0.0043651317569892	0.076245371240647	MSTRG.30792.3;TraesCS3A02G266300.2
2	GO:0019676	BP	ammonia assimilation cycle	2/ 1114	12/ 133162	0.16666666666667	0.0043651317569892	0.076245371240647	MSTRG.30792.3;TraesCS3A02G266300.2
3	GO:1900140	BP	regulation of seedling development	3/ 1114	40/ 133162	0.075	0.0045815175768635	0.078865181187241	MSTRG.52159.3;TraesCS5A02G488500.1;TraesCS5B02G502200.1
8	GO:0018193	BP	peptidyl-amino acid modification	8/ 1114	307/ 133162	0.026058631921824	0.0047068414544722	0.080729977437536	MSTRG.61817.2;MSTRG.64847.1;MSTRG.68780.1;TraesCS7A02G158200.1;TraesCS7B02G025700.1;TraesCS7B02G062500.1;TraesCS7D02G124300.1;TraesCS7D02G158700.1
3	GO:1900424	BP	regulation of defense response to bacterium	3/ 1114	41/ 133162	0.073170731707317	0.0049127698071404	0.083151613064598	TraesCS2A02G183900.1;TraesCS2B02G210600.1;TraesCS2D02G191800.1
10	GO:0043648	BP	dicarboxylic acid metabolic process	10/ 1114	448/ 133162	0.022321428571429	0.0049993482314509	0.083928987447432	MSTRG.30792.3;MSTRG.45025.1;MSTRG.49548.2;TraesCS1B02G190400.2;TraesCS3A02G266300.2;TraesCS4A02G075600.1;TraesCS4D02G232700.2;TraesCS5A02G549900.1;TraesCS5D02G109200.2;TraesCSU02G127700.1
8	GO:0016769	MF	transferase activity, transferring nitrogenous groups	8/ 1114	292/ 133162	0.027397260273973	0.0034947200511393	0.086470275026814	MSTRG.25804.1;TraesCS1A02G291200.1;TraesCS1B02G102700.1;TraesCS1B02G300600.1;TraesCS1D02G289700.1;TraesCS1D02G289800.2;TraesCS4B02G235400.3;TraesCS5A02G059200.1
8	GO:0008483	MF	transaminase activity	8/ 1114	292/ 133162	0.027397260273973	0.0034947200511393	0.086470275026814	MSTRG.25804.1;TraesCS1A02G291200.1;TraesCS1B02G102700.1;TraesCS1B02G300600.1;TraesCS1D02G289700.1;TraesCS1D02G289800.2;TraesCS4B02G235400.3;TraesCS5A02G059200.1
5	GO:0016132	BP	brassinosteroid biosynthetic process	5/ 1114	133/ 133162	0.037593984962406	0.0054152005533088	0.088715923547485	MSTRG.22411.1;MSTRG.22411.2;MSTRG.29904.1;MSTRG.29904.2;TraesCS2A02G367800.1
5	GO:0120178	BP	steroid hormone biosynthetic process	5/ 1114	133/ 133162	0.037593984962406	0.0054152005533088	0.088715923547485	MSTRG.22411.1;MSTRG.22411.2;MSTRG.29904.1;MSTRG.29904.2;TraesCS2A02G367800.1
102	GO:0051234	BP	establishment of localization	102/ 1114	9302/ 133162	0.010965383788433	0.0055022795606846	0.089832749803481	MSTRG.13537.1;MSTRG.13537.3;MSTRG.14573.1;MSTRG.20042.2;MSTRG.2170.1;MSTRG.23594.2;MSTRG.27736.1;MSTRG.27986.1;MSTRG.31369.2;MSTRG.43587.3;MSTRG.5236.2;MSTRG.53449.1;MSTRG.56312.1;MSTRG.58728.4;MSTRG.59289.1;MSTRG.9261.1;TraesCS1A02G224900.1;TraesCS1B02G044800.1;TraesCS1B02G168000.1;TraesCS1B02G171900.3;TraesCS1B02G224900.1;TraesCS1B02G306500.1;TraesCS1B02G308600.2;TraesCS1B02G356100.1;TraesCS1D0…
4	GO:0015850	BP	organic hydroxy compound transport	4/ 1114	84/ 133162	0.047619047619048	0.0055371882838516	0.090093087454038	TraesCS2A02G404700.2;TraesCS5A02G102600.1;TraesCS5B02G106900.1;TraesCS5D02G114400.1
13	GO:0004866	MF	endopeptidase inhibitor activity	13/ 1114	649/ 133162	0.020030816640986	0.0037518995386615	0.091161018520452	MSTRG.2252.1;TraesCS1B02G322100.1;TraesCS1D02G310300.1;TraesCS2A02G158700.1;TraesCS2D02G165600.1;TraesCS2D02G165800.1;TraesCS3D02G020500.1;TraesCS4A02G422200.1;TraesCS4D02G298300.1;TraesCS5A02G484800.1;TraesCS5B02G498100.1;TraesCS5D02G479300.1;TraesCS5D02G498300.1
13	GO:0030414	MF	peptidase inhibitor activity	13/ 1114	649/ 133162	0.020030816640986	0.0037518995386615	0.091161018520452	MSTRG.2252.1;TraesCS1B02G322100.1;TraesCS1D02G310300.1;TraesCS2A02G158700.1;TraesCS2D02G165600.1;TraesCS2D02G165800.1;TraesCS3D02G020500.1;TraesCS4A02G422200.1;TraesCS4D02G298300.1;TraesCS5A02G484800.1;TraesCS5B02G498100.1;TraesCS5D02G479300.1;TraesCS5D02G498300.1
12	GO:0080134	BP	regulation of response to stress	12/ 1114	605/ 133162	0.019834710743802	0.0056426859821675	0.091185037759449	MSTRG.4667.1;TraesCS1B02G245800.1;TraesCS2A02G183900.1;TraesCS2B02G210600.1;TraesCS2D02G191800.1;TraesCS4A02G219700.1;TraesCS4B02G098200.1;TraesCS4D02G014800.1;TraesCS4D02G094400.1;TraesCS5B02G211000.1;TraesCS6D02G186800.2;TraesCS7A02G376200.1
21	GO:0006979	BP	response to oxidative stress	21/ 1114	1329/ 133162	0.015801354401806	0.0058615280486876	0.094081485673361	MSTRG.10130.1;MSTRG.10211.1;MSTRG.14221.1;MSTRG.18243.2;MSTRG.30464.5;MSTRG.30464.6;MSTRG.30464.7;MSTRG.31751.1;MSTRG.54598.1;MSTRG.67754.1;TraesCS2A02G121200.1;TraesCS2B02G359600.1;TraesCS2B02G472900.1;TraesCS2D02G339900.1;TraesCS2D02G451200.1;TraesCS3D02G223300.3;TraesCS4D02G234200.1;TraesCS6A02G246400.1;TraesCS6A02G323400.1;TraesCS6D02G303200.1;TraesCS7A02G211200.1
5	GO:0006563	BP	L-serine metabolic process	5/ 1114	136/ 133162	0.036764705882353	0.0059424162858788	0.094887654611466	TraesCS1D02G222600.2;TraesCS2A02G149300.1;TraesCS3A02G287400.1;TraesCS3B02G321600.1;TraesCS3D02G286900.1
3	GO:0016115	BP	terpenoid catabolic process	3/ 1114	44/ 133162	0.068181818181818	0.0059916431032287	0.094887654611466	MSTRG.27351.2;TraesCS3B02G328700.1;TraesCS3D02G293800.1
3	GO:0045487	BP	gibberellin catabolic process	3/ 1114	44/ 133162	0.068181818181818	0.0059916431032287	0.094887654611466	MSTRG.27351.2;TraesCS3B02G328700.1;TraesCS3D02G293800.1
3	GO:0016103	BP	diterpenoid catabolic process	3/ 1114	44/ 133162	0.068181818181818	0.0059916431032287	0.094887654611466	MSTRG.27351.2;TraesCS3B02G328700.1;TraesCS3D02G293800.1
3	GO:0045300	MF	acyl-[acyl-carrier-protein] desaturase activity	3/ 1114	38/ 133162	0.078947368421053	0.0039605815233114	0.095372217574742	TraesCS2D02G279500.1;TraesCS3A02G408700.1;TraesCS3D02G403800.1
13	GO:0061135	MF	endopeptidase regulator activity	13/ 1114	654/ 133162	0.019877675840979	0.0039972541215292	0.095403489962516	MSTRG.2252.1;TraesCS1B02G322100.1;TraesCS1D02G310300.1;TraesCS2A02G158700.1;TraesCS2D02G165600.1;TraesCS2D02G165800.1;TraesCS3D02G020500.1;TraesCS4A02G422200.1;TraesCS4D02G298300.1;TraesCS5A02G484800.1;TraesCS5B02G498100.1;TraesCS5D02G479300.1;TraesCS5D02G498300.1
27	GO:0009755	BP	hormone-mediated signaling pathway	27/ 1114	1844/ 133162	0.014642082429501	0.0062121747623846	0.098053296664749	MSTRG.134.1;MSTRG.22411.1;MSTRG.22411.2;MSTRG.29904.1;MSTRG.29904.2;MSTRG.38232.1;TraesCS1D02G002700.1;TraesCS2A02G109800.1;TraesCS2A02G286200.1;TraesCS2B02G127800.1;TraesCS2D02G110000.1;TraesCS3A02G107200.1;TraesCS3A02G331300.1;TraesCS3A02G449300.1;TraesCS3B02G361500.1;TraesCS3D02G372900.1;TraesCS3D02G390000.1;TraesCS4A02G326400.1;TraesCS5A02G314600.1;TraesCS5D02G320800.1;TraesCS6A02G138600.2;Tr…
7	GO:0051049	BP	regulation of transport	7/ 1114	258/ 133162	0.027131782945736	0.0064430100762123	0.10136006911286	MSTRG.22411.1;MSTRG.22411.2;MSTRG.29904.1;MSTRG.29904.2;MSTRG.9261.1;TraesCS1D02G396300.1;TraesCS3A02G302600.1
2	GO:0016040	MF	glutamate synthase (NADH) activity	2/ 1114	12/ 133162	0.16666666666667	0.0043651317569892	0.10148931335	MSTRG.30792.3;TraesCS3A02G266300.2
2	GO:0045181	MF	glutamate synthase activity, NAD(P)H as acceptor	2/ 1114	12/ 133162	0.16666666666667	0.0043651317569892	0.10148931335	MSTRG.30792.3;TraesCS3A02G266300.2
13	GO:0061134	MF	peptidase regulator activity	13/ 1114	664/ 133162	0.019578313253012	0.004526854834383	0.10434980759257	MSTRG.2252.1;TraesCS1B02G322100.1;TraesCS1D02G310300.1;TraesCS2A02G158700.1;TraesCS2D02G165600.1;TraesCS2D02G165800.1;TraesCS3D02G020500.1;TraesCS4A02G422200.1;TraesCS4D02G298300.1;TraesCS5A02G484800.1;TraesCS5B02G498100.1;TraesCS5D02G479300.1;TraesCS5D02G498300.1
3	GO:0071249	BP	cellular response to nitrate	3/ 1114	46/ 133162	0.065217391304348	0.0067833290939047	0.10636170470344	TraesCS6A02G030800.1;TraesCS6B02G044400.1;TraesCS6D02G035900.1
15	GO:1901607	BP	alpha-amino acid biosynthetic process	15/ 1114	850/ 133162	0.017647058823529	0.0069278220075844	0.10827000775669	MSTRG.30792.3;MSTRG.42575.6;MSTRG.52957.7;MSTRG.9868.1;TraesCS1D02G222600.2;TraesCS2A02G149300.1;TraesCS3A02G266300.2;TraesCS3A02G287400.1;TraesCS3B02G321600.1;TraesCS3D02G286900.1;TraesCS4D02G195100.1;TraesCS5A02G153900.4;TraesCS5B02G152600.1;TraesCS5B02G152600.2;TraesCS5D02G159100.1
9	GO:0009311	BP	oligosaccharide metabolic process	9/ 1114	401/ 133162	0.022443890274314	0.0072801333232949	0.11266421309112	MSTRG.10469.2;MSTRG.1329.2;MSTRG.15625.2;MSTRG.46657.1;MSTRG.5776.5;TraesCS2D02G168100.1;TraesCS2D02G505700.1;TraesCS5D02G210000.1;TraesCS7D02G159800.2
3	GO:0033617	BP	mitochondrial cytochrome c oxidase assembly	3/ 1114	48/ 133162	0.0625	0.007634242396097	0.11737956512575	TraesCS2A02G111000.1;TraesCS5A02G148900.1;TraesCS5D02G143900.1
3	GO:0008535	BP	respiratory chain complex IV assembly	3/ 1114	48/ 133162	0.0625	0.007634242396097	0.11737956512575	TraesCS2A02G111000.1;TraesCS5A02G148900.1;TraesCS5D02G143900.1
5	GO:0048638	BP	regulation of developmental growth	5/ 1114	145/ 133162	0.03448275862069	0.0077392442942054	0.11861016013474	MSTRG.22411.1;MSTRG.22411.2;MSTRG.29904.1;MSTRG.29904.2;TraesCS7A02G376200.1
3	GO:1902170	BP	cellular response to reactive nitrogen species	3/ 1114	49/ 133162	0.061224489795918	0.0080822182612738	0.12267929379972	TraesCS6A02G030800.1;TraesCS6B02G044400.1;TraesCS6D02G035900.1
6	GO:0042803	MF	protein homodimerization activity	6/ 1114	189/ 133162	0.031746031746032	0.0054335446330548	0.1241887277572	MSTRG.22411.1;MSTRG.22411.2;MSTRG.29904.1;MSTRG.29904.2;TraesCS2A02G426900.1;TraesCS3D02G484000.1
5	GO:0015923	MF	mannosidase activity	5/ 1114	134/ 133162	0.037313432835821	0.005587112260561	0.12662556106498	MSTRG.3157.6;MSTRG.3897.3;MSTRG.41769.1;TraesCS1B02G121600.2;TraesCS5B02G064000.1
4	GO:0006108	BP	malate metabolic process	4/ 1114	95/ 133162	0.042105263157895	0.0085032299162181	0.12825030264112	MSTRG.45025.1;TraesCS1B02G190400.2;TraesCS5A02G549900.1;TraesCSU02G127700.1
2	GO:0000234	MF	phosphoethanolamine N-methyltransferase activity	2/ 1114	14/ 133162	0.14285714285714	0.0059522518393733	0.13137773536104	TraesCS1A02G369600.2;TraesCS1D02G375700.1
2	GO:0015930	MF	glutamate synthase activity	2/ 1114	14/ 133162	0.14285714285714	0.0059522518393733	0.13137773536104	MSTRG.30792.3;TraesCS3A02G266300.2
3	GO:0045543	MF	gibberellin 2-beta-dioxygenase activity	3/ 1114	44/ 133162	0.068181818181818	0.0059916431032287	0.13137773536104	MSTRG.27351.2;TraesCS3B02G328700.1;TraesCS3D02G293800.1
5	GO:0051093	BP	negative regulation of developmental process	5/ 1114	151/ 133162	0.033112582781457	0.0091278112096559	0.13634344400667	MSTRG.22411.1;MSTRG.22411.2;MSTRG.29904.1;MSTRG.29904.2;TraesCS7A02G376200.1
11	GO:0000160	BP	phosphorelay signal transduction system	11/ 1114	567/ 133162	0.019400352733686	0.0091546113740533	0.13634344400667	MSTRG.38232.1;TraesCS2A02G109800.1;TraesCS2B02G127800.1;TraesCS2D02G110000.1;TraesCS3D02G372900.1;TraesCS3D02G390000.1;TraesCS4A02G326400.1;TraesCS5A02G314600.1;TraesCS5D02G320800.1;TraesCS7A02G264100.1;TraesCS7B02G162100.1
3	GO:0016892	MF	endoribonuclease activity, producing 3'-phosphomonoesters	3/ 1114	45/ 133162	0.066666666666667	0.0063801477510514	0.13876821358537	TraesCS6A02G339600.1;TraesCS6D02G320200.1;TraesCS7B02G474500.1
2	GO:0080037	BP	negative regulation of cytokinin-activated signaling pathway	2/ 1114	18/ 133162	0.11111111111111	0.0097886956485845	0.14499000382293	MSTRG.63356.1;TraesCS7D02G352400.1
4	GO:1901699	BP	cellular response to nitrogen compound	4/ 1114	99/ 133162	0.04040404040404	0.0097962094774068	0.14499000382293	TraesCS4A02G160600.1;TraesCS6A02G030800.1;TraesCS6B02G044400.1;TraesCS6D02G035900.1
3	GO:0070413	BP	trehalose metabolism in response to stress	3/ 1114	54/ 133162	0.055555555555556	0.010551601653507	0.15568527781308	MSTRG.46657.1;MSTRG.5776.5;TraesCS5D02G210000.1
7	GO:0009067	BP	aspartate family amino acid biosynthetic process	7/ 1114	284/ 133162	0.024647887323944	0.010585250810689	0.1556982247727	MSTRG.42575.6;MSTRG.52957.7;TraesCS4D02G195100.1;TraesCS5A02G153900.4;TraesCS5B02G152600.1;TraesCS5B02G152600.2;TraesCS5D02G159100.1
3	GO:0030060	MF	L-malate dehydrogenase activity	3/ 1114	48/ 133162	0.0625	0.007634242396097	0.16471641393819	MSTRG.45025.1;TraesCS5A02G549900.1;TraesCSU02G127700.1
8	GO:0006875	BP	cellular metal ion homeostasis	8/ 1114	359/ 133162	0.022284122562674	0.011500178861824	0.168114922377	MSTRG.43127.1;MSTRG.63684.1;MSTRG.7699.3;TraesCS5A02G203400.1;TraesCS5D02G209900.1;TraesCS6A02G204300.2;TraesCS7A02G031400.2;TraesCS7D02G413000.1
4	GO:0071214	BP	cellular response to abiotic stimulus	4/ 1114	104/ 133162	0.038461538461538	0.011583283404873	0.16829412677845	MSTRG.10211.1;MSTRG.14221.1;MSTRG.18243.2;TraesCS2A02G121200.1
4	GO:0104004	BP	cellular response to environmental stimulus	4/ 1114	104/ 133162	0.038461538461538	0.011583283404873	0.16829412677845	MSTRG.10211.1;MSTRG.14221.1;MSTRG.18243.2;TraesCS2A02G121200.1
4	GO:0009310	BP	amine catabolic process	4/ 1114	105/ 133162	0.038095238095238	0.011964085634557	0.17224657833267	MSTRG.18073.2;TraesCS3A02G368800.1;TraesCS3B02G059300.1;TraesCS3B02G059500.1
4	GO:0042402	BP	cellular biogenic amine catabolic process	4/ 1114	105/ 133162	0.038095238095238	0.011964085634557	0.17224657833267	MSTRG.18073.2;TraesCS3A02G368800.1;TraesCS3B02G059300.1;TraesCS3B02G059500.1
14	GO:0009416	BP	response to light stimulus	14/ 1114	828/ 133162	0.016908212560386	0.012155350891767	0.17404754077762	MSTRG.10211.1;MSTRG.12296.1;MSTRG.14221.1;MSTRG.16277.1;MSTRG.18243.2;MSTRG.25804.1;MSTRG.27351.2;MSTRG.43127.1;MSTRG.53892.3;TraesCS2A02G121200.1;TraesCS2A02G272400.2;TraesCS3B02G328700.1;TraesCS3D02G293800.1;TraesCS7A02G214200.3
3	GO:1901000	BP	regulation of response to salt stress	3/ 1114	57/ 133162	0.052631578947368	0.012220122026496	0.17434774699064	TraesCS4A02G219700.1;TraesCS4B02G098200.1;TraesCS4D02G094400.1
1	GO:0016532	MF	superoxide dismutase copper chaperone activity	1/ 1114	1/ 133162	1	0.0083657499886683	0.17906688666221	TraesCS2A02G399000.1
9	GO:0009409	BP	response to cold	9/ 1114	441/ 133162	0.020408163265306	0.012942597078959	0.18355307081234	TraesCS2B02G195900.1;TraesCS2D02G177100.1;TraesCS6A02G216500.1;TraesCS6A02G350300.1;TraesCS6B02G246400.1;TraesCS6B02G383200.1;TraesCS6D02G199100.1;TraesCS7A02G376200.1;TraesCS7B02G277700.1
28	GO:0032787	BP	monocarboxylic acid metabolic process	28/ 1114	2044/ 133162	0.013698630136986	0.013446995845702	0.18957470997902	MSTRG.11752.1;MSTRG.32602.2;MSTRG.35106.2;MSTRG.42575.6;MSTRG.43975.1;MSTRG.49548.2;MSTRG.63681.1;TraesCS1B02G190400.2;TraesCS2A02G525500.2;TraesCS2D02G279500.1;TraesCS3A02G408700.1;TraesCS3B02G496200.1;TraesCS3D02G403800.1;TraesCS3D02G449200.1;TraesCS4A02G008500.1;TraesCS4A02G109300.1;TraesCS4A02G160600.1;TraesCS4B02G296400.2;TraesCS4D02G195100.1;TraesCS5A02G153900.4;TraesCS5B02G152600.1;TraesCS…
3	GO:0051980	MF	iron-nicotianamine transmembrane transporter activity	3/ 1114	51/ 133162	0.058823529411765	0.0090237704403882	0.19013366310724	MSTRG.63683.2;TraesCS2D02G387700.2;TraesCS2D02G387800.1
3	GO:0015603	MF	iron chelate transmembrane transporter activity	3/ 1114	51/ 133162	0.058823529411765	0.0090237704403882	0.19013366310724	MSTRG.63683.2;TraesCS2D02G387700.2;TraesCS2D02G387800.1
4	GO:0043401	BP	steroid hormone mediated signaling pathway	4/ 1114	109/ 133162	0.036697247706422	0.013567137462064	0.19014002974119	MSTRG.22411.1;MSTRG.22411.2;MSTRG.29904.1;MSTRG.29904.2
4	GO:0009742	BP	brassinosteroid mediated signaling pathway	4/ 1114	109/ 133162	0.036697247706422	0.013567137462064	0.19014002974119	MSTRG.22411.1;MSTRG.22411.2;MSTRG.29904.1;MSTRG.29904.2
6	GO:0016128	BP	phytosteroid metabolic process	6/ 1114	231/ 133162	0.025974025974026	0.013747350754354	0.19209901009981	MSTRG.22411.1;MSTRG.22411.2;MSTRG.29904.1;MSTRG.29904.2;TraesCS2A02G367800.1;TraesCS7A02G373100.1
9	GO:0016879	MF	ligase activity, forming carbon-nitrogen bonds	9/ 1114	417/ 133162	0.02158273381295	0.0092548273862375	0.19349046093552	MSTRG.42575.6;TraesCS2A02G183900.1;TraesCS2B02G210600.1;TraesCS2D02G191800.1;TraesCS4D02G195100.1;TraesCS5A02G153900.4;TraesCS5B02G152600.1;TraesCS5B02G152600.2;TraesCS5D02G159100.1
3	GO:0003825	MF	alpha,alpha-trehalose-phosphate synthase (UDP-forming) activity	3/ 1114	52/ 133162	0.057692307692308	0.0095175529922436	0.19745261861601	MSTRG.46657.1;MSTRG.5776.5;TraesCS5D02G210000.1
16	GO:0052689	MF	carboxylic ester hydrolase activity	16/ 1114	934/ 133162	0.017130620985011	0.0096657024330079	0.19864945083132	MSTRG.10583.1;MSTRG.1269.1;MSTRG.14653.1;MSTRG.14653.2;MSTRG.18663.2;MSTRG.32602.2;TraesCS1A02G094700.2;TraesCS1D02G221400.1;TraesCS2A02G175400.1;TraesCS2A02G497900.1;TraesCS2B02G201700.2;TraesCS3B02G496200.1;TraesCS3D02G449200.1;TraesCS4A02G008500.1;TraesCS4B02G296400.2;TraesCS4D02G298300.1
21	GO:0000981	MF	DNA-binding transcription factor activity, RNA polymerase II-specific	21/ 1114	1363/ 133162	0.01540719002201	0.0097785699119635	0.19864945083132	MSTRG.24783.3;MSTRG.45252.1;MSTRG.47069.2;MSTRG.49101.1;MSTRG.49101.2;MSTRG.64292.1;MSTRG.64292.2;MSTRG.65402.1;MSTRG.70644.1;MSTRG.70646.1;TraesCS3A02G489700.1;TraesCS3D02G495700.1;TraesCS5B02G264300.1;TraesCS7A02G420400.1;TraesCS7A02G421000.2;TraesCS7A02G530400.1;TraesCS7A02G531800.1;TraesCS7B02G321400.1;TraesCS7B02G448000.1;TraesCS7D02G518200.1;TraesCS7D02G519200.1
4	GO:0016615	MF	malate dehydrogenase activity	4/ 1114	99/ 133162	0.04040404040404	0.0097962094774068	0.19864945083132	MSTRG.45025.1;TraesCS1B02G190400.2;TraesCS5A02G549900.1;TraesCSU02G127700.1
5	GO:0046351	BP	disaccharide biosynthetic process	5/ 1114	169/ 133162	0.029585798816568	0.014302771872171	0.19869143030609	MSTRG.10469.2;MSTRG.46657.1;MSTRG.5776.5;TraesCS2D02G168100.1;TraesCS5D02G210000.1
38	GO:0020037	MF	heme binding	38/ 1114	2946/ 133162	0.012898845892736	0.010081111396823	0.20290117490473	MSTRG.10130.1;MSTRG.25006.1;MSTRG.38763.2;MSTRG.66411.1;MSTRG.66411.2;MSTRG.67754.1;MSTRG.70225.2;TraesCS1A02G020800.1;TraesCS1D02G175700.1;TraesCS1D02G359100.1;TraesCS1D02G403300.1;TraesCS2A02G152400.1;TraesCS2A02G367800.1;TraesCS2B02G177300.1;TraesCS2B02G228400.1;TraesCS2B02G472900.1;TraesCS2D02G213500.1;TraesCS2D02G451200.1;TraesCS3A02G368800.1;TraesCS3A02G532600.1;TraesCS3B02G256400.1;TraesCS…
12	GO:0006575	BP	cellular modified amino acid metabolic process	12/ 1114	663/ 133162	0.018099547511312	0.014887700837928	0.20621418857433	MSTRG.63711.6;TraesCS1A02G013900.1;TraesCS1D02G011800.1;TraesCS2B02G244100.1;TraesCS2D02G044100.1;TraesCS3B02G536100.1;TraesCS3B02G538600.2;TraesCS3D02G483000.1;TraesCS3D02G512300.1;TraesCS4A02G008400.1;TraesCS4B02G296500.1;TraesCS4D02G295400.1
5	GO:0005384	MF	manganese ion transmembrane transporter activity	5/ 1114	157/ 133162	0.031847133757962	0.010679127978173	0.21334524560839	MSTRG.63684.1;TraesCS5A02G203400.1;TraesCS5D02G209900.1;TraesCS7A02G031400.2;TraesCS7D02G413000.1
4	GO:0046271	BP	phenylpropanoid catabolic process	4/ 1114	114/ 133162	0.035087719298246	0.015754497337828	0.21632837240469	MSTRG.68893.1;TraesCS1B02G056900.1;TraesCS1D02G044300.1;TraesCS6B02G074200.1
4	GO:0046274	BP	lignin catabolic process	4/ 1114	114/ 133162	0.035087719298246	0.015754497337828	0.21632837240469	MSTRG.68893.1;TraesCS1B02G056900.1;TraesCS1D02G044300.1;TraesCS6B02G074200.1
4	GO:0006536	BP	glutamate metabolic process	4/ 1114	115/ 133162	0.034782608695652	0.016216928145574	0.22203638507096	MSTRG.30792.3;TraesCS3A02G266300.2;TraesCS4A02G075600.1;TraesCS4D02G232700.2
2	GO:0006537	BP	glutamate biosynthetic process	2/ 1114	24/ 133162	0.083333333333333	0.01708379052923	0.23216894736237	MSTRG.30792.3;TraesCS3A02G266300.2
18	GO:0016209	MF	antioxidant activity	18/ 1114	1125/ 133162	0.016	0.011913451542438	0.23625425595556	MSTRG.10130.1;MSTRG.10211.1;MSTRG.14221.1;MSTRG.18243.2;MSTRG.62767.3;MSTRG.67754.1;TraesCS2A02G121200.1;TraesCS2B02G472900.1;TraesCS2D02G451200.1;TraesCS4D02G234200.1;TraesCS5A02G093600.2;TraesCS5B02G099700.1;TraesCS5D02G105900.1;TraesCS6A02G246400.1;TraesCS7A02G211200.1;TraesCS7A02G292100.1;TraesCS7B02G197300.1;TraesCS7D02G290700.1
8	GO:0009066	BP	aspartate family amino acid metabolic process	8/ 1114	388/ 133162	0.020618556701031	0.017523223395449	0.23651373395392	MSTRG.25804.1;MSTRG.42575.6;MSTRG.52957.7;TraesCS4D02G195100.1;TraesCS5A02G153900.4;TraesCS5B02G152600.1;TraesCS5B02G152600.2;TraesCS5D02G159100.1
3	GO:0005365	MF	myo-inositol transmembrane transporter activity	3/ 1114	57/ 133162	0.052631578947368	0.012220122026496	0.2371055331328	TraesCS5A02G102600.1;TraesCS5B02G106900.1;TraesCS5D02G114400.1
3	GO:0015166	MF	polyol transmembrane transporter activity	3/ 1114	57/ 133162	0.052631578947368	0.012220122026496	0.2371055331328	TraesCS5A02G102600.1;TraesCS5B02G106900.1;TraesCS5D02G114400.1
3	GO:0005366	MF	myo-inositol:proton symporter activity	3/ 1114	57/ 133162	0.052631578947368	0.012220122026496	0.2371055331328	TraesCS5A02G102600.1;TraesCS5B02G106900.1;TraesCS5D02G114400.1
15	GO:0072330	BP	monocarboxylic acid biosynthetic process	15/ 1114	947/ 133162	0.01583949313622	0.018321433549502	0.24589019998216	MSTRG.11752.1;MSTRG.42575.6;MSTRG.43975.1;MSTRG.63681.1;TraesCS2A02G525500.2;TraesCS2D02G279500.1;TraesCS3A02G408700.1;TraesCS3D02G403800.1;TraesCS4A02G109300.1;TraesCS4D02G195100.1;TraesCS5A02G153900.4;TraesCS5B02G152600.1;TraesCS5B02G152600.2;TraesCS5D02G159100.1;TraesCS7D02G244800.1
15	GO:0016042	BP	lipid catabolic process	15/ 1114	948/ 133162	0.015822784810127	0.018428100216266	0.24645886172279	MSTRG.23843.1;MSTRG.27351.2;MSTRG.31291.2;MSTRG.35106.2;MSTRG.48604.4;MSTRG.52804.3;TraesCS2A02G285900.1;TraesCS2B02G303200.1;TraesCS2D02G284700.1;TraesCS3B02G328700.1;TraesCS3B02G370300.1;TraesCS3D02G293800.1;TraesCS3D02G332200.1;TraesCS4A02G160600.1;TraesCS7A02G141800.1
2	GO:0072670	BP	mitochondrial tRNA threonylcarbamoyladenosine modification	2/ 1114	25/ 133162	0.08	0.018467555203813	0.24645886172279	TraesCS3D02G149500.1;TraesCS5B02G082600.2
3	GO:1901618	MF	organic hydroxy compound transmembrane transporter activity	3/ 1114	59/ 133162	0.050847457627119	0.01341160098734	0.25294467036961	TraesCS5A02G102600.1;TraesCS5B02G106900.1;TraesCS5D02G114400.1
4	GO:0052716	MF	hydroquinone:oxygen oxidoreductase activity	4/ 1114	109/ 133162	0.036697247706422	0.013567137462064	0.25410117871656	MSTRG.68893.1;TraesCS1B02G056900.1;TraesCS1D02G044300.1;TraesCS6B02G074200.1
3	GO:0047484	BP	regulation of response to osmotic stress	3/ 1114	68/ 133162	0.044117647058824	0.019568391764853	0.26041856939724	TraesCS4A02G219700.1;TraesCS4B02G098200.1;TraesCS4D02G094400.1
12	GO:0015711	BP	organic anion transport	12/ 1114	704/ 133162	0.017045454545455	0.019663717049792	0.26042310306763	MSTRG.5236.2;MSTRG.53449.1;MSTRG.56312.1;MSTRG.59289.1;TraesCS2A02G348600.1;TraesCS2B02G367000.1;TraesCS3A02G130300.1;TraesCS3A02G388100.1;TraesCS3B02G166500.1;TraesCS5B02G120800.1;TraesCS6A02G187900.2;TraesCS7D02G362300.1
21	GO:0042592	BP	homeostatic process	21/ 1114	1469/ 133162	0.0142954390742	0.019678361187387	0.26042310306763	MSTRG.16481.2;MSTRG.20485.1;MSTRG.43127.1;MSTRG.63684.1;MSTRG.7699.3;MSTRG.9261.1;TraesCS1D02G396300.1;TraesCS2A02G367800.1;TraesCS2A02G404700.2;TraesCS2B02G383500.1;TraesCS2D02G362900.1;TraesCS5A02G203400.1;TraesCS5D02G209900.1;TraesCS6A02G204300.2;TraesCS6A02G226800.1;TraesCS6B02G254800.1;TraesCS6D02G208200.1;TraesCS7A02G031400.2;TraesCS7A02G141800.1;TraesCS7A02G373100.1;TraesCS7D02G413000.1
12	GO:0004190	MF	aspartic-type endopeptidase activity	12/ 1114	657/ 133162	0.018264840182648	0.014374989050565	0.26451349814314	MSTRG.35797.1;MSTRG.64495.3;TraesCS1B02G263100.1;TraesCS3A02G471800.1;TraesCS3B02G514900.1;TraesCS3B02G515000.1;TraesCS3B02G515100.1;TraesCS3D02G467600.1;TraesCS4A02G441700.1;TraesCS4B02G102000.1;TraesCS7A02G489000.1;TraesCS7D02G475300.1
12	GO:0070001	MF	aspartic-type peptidase activity	12/ 1114	657/ 133162	0.018264840182648	0.014374989050565	0.26451349814314	MSTRG.35797.1;MSTRG.64495.3;TraesCS1B02G263100.1;TraesCS3A02G471800.1;TraesCS3B02G514900.1;TraesCS3B02G515000.1;TraesCS3B02G515100.1;TraesCS3D02G467600.1;TraesCS4A02G441700.1;TraesCS4B02G102000.1;TraesCS7A02G489000.1;TraesCS7D02G475300.1
4	GO:0004869	MF	cysteine-type endopeptidase inhibitor activity	4/ 1114	111/ 133162	0.036036036036036	0.014417309687446	0.26451349814314	MSTRG.2252.1;TraesCS1B02G322100.1;TraesCS1D02G310300.1;TraesCS3D02G020500.1
3	GO:0048316	BP	seed development	3/ 1114	69/ 133162	0.043478260869565	0.020333450573009	0.26834506575657	MSTRG.63683.2;TraesCS2D02G387700.2;TraesCS2D02G387800.1
3	GO:0016324	CC	apical plasma membrane	3/ 1114	48/ 133162	0.0625	0.007634242396097	0.27042835564636	TraesCS5A02G102600.1;TraesCS5B02G106900.1;TraesCS5D02G114400.1
15	GO:0072593	BP	reactive oxygen species metabolic process	15/ 1114	967/ 133162	0.015511892450879	0.020651219227574	0.2717837743773	MSTRG.10130.1;MSTRG.10211.1;MSTRG.14221.1;MSTRG.18243.2;MSTRG.62767.3;MSTRG.67754.1;TraesCS2A02G121200.1;TraesCS2A02G399000.1;TraesCS2B02G472900.1;TraesCS2D02G451200.1;TraesCS4D02G234200.1;TraesCS7A02G211200.1;TraesCS7A02G292100.1;TraesCS7B02G197300.1;TraesCS7D02G290700.1
53	GO:0071705	BP	nitrogen compound transport	53/ 1114	4601/ 133162	0.011519234948924	0.020795188616776	0.27292248927708	MSTRG.14573.1;MSTRG.23594.2;MSTRG.27736.1;MSTRG.31369.2;MSTRG.43587.3;MSTRG.5236.2;MSTRG.53449.1;MSTRG.56312.1;MSTRG.58728.4;MSTRG.59289.1;TraesCS1A02G224900.1;TraesCS1B02G171900.3;TraesCS1B02G224900.1;TraesCS1B02G308600.2;TraesCS1D02G153100.3;TraesCS1D02G214200.1;TraesCS2A02G348600.1;TraesCS2B02G044400.1;TraesCS2B02G367000.1;TraesCS2B02G383500.1;TraesCS2D02G362900.1;TraesCS3A02G302600.1;TraesCS3…
3	GO:0009845	BP	seed germination	3/ 1114	70/ 133162	0.042857142857143	0.021114769955519	0.27635336655281	MSTRG.52159.3;TraesCS5A02G488500.1;TraesCS5B02G502200.1
14	GO:0009314	BP	response to radiation	14/ 1114	870/ 133162	0.016091954022989	0.021983579841635	0.28614791185646	MSTRG.10211.1;MSTRG.12296.1;MSTRG.14221.1;MSTRG.16277.1;MSTRG.18243.2;MSTRG.25804.1;MSTRG.27351.2;MSTRG.43127.1;MSTRG.53892.3;TraesCS2A02G121200.1;TraesCS2A02G272400.2;TraesCS3B02G328700.1;TraesCS3D02G293800.1;TraesCS7A02G214200.3
4	GO:0016717	MF	oxidoreductase activity, acting on paired donors, with oxidation of a pair of donors resulting in the reduction of molecular oxygen to two molecules of water	4/ 1114	115/ 133162	0.034782608695652	0.016216928145574	0.29270991165733	TraesCS2D02G279500.1;TraesCS3A02G408700.1;TraesCS3D02G403800.1;TraesCS4A02G109300.1
10	GO:0016836	MF	hydro-lyase activity	10/ 1114	537/ 133162	0.018621973929237	0.016279750370263	0.29270991165733	MSTRG.30464.5;MSTRG.30464.6;MSTRG.30464.7;MSTRG.49548.2;MSTRG.70854.2;MSTRG.9868.1;TraesCS3D02G223300.3;TraesCS5D02G109200.2;TraesCS7A02G454400.1;TraesCS7D02G443500.1
5	GO:0015629	CC	actin cytoskeleton	5/ 1114	154/ 133162	0.032467532467532	0.0098825970637934	0.29360877083077	MSTRG.3157.6;MSTRG.3897.3;MSTRG.41769.1;TraesCS1B02G121600.2;TraesCS5B02G064000.1
2	GO:0080036	BP	regulation of cytokinin-activated signaling pathway	2/ 1114	28/ 133162	0.071428571428571	0.022889131845268	0.29545533465842	MSTRG.63356.1;TraesCS7D02G352400.1
2	GO:2000762	BP	regulation of phenylpropanoid metabolic process	2/ 1114	28/ 133162	0.071428571428571	0.022889131845268	0.29545533465842	MSTRG.63356.1;TraesCS7D02G352400.1
11	GO:0006066	BP	alcohol metabolic process	11/ 1114	626/ 133162	0.017571884984026	0.022959050128704	0.29545533465842	MSTRG.23843.1;MSTRG.31291.2;MSTRG.36197.3;TraesCS2A02G285900.1;TraesCS2B02G303200.1;TraesCS2D02G284700.1;TraesCS3B02G370300.1;TraesCS3D02G332200.1;TraesCS4B02G193200.1;TraesCS4D02G051400.2;TraesCS5B02G121500.1
4	GO:0007030	BP	Golgi organization	4/ 1114	128/ 133162	0.03125	0.023009571421515	0.29545533465842	TraesCS7A02G551200.1;TraesCS7B02G474500.1;TraesCS7D02G362300.1;TraesCS7D02G536500.1
7	GO:0040008	BP	regulation of growth	7/ 1114	333/ 133162	0.021021021021021	0.023139971410471	0.29632885221333	MSTRG.13619.1;MSTRG.22411.1;MSTRG.22411.2;MSTRG.29904.1;MSTRG.29904.2;MSTRG.71548.2;TraesCS7A02G376200.1
3	GO:0035592	BP	establishment of protein localization to extracellular region	3/ 1114	73/ 133162	0.041095890410959	0.023556326022819	0.29844294649177	TraesCS7A02G551200.1;TraesCS7B02G474500.1;TraesCS7D02G536500.1
3	GO:0009306	BP	protein secretion	3/ 1114	73/ 133162	0.041095890410959	0.023556326022819	0.29844294649177	TraesCS7A02G551200.1;TraesCS7B02G474500.1;TraesCS7D02G536500.1
3	GO:0002790	BP	peptide secretion	3/ 1114	73/ 133162	0.041095890410959	0.023556326022819	0.29844294649177	TraesCS7A02G551200.1;TraesCS7B02G474500.1;TraesCS7D02G536500.1
3	GO:0071692	BP	protein localization to extracellular region	3/ 1114	73/ 133162	0.041095890410959	0.023556326022819	0.29844294649177	TraesCS7A02G551200.1;TraesCS7B02G474500.1;TraesCS7D02G536500.1
39	GO:0065008	BP	regulation of biological quality	39/ 1114	3231/ 133162	0.012070566388115	0.024078744691814	0.30425030859257	MSTRG.16481.2;MSTRG.20485.1;MSTRG.22411.1;MSTRG.22411.2;MSTRG.23208.1;MSTRG.25804.1;MSTRG.29904.1;MSTRG.29904.2;MSTRG.43127.1;MSTRG.63684.1;MSTRG.7699.3;MSTRG.9261.1;TraesCS1D02G396300.1;TraesCS2A02G183900.1;TraesCS2A02G367800.1;TraesCS2A02G404700.2;TraesCS2B02G210600.1;TraesCS2B02G383500.1;TraesCS2D02G191800.1;TraesCS2D02G362900.1;TraesCS3B02G341000.4;TraesCS3B02G344600.1;TraesCS5A02G203400.1;Tr…
3	GO:0006535	BP	cysteine biosynthetic process from serine	3/ 1114	74/ 133162	0.040540540540541	0.024402702607004	0.30731001147436	TraesCS3A02G287400.1;TraesCS3B02G321600.1;TraesCS3D02G286900.1
2	GO:0006564	BP	L-serine biosynthetic process	2/ 1114	29/ 133162	0.068965517241379	0.02445025980579	0.30731001147436	TraesCS1D02G222600.2;TraesCS2A02G149300.1
1	GO:0080021	BP	response to benzoic acid	1/ 1114	3/ 133162	0.33333333333333	0.02488806346446	0.3111662882096	MSTRG.63681.1
1	GO:0009697	BP	salicylic acid biosynthetic process	1/ 1114	3/ 133162	0.33333333333333	0.02488806346446	0.3111662882096	MSTRG.63681.1
3	GO:0006598	BP	polyamine catabolic process	3/ 1114	75/ 133162	0.04	0.025265327956831	0.31505399769791	MSTRG.18073.2;TraesCS3B02G059300.1;TraesCS3B02G059500.1
11	GO:0015672	BP	monovalent inorganic cation transport	11/ 1114	644/ 133162	0.017080745341615	0.025815019775059	0.32022756906346	MSTRG.27736.1;MSTRG.31369.2;TraesCS2B02G383500.1;TraesCS2D02G362900.1;TraesCS3B02G383400.1;TraesCS3D02G344800.1;TraesCS4A02G352900.1;TraesCS5B02G197300.2;TraesCS6A02G226800.1;TraesCS6B02G254800.1;TraesCS6D02G208200.1
2	GO:0047635	MF	alanine-oxo-acid transaminase activity	2/ 1114	25/ 133162	0.08	0.018467555203813	0.32133546054634	TraesCS1B02G102700.1;TraesCS5A02G059200.1
2	GO:0004021	MF	L-alanine:2-oxoglutarate aminotransferase activity	2/ 1114	25/ 133162	0.08	0.018467555203813	0.32133546054634	TraesCS1B02G102700.1;TraesCS5A02G059200.1
2	GO:0061711	MF	N(6)-L-threonylcarbamoyladenine synthase activity	2/ 1114	25/ 133162	0.08	0.018467555203813	0.32133546054634	TraesCS3D02G149500.1;TraesCS5B02G082600.2
4	GO:0046470	BP	phosphatidylcholine metabolic process	4/ 1114	133/ 133162	0.030075187969925	0.026018121743367	0.32190650104879	MSTRG.48604.4;MSTRG.52804.3;TraesCS1A02G369600.2;TraesCS1D02G375700.1
9	GO:0030170	MF	pyridoxal phosphate binding	9/ 1114	472/ 133162	0.019067796610169	0.019195115095134	0.32974028924571	MSTRG.25804.1;TraesCS1A02G291200.1;TraesCS1B02G102700.1;TraesCS1B02G300600.1;TraesCS1D02G289700.1;TraesCS1D02G289800.2;TraesCS4A02G075600.1;TraesCS4D02G232700.2;TraesCS5A02G059200.1
9	GO:0070279	MF	vitamin B6 binding	9/ 1114	472/ 133162	0.019067796610169	0.019195115095134	0.32974028924571	MSTRG.25804.1;TraesCS1A02G291200.1;TraesCS1B02G102700.1;TraesCS1B02G300600.1;TraesCS1D02G289700.1;TraesCS1D02G289800.2;TraesCS4A02G075600.1;TraesCS4D02G232700.2;TraesCS5A02G059200.1
5	GO:0035194	BP	post-transcriptional gene silencing by RNA	5/ 1114	199/ 133162	0.025125628140704	0.026732002286201	0.32987985158894	MSTRG.10211.1;MSTRG.14221.1;MSTRG.18243.2;TraesCS2A02G121200.1;TraesCS7A02G371200.3
2	GO:0051538	MF	3 iron, 4 sulfur cluster binding	2/ 1114	26/ 133162	0.076923076923077	0.019896937556877	0.33963316829682	MSTRG.30792.3;TraesCS3A02G266300.2
4	GO:0042542	BP	response to hydrogen peroxide	4/ 1114	137/ 133162	0.029197080291971	0.028586971492254	0.35094754924987	MSTRG.31751.1;MSTRG.67754.1;TraesCS2B02G359600.1;TraesCS2D02G339900.1
5	GO:0019203	MF	carbohydrate phosphatase activity	5/ 1114	186/ 133162	0.026881720430108	0.020723673529609	0.35152042458714	MSTRG.10469.2;MSTRG.46657.1;MSTRG.5776.5;TraesCS2D02G168100.1;TraesCS5D02G210000.1
61	GO:0003700	MF	DNA-binding transcription factor activity	61/ 1114	5435/ 133162	0.011223551057958	0.022247555363836	0.37501035510166	MSTRG.10183.1;MSTRG.14194.1;MSTRG.18231.1;MSTRG.22411.1;MSTRG.22411.2;MSTRG.24005.1;MSTRG.24783.3;MSTRG.27817.1;MSTRG.29904.1;MSTRG.29904.2;MSTRG.38232.1;MSTRG.45252.1;MSTRG.47069.2;MSTRG.49101.1;MSTRG.49101.2;MSTRG.64292.1;MSTRG.64292.2;MSTRG.65402.1;MSTRG.70644.1;MSTRG.70646.1;TraesCS1A02G304000.1;TraesCS2A02G043700.1;TraesCS2A02G097200.1;TraesCS2A02G109800.1;TraesCS2A02G116100.2;TraesCS2B02G12…
5	GO:0016998	BP	cell wall macromolecule catabolic process	5/ 1114	207/ 133162	0.024154589371981	0.030927695888636	0.37676277735105	MSTRG.3450.1;TraesCS1B02G368400.1;TraesCS3B02G514900.1;TraesCS3B02G515100.1;TraesCS3D02G467600.1
5	GO:0016441	BP	posttranscriptional gene silencing	5/ 1114	207/ 133162	0.024154589371981	0.030927695888636	0.37676277735105	MSTRG.10211.1;MSTRG.14221.1;MSTRG.18243.2;TraesCS2A02G121200.1;TraesCS7A02G371200.3
4	GO:0015205	MF	nucleobase transmembrane transporter activity	4/ 1114	128/ 133162	0.03125	0.023009571421515	0.38544605045854	MSTRG.67237.1;MSTRG.71008.1;MSTRG.71009.1;MSTRG.71009.2
14	GO:0016835	MF	carbon-oxygen lyase activity	14/ 1114	890/ 133162	0.015730337078652	0.024321898516683	0.38799483909623	MSTRG.17758.1;MSTRG.30464.5;MSTRG.30464.6;MSTRG.30464.7;MSTRG.31402.2;MSTRG.49548.2;MSTRG.70854.2;MSTRG.9868.1;TraesCS2A02G027200.1;TraesCS2D02G423300.4;TraesCS3D02G223300.3;TraesCS5D02G109200.2;TraesCS7A02G454400.1;TraesCS7D02G443500.1
2	GO:0003855	MF	3-dehydroquinate dehydratase activity	2/ 1114	29/ 133162	0.068965517241379	0.02445025980579	0.38799483909623	MSTRG.49548.2;TraesCS5D02G109200.2
2	GO:0004764	MF	shikimate 3-dehydrogenase (NADP+) activity	2/ 1114	29/ 133162	0.068965517241379	0.02445025980579	0.38799483909623	MSTRG.49548.2;TraesCS5D02G109200.2
2	GO:0004351	MF	glutamate decarboxylase activity	2/ 1114	29/ 133162	0.068965517241379	0.02445025980579	0.38799483909623	TraesCS4A02G075600.1;TraesCS4D02G232700.2
5	GO:0043621	MF	protein self-association	5/ 1114	195/ 133162	0.025641025641026	0.024778003045129	0.38799483909623	MSTRG.22411.1;MSTRG.22411.2;MSTRG.29904.1;MSTRG.29904.2;MSTRG.43587.3
1	GO:0051777	MF	ent-kaurenoate oxidase activity	1/ 1114	3/ 133162	0.33333333333333	0.02488806346446	0.38799483909623	TraesCS4A02G460100.1
1	GO:0008886	MF	glyceraldehyde-3-phosphate dehydrogenase (NADP+) (non-phosphorylating) activity	1/ 1114	3/ 133162	0.33333333333333	0.02488806346446	0.38799483909623	TraesCS2B02G216400.1
1	GO:0015633	MF	ATPase-coupled zinc transmembrane transporter activity	1/ 1114	3/ 133162	0.33333333333333	0.02488806346446	0.38799483909623	MSTRG.43127.1
1	GO:0008911	MF	lactaldehyde dehydrogenase activity	1/ 1114	3/ 133162	0.33333333333333	0.02488806346446	0.38799483909623	TraesCS2B02G216400.1
1	GO:0016463	MF	zinc transmembrane transporter activity, phosphorylative mechanism	1/ 1114	3/ 133162	0.33333333333333	0.02488806346446	0.38799483909623	MSTRG.43127.1
5	GO:0022604	BP	regulation of cell morphogenesis	5/ 1114	210/ 133162	0.023809523809524	0.032601446036007	0.38923589376632	MSTRG.22411.1;MSTRG.22411.2;MSTRG.29904.1;MSTRG.29904.2;TraesCS7A02G376200.1
2	GO:0070900	BP	mitochondrial tRNA modification	2/ 1114	34/ 133162	0.058823529411765	0.032873504912693	0.38923589376632	TraesCS3D02G149500.1;TraesCS5B02G082600.2
1	GO:1903551	BP	regulation of extracellular exosome assembly	1/ 1114	4/ 133162	0.25	0.033045789921514	0.38923589376632	TraesCS3A02G302600.1
1	GO:0080040	BP	positive regulation of cellular response to phosphate starvation	1/ 1114	4/ 133162	0.25	0.033045789921514	0.38923589376632	TraesCS7A02G376200.1
1	GO:0032104	BP	regulation of response to extracellular stimulus	1/ 1114	4/ 133162	0.25	0.033045789921514	0.38923589376632	TraesCS7A02G376200.1
1	GO:1903533	BP	regulation of protein targeting	1/ 1114	4/ 133162	0.25	0.033045789921514	0.38923589376632	TraesCS3A02G302600.1
1	GO:0032107	BP	regulation of response to nutrient levels	1/ 1114	4/ 133162	0.25	0.033045789921514	0.38923589376632	TraesCS7A02G376200.1
1	GO:1903553	BP	positive regulation of extracellular exosome assembly	1/ 1114	4/ 133162	0.25	0.033045789921514	0.38923589376632	TraesCS3A02G302600.1
1	GO:0140255	BP	regulation of cellular response to phosphate starvation	1/ 1114	4/ 133162	0.25	0.033045789921514	0.38923589376632	TraesCS7A02G376200.1
1	GO:0032106	BP	positive regulation of response to extracellular stimulus	1/ 1114	4/ 133162	0.25	0.033045789921514	0.38923589376632	TraesCS7A02G376200.1
1	GO:0032109	BP	positive regulation of response to nutrient levels	1/ 1114	4/ 133162	0.25	0.033045789921514	0.38923589376632	TraesCS7A02G376200.1
8	GO:0055065	BP	metal ion homeostasis	8/ 1114	439/ 133162	0.018223234624146	0.03309856895003	0.38923589376632	MSTRG.43127.1;MSTRG.63684.1;MSTRG.7699.3;TraesCS5A02G203400.1;TraesCS5D02G209900.1;TraesCS6A02G204300.2;TraesCS7A02G031400.2;TraesCS7D02G413000.1
4	GO:0043650	BP	dicarboxylic acid biosynthetic process	4/ 1114	145/ 133162	0.027586206896552	0.034161745916131	0.40074680209269	MSTRG.30792.3;MSTRG.49548.2;TraesCS3A02G266300.2;TraesCS5D02G109200.2
5	GO:0016129	BP	phytosteroid biosynthetic process	5/ 1114	213/ 133162	0.023474178403756	0.034330598771145	0.40173565212244	MSTRG.22411.1;MSTRG.22411.2;MSTRG.29904.1;MSTRG.29904.2;TraesCS2A02G367800.1
34	GO:1901565	BP	organonitrogen compound catabolic process	34/ 1114	2795/ 133162	0.01216457960644	0.034744663675106	0.40558205680694	MSTRG.18073.2;MSTRG.28160.1;MSTRG.3562.1;MSTRG.3562.2;MSTRG.42889.4;MSTRG.440.1;MSTRG.440.2;MSTRG.6956.2;TraesCS1A02G291200.1;TraesCS1B02G048200.1;TraesCS1B02G085100.1;TraesCS1B02G102700.1;TraesCS1B02G300600.1;TraesCS1D02G067800.1;TraesCS1D02G289700.1;TraesCS1D02G289800.2;TraesCS2A02G286200.1;TraesCS2A02G587900.1;TraesCS3A02G368800.1;TraesCS3B02G059300.1;TraesCS3B02G059500.1;TraesCS4A02G075600.1;…
2	GO:0042853	BP	L-alanine catabolic process	2/ 1114	36/ 133162	0.055555555555556	0.036516251295104	0.41905485483826	TraesCS1B02G102700.1;TraesCS5A02G059200.1
2	GO:0006524	BP	alanine catabolic process	2/ 1114	36/ 133162	0.055555555555556	0.036516251295104	0.41905485483826	TraesCS1B02G102700.1;TraesCS5A02G059200.1
2	GO:0090646	BP	mitochondrial tRNA processing	2/ 1114	36/ 133162	0.055555555555556	0.036516251295104	0.41905485483826	TraesCS3D02G149500.1;TraesCS5B02G082600.2
2	GO:0009080	BP	pyruvate family amino acid catabolic process	2/ 1114	36/ 133162	0.055555555555556	0.036516251295104	0.41905485483826	TraesCS1B02G102700.1;TraesCS5A02G059200.1
2	GO:0002949	BP	tRNA threonylcarbamoyladenosine modification	2/ 1114	36/ 133162	0.055555555555556	0.036516251295104	0.41905485483826	TraesCS3D02G149500.1;TraesCS5B02G082600.2
2	GO:0042851	BP	L-alanine metabolic process	2/ 1114	36/ 133162	0.055555555555556	0.036516251295104	0.41905485483826	TraesCS1B02G102700.1;TraesCS5A02G059200.1
7	GO:0032879	BP	regulation of localization	7/ 1114	368/ 133162	0.019021739130435	0.036743220862758	0.42064347546739	MSTRG.22411.1;MSTRG.22411.2;MSTRG.29904.1;MSTRG.29904.2;MSTRG.9261.1;TraesCS1D02G396300.1;TraesCS3A02G302600.1
4	GO:0015421	MF	ATPase-coupled oligopeptide transmembrane transporter activity	4/ 1114	136/ 133162	0.029411764705882	0.027931173656369	0.42250698207881	MSTRG.13537.1;MSTRG.13537.3;TraesCS3B02G291000.1;TraesCS3D02G257900.1
4	GO:0033220	MF	ATPase-coupled amide-transporter activity	4/ 1114	136/ 133162	0.029411764705882	0.027931173656369	0.42250698207881	MSTRG.13537.1;MSTRG.13537.3;TraesCS3B02G291000.1;TraesCS3D02G257900.1
4	GO:0015440	MF	ATPase-coupled peptide transmembrane transporter activity	4/ 1114	136/ 133162	0.029411764705882	0.027931173656369	0.42250698207881	MSTRG.13537.1;MSTRG.13537.3;TraesCS3B02G291000.1;TraesCS3D02G257900.1
38	GO:0046906	MF	tetrapyrrole binding	38/ 1114	3131/ 133162	0.012136697540722	0.028041805632965	0.42250698207881	MSTRG.10130.1;MSTRG.25006.1;MSTRG.38763.2;MSTRG.66411.1;MSTRG.66411.2;MSTRG.67754.1;MSTRG.70225.2;TraesCS1A02G020800.1;TraesCS1D02G175700.1;TraesCS1D02G359100.1;TraesCS1D02G403300.1;TraesCS2A02G152400.1;TraesCS2A02G367800.1;TraesCS2B02G177300.1;TraesCS2B02G228400.1;TraesCS2B02G472900.1;TraesCS2D02G213500.1;TraesCS2D02G451200.1;TraesCS3A02G368800.1;TraesCS3A02G532600.1;TraesCS3B02G256400.1;TraesCS…
5	GO:0009070	BP	serine family amino acid biosynthetic process	5/ 1114	219/ 133162	0.022831050228311	0.037956545463577	0.42834096792745	TraesCS1D02G222600.2;TraesCS2A02G149300.1;TraesCS3A02G287400.1;TraesCS3B02G321600.1;TraesCS3D02G286900.1
12	GO:0098771	BP	inorganic ion homeostasis	12/ 1114	740/ 133162	0.016216216216216	0.038139386445258	0.42938441943465	MSTRG.16481.2;MSTRG.20485.1;MSTRG.43127.1;MSTRG.63684.1;MSTRG.7699.3;MSTRG.9261.1;TraesCS1D02G396300.1;TraesCS5A02G203400.1;TraesCS5D02G209900.1;TraesCS6A02G204300.2;TraesCS7A02G031400.2;TraesCS7D02G413000.1
2	GO:0019632	BP	shikimate metabolic process	2/ 1114	37/ 133162	0.054054054054054	0.038393148980715	0.43121950545479	MSTRG.49548.2;TraesCS5D02G109200.2
4	GO:0006817	BP	phosphate ion transport	4/ 1114	151/ 133162	0.026490066225166	0.038728308111084	0.43395799961265	MSTRG.9261.1;TraesCS1D02G396300.1;TraesCS4A02G360000.1;TraesCS5D02G513000.1
5	GO:0009312	BP	oligosaccharide biosynthetic process	5/ 1114	221/ 133162	0.02262443438914	0.039215206034653	0.43837986793091	MSTRG.10469.2;MSTRG.46657.1;MSTRG.5776.5;TraesCS2D02G168100.1;TraesCS5D02G210000.1
3	GO:0006734	BP	NADH metabolic process	3/ 1114	90/ 133162	0.033333333333333	0.040137339321618	0.44658664898596	MSTRG.45025.1;TraesCS5A02G549900.1;TraesCSU02G127700.1
1	GO:0005993	BP	trehalose catabolic process	1/ 1114	5/ 133162	0.2	0.041135330091751	0.45255865873544	MSTRG.1329.2
5	GO:0030244	BP	cellulose biosynthetic process	5/ 1114	224/ 133162	0.022321428571429	0.041150355835342	0.45255865873544	MSTRG.60780.2;TraesCS2B02G626300.1;TraesCS2B02G626500.1;TraesCS2D02G575900.1;TraesCS3D02G164400.1
5	GO:0000096	BP	sulfur amino acid metabolic process	5/ 1114	224/ 133162	0.022321428571429	0.041150355835342	0.45255865873544	MSTRG.25804.1;MSTRG.52957.7;TraesCS3A02G287400.1;TraesCS3B02G321600.1;TraesCS3D02G286900.1
30	GO:0005506	MF	iron ion binding	30/ 1114	2389/ 133162	0.012557555462537	0.030324825698365	0.45436697171384	MSTRG.25006.1;MSTRG.30792.3;MSTRG.38763.2;MSTRG.52957.7;MSTRG.63711.6;TraesCS1A02G020800.1;TraesCS1D02G175700.1;TraesCS1D02G359100.1;TraesCS1D02G403300.1;TraesCS2A02G152400.1;TraesCS2A02G367800.1;TraesCS2B02G177300.1;TraesCS2B02G228400.1;TraesCS2D02G213500.1;TraesCS3A02G266300.2;TraesCS3A02G532600.1;TraesCS3B02G256400.1;TraesCS3D02G225900.1;TraesCS3D02G226100.1;TraesCS3D02G537800.1;TraesCS4A02G46…
5	GO:0010648	BP	negative regulation of cell communication	5/ 1114	225/ 133162	0.022222222222222	0.041808015490465	0.45557312292477	MSTRG.4667.1;MSTRG.63356.1;TraesCS2A02G591300.1;TraesCS7A02G533000.1;TraesCS7D02G352400.1
5	GO:0009968	BP	negative regulation of signal transduction	5/ 1114	225/ 133162	0.022222222222222	0.041808015490465	0.45557312292477	MSTRG.4667.1;MSTRG.63356.1;TraesCS2A02G591300.1;TraesCS7A02G533000.1;TraesCS7D02G352400.1
5	GO:0023057	BP	negative regulation of signaling	5/ 1114	225/ 133162	0.022222222222222	0.041808015490465	0.45557312292477	MSTRG.4667.1;MSTRG.63356.1;TraesCS2A02G591300.1;TraesCS7A02G533000.1;TraesCS7D02G352400.1
71	GO:0140110	MF	transcription regulator activity	71/ 1114	6551/ 133162	0.010838039993894	0.030632062064676	0.45643464855487	MSTRG.10183.1;MSTRG.14194.1;MSTRG.18231.1;MSTRG.22411.1;MSTRG.22411.2;MSTRG.24005.1;MSTRG.24783.3;MSTRG.27817.1;MSTRG.29904.1;MSTRG.29904.2;MSTRG.38232.1;MSTRG.45252.1;MSTRG.47069.2;MSTRG.49101.1;MSTRG.49101.2;MSTRG.64292.1;MSTRG.64292.2;MSTRG.65402.1;MSTRG.70644.1;MSTRG.70646.1;TraesCS1A02G304000.1;TraesCS2A02G043700.1;TraesCS2A02G097200.1;TraesCS2A02G109800.1;TraesCS2A02G116100.2;TraesCS2A02G20…
2	GO:1903959	BP	regulation of anion transmembrane transport	2/ 1114	39/ 133162	0.051282051282051	0.042254279657905	0.45728948212918	MSTRG.9261.1;TraesCS1D02G396300.1
2	GO:0006522	BP	alanine metabolic process	2/ 1114	39/ 133162	0.051282051282051	0.042254279657905	0.45728948212918	TraesCS1B02G102700.1;TraesCS5A02G059200.1
2	GO:0009078	BP	pyruvate family amino acid metabolic process	2/ 1114	39/ 133162	0.051282051282051	0.042254279657905	0.45728948212918	TraesCS1B02G102700.1;TraesCS5A02G059200.1
3	GO:0009686	BP	gibberellin biosynthetic process	3/ 1114	92/ 133162	0.032608695652174	0.042389978326783	0.45771542506942	TraesCS2A02G027200.1;TraesCS2D02G423300.4;TraesCS4A02G460100.1
3	GO:0019344	BP	cysteine biosynthetic process	3/ 1114	93/ 133162	0.032258064516129	0.043539614762586	0.46906283387085	TraesCS3A02G287400.1;TraesCS3B02G321600.1;TraesCS3D02G286900.1
2	GO:0045053	BP	protein retention in Golgi apparatus	2/ 1114	40/ 133162	0.05	0.044237056608948	0.47549831662696	TraesCS7B02G217800.1;TraesCS7B02G217800.2
1	GO:0036033	MF	mediator complex binding	1/ 1114	4/ 133162	0.25	0.033045789921514	0.48459152444417	TraesCS5D02G412400.1
1	GO:0033855	MF	nicotianamine aminotransferase activity	1/ 1114	4/ 133162	0.25	0.033045789921514	0.48459152444417	TraesCS1D02G289700.1
15	GO:0022853	MF	active ion transmembrane transporter activity	15/ 1114	998/ 133162	0.01503006012024	0.033060749164897	0.48459152444417	MSTRG.39720.2;MSTRG.43127.1;MSTRG.50565.1;MSTRG.67237.1;MSTRG.71008.1;MSTRG.71009.1;MSTRG.71009.2;TraesCS1D02G253200.1;TraesCS2D02G505700.1;TraesCS5A02G102600.1;TraesCS5A02G229700.2;TraesCS5B02G106900.1;TraesCS5D02G114400.1;TraesCS5D02G237800.1;TraesCS6A02G152700.3
19	GO:0046527	MF	glucosyltransferase activity	19/ 1114	1352/ 133162	0.01405325443787	0.033253392001196	0.48478053095797	MSTRG.12611.2;MSTRG.16233.2;MSTRG.46657.1;MSTRG.5776.5;TraesCS2A02G378100.1;TraesCS2B02G183600.1;TraesCS2B02G454500.1;TraesCS2B02G626300.1;TraesCS2B02G626500.1;TraesCS2D02G272800.2;TraesCS2D02G356700.1;TraesCS2D02G374400.1;TraesCS2D02G575900.1;TraesCS5B02G148300.1;TraesCS5B02G436300.1;TraesCS5D02G210000.1;TraesCS6D02G021100.1;TraesCS6D02G021200.1;TraesCS7D02G159800.2
557	GO:0009987	BP	cellular process	557/ 1114	62632/ 133162	0.0088932175245881	0.046713979854007	0.50098898033045	MSTRG.10130.1;MSTRG.10211.1;MSTRG.10469.2;MSTRG.10583.1;MSTRG.11079.1;MSTRG.11752.1;MSTRG.12611.2;MSTRG.1269.1;MSTRG.13020.1;MSTRG.1329.2;MSTRG.134.1;MSTRG.13537.1;MSTRG.13537.3;MSTRG.13619.1;MSTRG.14005.1;MSTRG.14221.1;MSTRG.14516.1;MSTRG.14563.2;MSTRG.14573.1;MSTRG.14653.1;MSTRG.14653.2;MSTRG.15625.2;MSTRG.16277.1;MSTRG.17758.1;MSTRG.18073.2;MSTRG.18243.2;MSTRG.18663.2;MSTRG.20042.2;MSTRG.2170.…
2	GO:0033897	MF	ribonuclease T2 activity	2/ 1114	35/ 133162	0.057142857142857	0.034676119052762	0.50280372626505	TraesCS6A02G339600.1;TraesCS6D02G320200.1
4	GO:0003730	MF	mRNA 3'-UTR binding	4/ 1114	146/ 133162	0.027397260273973	0.034899830738987	0.50334140910721	MSTRG.12910.1;TraesCS6A02G216500.1;TraesCS6B02G246400.1;TraesCS6D02G199100.1
6	GO:0034440	BP	lipid oxidation	6/ 1114	310/ 133162	0.019354838709677	0.047609979081555	0.50944822210916	MSTRG.11752.1;MSTRG.35106.2;MSTRG.43975.1;TraesCS2A02G525500.2;TraesCS7A02G141800.1;TraesCS7D02G244800.1
3	GO:0003872	MF	6-phosphofructokinase activity	3/ 1114	86/ 133162	0.034883720930233	0.035820294789121	0.51386880343755	TraesCS3B02G311900.3;TraesCS3D02G109600.1;TraesCS5B02G078300.1
2	GO:0043455	BP	regulation of secondary metabolic process	2/ 1114	42/ 133162	0.047619047619048	0.048303465887148	0.51515609574691	MSTRG.63356.1;TraesCS7D02G352400.1
14	GO:0006650	BP	glycerophospholipid metabolic process	14/ 1114	974/ 133162	0.014373716632444	0.049337923217148	0.52322427054614	MSTRG.23843.1;MSTRG.31291.2;MSTRG.33783.1;MSTRG.48604.4;MSTRG.52804.3;TraesCS1A02G016900.2;TraesCS1A02G369600.2;TraesCS1D02G375700.1;TraesCS2A02G285900.1;TraesCS2B02G303200.1;TraesCS2D02G284700.1;TraesCS3B02G370300.1;TraesCS3D02G332200.1;TraesCS5B02G121500.1
3	GO:0018024	MF	histone-lysine N-methyltransferase activity	3/ 1114	88/ 133162	0.034090909090909	0.037947291300391	0.53865181387976	MSTRG.17644.2;TraesCS5D02G184500.2;TraesCS7D02G127100.1
4	GO:0098590	CC	plasma membrane region	4/ 1114	122/ 133162	0.032786885245902	0.019692159258716	0.55429740560824	TraesCS1B02G044800.1;TraesCS5A02G102600.1;TraesCS5B02G106900.1;TraesCS5D02G114400.1
11	GO:0090575	CC	RNA polymerase II transcription regulator complex	11/ 1114	600/ 133162	0.018333333333333	0.019860819093455	0.55429740560824	MSTRG.24783.3;MSTRG.45252.1;MSTRG.49101.1;MSTRG.49101.2;MSTRG.70646.1;TraesCS3A02G489700.1;TraesCS3B02G582400.3;TraesCS3D02G495700.1;TraesCS7A02G421000.2;TraesCS7B02G203000.2;TraesCS7B02G321400.1
12	GO:0004252	MF	serine-type endopeptidase activity	12/ 1114	760/ 133162	0.015789473684211	0.040794808938351	0.56603053702781	MSTRG.20354.4;MSTRG.22269.1;MSTRG.22270.1;MSTRG.37339.1;MSTRG.45296.1;MSTRG.49987.6;MSTRG.53040.2;TraesCS2A02G406900.1;TraesCS2B02G417000.1;TraesCS2B02G424500.1;TraesCS6A02G112200.1;TraesCS7A02G118600.1
1	GO:0015927	MF	trehalase activity	1/ 1114	5/ 133162	0.2	0.041135330091751	0.56603053702781	MSTRG.1329.2
1	GO:0004555	MF	alpha,alpha-trehalase activity	1/ 1114	5/ 133162	0.2	0.041135330091751	0.56603053702781	MSTRG.1329.2
3	GO:0016894	MF	endonuclease activity, active with either ribo- or deoxyribonucleic acids and producing 3'-phosphomonoesters	3/ 1114	93/ 133162	0.032258064516129	0.043539614762586	0.59424732625326	TraesCS6A02G339600.1;TraesCS6D02G320200.1;TraesCS7B02G474500.1
4	GO:0015036	MF	disulfide oxidoreductase activity	4/ 1114	157/ 133162	0.025477707006369	0.043626611271096	0.59424732625326	MSTRG.34468.1;TraesCS4A02G250800.1;TraesCS4B02G064100.1;TraesCS4D02G063000.1
9	GO:0004867	MF	serine-type endopeptidase inhibitor activity	9/ 1114	517/ 133162	0.017408123791103	0.044677951902749	0.60550973005886	TraesCS2A02G158700.1;TraesCS2D02G165600.1;TraesCS2D02G165800.1;TraesCS4A02G422200.1;TraesCS4D02G298300.1;TraesCS5A02G484800.1;TraesCS5B02G498100.1;TraesCS5D02G479300.1;TraesCS5D02G498300.1
18	GO:0000977	MF	RNA polymerase II transcription regulatory region sequence-specific DNA binding	18/ 1114	1321/ 133162	0.013626040878123	0.046064566002162	0.6206278260398	MSTRG.24783.3;MSTRG.47069.2;MSTRG.64292.1;MSTRG.64292.2;MSTRG.65402.1;MSTRG.70644.1;MSTRG.70646.1;TraesCS3A02G489700.1;TraesCS3D02G495700.1;TraesCS5B02G264300.1;TraesCS7A02G420400.1;TraesCS7A02G421000.2;TraesCS7A02G530400.1;TraesCS7A02G531800.1;TraesCS7B02G321400.1;TraesCS7B02G448000.1;TraesCS7D02G518200.1;TraesCS7D02G519200.1
2	GO:0046975	MF	histone methyltransferase activity (H3-K36 specific)	2/ 1114	41/ 133162	0.048780487804878	0.04625368670152	0.6206278260398	MSTRG.17644.2;TraesCS5D02G184500.2
14	GO:0005516	MF	calmodulin binding	14/ 1114	960/ 133162	0.014583333333333	0.046883391377463	0.62529751913359	MSTRG.31751.1;TraesCS1B02G272200.2;TraesCS2B02G359600.1;TraesCS2D02G339900.1;TraesCS4B02G306300.1;TraesCS4B02G306300.7;TraesCS5D02G522000.1;TraesCS6A02G152700.3;TraesCS6A02G223500.1;TraesCS6A02G375800.1;TraesCS6A02G375900.1;TraesCS6B02G413600.1;TraesCS6D02G185500.3;TraesCS6D02G360900.1
5	GO:0010857	MF	calcium-dependent protein kinase activity	5/ 1114	233/ 133162	0.021459227467811	0.047297253950038	0.62529751913359	TraesCS6A02G223500.1;TraesCS6A02G375800.1;TraesCS6A02G375900.1;TraesCS6B02G413600.1;TraesCS6D02G360900.1
5	GO:0009931	MF	calcium-dependent protein serine/threonine kinase activity	5/ 1114	233/ 133162	0.021459227467811	0.047297253950038	0.62529751913359	TraesCS6A02G223500.1;TraesCS6A02G375800.1;TraesCS6A02G375900.1;TraesCS6B02G413600.1;TraesCS6D02G360900.1
5	GO:0004683	MF	calmodulin-dependent protein kinase activity	5/ 1114	234/ 133162	0.021367521367521	0.048011983782009	0.62990286669786	TraesCS6A02G223500.1;TraesCS6A02G375800.1;TraesCS6A02G375900.1;TraesCS6B02G413600.1;TraesCS6D02G360900.1
16	GO:0035251	MF	UDP-glucosyltransferase activity	16/ 1114	1147/ 133162	0.013949433304272	0.048112714326941	0.62990286669786	MSTRG.16233.2;MSTRG.46657.1;MSTRG.5776.5;TraesCS2A02G378100.1;TraesCS2B02G183600.1;TraesCS2B02G626300.1;TraesCS2B02G626500.1;TraesCS2D02G272800.2;TraesCS2D02G374400.1;TraesCS2D02G575900.1;TraesCS5B02G148300.1;TraesCS5B02G436300.1;TraesCS5D02G210000.1;TraesCS6D02G021100.1;TraesCS6D02G021200.1;TraesCS7D02G159800.2
1	GO:0008419	MF	RNA lariat debranching enzyme activity	1/ 1114	6/ 133162	0.16666666666667	0.049157253403635	0.63738996360387	MSTRG.34513.1
1	GO:0004038	MF	allantoinase activity	1/ 1114	6/ 133162	0.16666666666667	0.049157253403635	0.63738996360387	TraesCS2A02G587900.1
2	GO:0106068	CC	SUMO ligase complex	2/ 1114	36/ 133162	0.055555555555556	0.036516251295104	0.85865672236823	TraesCS5B02G159900.3;TraesCS5B02G159900.4
2	GO:0030915	CC	Smc5-Smc6 complex	2/ 1114	36/ 133162	0.055555555555556	0.036516251295104	0.85865672236823	TraesCS5B02G159900.3;TraesCS5B02G159900.4
1	GO:0009921	CC	auxin efflux carrier complex	1/ 1114	5/ 133162	0.2	0.041135330091751	0.87648018515795	TraesCS6B02G337300.4
3	GO:0070469	CC	respirasome	3/ 1114	91/ 133162	0.032967032967033	0.041255865289984	0.87648018515795	TraesCS2A02G111000.1;TraesCS5A02G148900.1;TraesCS5D02G143900.1
1	GO:1905202	CC	methylcrotonoyl-CoA carboxylase complex	1/ 1114	6/ 133162	0.16666666666667	0.049157253403635	0.99380676751344	TraesCS4A02G401400.2
