# Supplementary material for: Physiological and Transcriptomic Analysis of Bread Wheat MicroRNAs in Response to Zinc Availability
Source: Biomolecules. 2026 Jan 2;16(1):75. doi: 10.3390/biom16010075 (PMC12838673; doi:10.3390/biom16010075)
Supplement: Supplementary file 1 [file biomolecules-16-00075-s001.zip › Table S11-GO enrichment in high Zn vs CK_T_mRNA_H_50uM_vs_CK_GoEnrich_20251014_152326.csv]

Number	GO id	Term type	Description	Ratio_in_study	Ratio_in_pop	Rich factor	Pvalue	Padjust	Transcript_ids
2475	GO:0003824	MF	catalytic activity	2475/ 4677	57138/ 133162	0.043316181875459	1.8871424436216E-44	1.6795567748232E-41	MSTRG.10110.1;MSTRG.10130.1;MSTRG.10236.1;MSTRG.10371.1;MSTRG.10390.1;MSTRG.10474.1;MSTRG.10663.1;MSTRG.10773.1;MSTRG.11074.1;MSTRG.11191.1;MSTRG.11276.1;MSTRG.11308.10;MSTRG.11308.8;MSTRG.11541.2;MSTRG.11661.1;MSTRG.11696.4;MSTRG.11773.1;MSTRG.11788.1;MSTRG.11843.4;MSTRG.11980.1;MSTRG.11990.1;MSTRG.12693.1;MSTRG.12914.1;MSTRG.12956.1;MSTRG.12968.1;MSTRG.13245.1;MSTRG.13330.1;MSTRG.134.1;MSTRG.13…
148	GO:0044282	BP	small molecule catabolic process	148/ 4677	1320/ 133162	0.11212121212121	8.099960510766E-35	3.637692265385E-31	MSTRG.14563.2;MSTRG.20292.2;MSTRG.20964.2;MSTRG.22627.1;MSTRG.24441.1;MSTRG.25461.1;MSTRG.26325.1;MSTRG.2635.1;MSTRG.2635.2;MSTRG.2635.3;MSTRG.27351.2;MSTRG.27658.1;MSTRG.27813.1;MSTRG.31030.1;MSTRG.35106.2;MSTRG.3562.1;MSTRG.3562.2;MSTRG.36556.1;MSTRG.36556.2;MSTRG.36556.3;MSTRG.39553.1;MSTRG.4035.1;MSTRG.440.1;MSTRG.440.2;MSTRG.45952.5;MSTRG.48555.2;MSTRG.49025.2;MSTRG.52238.2;MSTRG.54724.6;MST…
454	GO:0044281	BP	small molecule metabolic process	454/ 4677	7167/ 133162	0.063345890888796	7.3947406199824E-34	1.660489006217E-30	MSTRG.10474.1;MSTRG.11308.10;MSTRG.11308.8;MSTRG.12693.1;MSTRG.14542.1;MSTRG.14563.2;MSTRG.14653.1;MSTRG.15572.1;MSTRG.16112.1;MSTRG.18151.1;MSTRG.18552.1;MSTRG.1860.2;MSTRG.18609.1;MSTRG.20292.2;MSTRG.20963.1;MSTRG.20964.2;MSTRG.21312.1;MSTRG.21578.2;MSTRG.22627.1;MSTRG.22728.2;MSTRG.23843.1;MSTRG.24441.1;MSTRG.25461.1;MSTRG.26325.1;MSTRG.2635.1;MSTRG.2635.2;MSTRG.2635.3;MSTRG.26499.1;MSTRG.2650…
540	GO:0016491	MF	oxidoreductase activity	540/ 4677	9368/ 133162	0.057643040136635	7.7532073468088E-30	5.1752659039949E-27	MSTRG.10130.1;MSTRG.11191.1;MSTRG.11990.1;MSTRG.13635.1;MSTRG.14130.1;MSTRG.14563.2;MSTRG.1749.2;MSTRG.1749.5;MSTRG.1749.7;MSTRG.1767.1;MSTRG.18380.2;MSTRG.19294.1;MSTRG.20022.2;MSTRG.2097.8;MSTRG.21401.1;MSTRG.21578.2;MSTRG.24441.1;MSTRG.24452.1;MSTRG.25461.1;MSTRG.25520.8;MSTRG.25520.9;MSTRG.2635.1;MSTRG.2635.2;MSTRG.2635.3;MSTRG.26503.1;MSTRG.26899.3;MSTRG.27720.2;MSTRG.29099.2;MSTRG.29188.2;M…
290	GO:0043436	BP	oxoacid metabolic process	290/ 4677	4070/ 133162	0.071253071253071	2.2709652691765E-29	2.9175313522199E-26	MSTRG.11308.10;MSTRG.11308.8;MSTRG.1860.2;MSTRG.18609.1;MSTRG.20292.2;MSTRG.20964.2;MSTRG.22627.1;MSTRG.24441.1;MSTRG.25461.1;MSTRG.26325.1;MSTRG.26503.1;MSTRG.27351.2;MSTRG.27658.1;MSTRG.27813.1;MSTRG.29099.2;MSTRG.31030.1;MSTRG.32602.2;MSTRG.33331.2;MSTRG.35106.2;MSTRG.3534.4;MSTRG.3562.1;MSTRG.3562.2;MSTRG.35887.1;MSTRG.36141.1;MSTRG.37203.3;MSTRG.37658.1;MSTRG.38634.1;MSTRG.38927.1;MSTRG.3966…
290	GO:0006082	BP	organic acid metabolic process	290/ 4677	4078/ 133162	0.071113290828838	2.5985583186105E-29	2.9175313522199E-26	MSTRG.11308.10;MSTRG.11308.8;MSTRG.1860.2;MSTRG.18609.1;MSTRG.20292.2;MSTRG.20964.2;MSTRG.22627.1;MSTRG.24441.1;MSTRG.25461.1;MSTRG.26325.1;MSTRG.26503.1;MSTRG.27351.2;MSTRG.27658.1;MSTRG.27813.1;MSTRG.29099.2;MSTRG.31030.1;MSTRG.32602.2;MSTRG.33331.2;MSTRG.35106.2;MSTRG.3534.4;MSTRG.3562.1;MSTRG.3562.2;MSTRG.35887.1;MSTRG.36141.1;MSTRG.37203.3;MSTRG.37658.1;MSTRG.38634.1;MSTRG.38927.1;MSTRG.3966…
284	GO:0019752	BP	carboxylic acid metabolic process	284/ 4677	4012/ 133162	0.070787637088734	1.9894561816791E-28	1.7869295423842E-25	MSTRG.11308.10;MSTRG.11308.8;MSTRG.1860.2;MSTRG.18609.1;MSTRG.20292.2;MSTRG.20964.2;MSTRG.22627.1;MSTRG.24441.1;MSTRG.25461.1;MSTRG.26325.1;MSTRG.26503.1;MSTRG.27351.2;MSTRG.27658.1;MSTRG.27813.1;MSTRG.29099.2;MSTRG.31030.1;MSTRG.32602.2;MSTRG.33331.2;MSTRG.35106.2;MSTRG.3534.4;MSTRG.3562.1;MSTRG.3562.2;MSTRG.35887.1;MSTRG.36141.1;MSTRG.37203.3;MSTRG.37658.1;MSTRG.38634.1;MSTRG.38927.1;MSTRG.3966…
490	GO:0009056	BP	catabolic process	490/ 4677	8514/ 133162	0.057552266854592	5.7938573312972E-27	4.3367022124759E-24	MSTRG.10130.1;MSTRG.11308.10;MSTRG.11308.8;MSTRG.11696.4;MSTRG.12968.1;MSTRG.14130.1;MSTRG.14563.2;MSTRG.15572.1;MSTRG.1752.4;MSTRG.1944.1;MSTRG.20292.2;MSTRG.20964.2;MSTRG.21312.1;MSTRG.21401.1;MSTRG.21838.3;MSTRG.2210.2;MSTRG.22627.1;MSTRG.22635.2;MSTRG.23474.1;MSTRG.23474.2;MSTRG.23843.1;MSTRG.23960.1;MSTRG.24441.1;MSTRG.25282.3;MSTRG.25461.1;MSTRG.25476.2;MSTRG.26325.1;MSTRG.2635.1;MSTRG.2635…
108	GO:0016054	BP	organic acid catabolic process	108/ 4677	941/ 133162	0.11477151965994	1.2859826572337E-26	7.2191851420458E-24	MSTRG.20292.2;MSTRG.20964.2;MSTRG.22627.1;MSTRG.24441.1;MSTRG.25461.1;MSTRG.26325.1;MSTRG.27351.2;MSTRG.31030.1;MSTRG.35106.2;MSTRG.3562.1;MSTRG.3562.2;MSTRG.440.1;MSTRG.440.2;MSTRG.45952.5;MSTRG.48555.2;MSTRG.49025.2;MSTRG.52238.2;MSTRG.54724.6;MSTRG.55388.1;MSTRG.58567.1;MSTRG.60555.1;MSTRG.63916.1;MSTRG.63916.2;MSTRG.63916.3;MSTRG.67111.3;MSTRG.68438.3;MSTRG.6956.2;MSTRG.7087.1;TraesCS1A02G037…
108	GO:0046395	BP	carboxylic acid catabolic process	108/ 4677	941/ 133162	0.11477151965994	1.2859826572337E-26	7.2191851420458E-24	MSTRG.20292.2;MSTRG.20964.2;MSTRG.22627.1;MSTRG.24441.1;MSTRG.25461.1;MSTRG.26325.1;MSTRG.27351.2;MSTRG.31030.1;MSTRG.35106.2;MSTRG.3562.1;MSTRG.3562.2;MSTRG.440.1;MSTRG.440.2;MSTRG.45952.5;MSTRG.48555.2;MSTRG.49025.2;MSTRG.52238.2;MSTRG.54724.6;MSTRG.55388.1;MSTRG.58567.1;MSTRG.60555.1;MSTRG.63916.1;MSTRG.63916.2;MSTRG.63916.3;MSTRG.67111.3;MSTRG.68438.3;MSTRG.6956.2;MSTRG.7087.1;TraesCS1A02G037…
116	GO:0044248	BP	cellular catabolic process	116/ 4677	1066/ 133162	0.10881801125704	1.8080630998725E-26	9.0222348683638E-24	MSTRG.20292.2;MSTRG.20964.2;MSTRG.22627.1;MSTRG.24441.1;MSTRG.25461.1;MSTRG.26325.1;MSTRG.27351.2;MSTRG.31030.1;MSTRG.35106.2;MSTRG.3562.1;MSTRG.3562.2;MSTRG.440.1;MSTRG.440.2;MSTRG.44571.1;MSTRG.44571.2;MSTRG.45536.1;MSTRG.45952.5;MSTRG.48555.2;MSTRG.49025.2;MSTRG.52238.2;MSTRG.54490.2;MSTRG.54724.6;MSTRG.55388.1;MSTRG.57522.1;MSTRG.58567.1;MSTRG.58681.1;MSTRG.60555.1;MSTRG.63916.1;MSTRG.63916.2…
26	GO:0030417	BP	nicotianamine metabolic process	26/ 4677	46/ 133162	0.56521739130435	4.0533146758598E-26	1.5169530174405E-23	MSTRG.45031.1;MSTRG.59191.1;TraesCS2A02G049900.1;TraesCS2A02G095700.1;TraesCS2B02G060800.1;TraesCS2B02G111100.1;TraesCS2D02G049200.1;TraesCS2D02G094200.1;TraesCS3B02G068500.1;TraesCS4B02G183900.1;TraesCS4D02G184900.1;TraesCS5A02G552400.1;TraesCS6A02G093000.1;TraesCS6A02G163100.1;TraesCS6A02G163200.1;TraesCS6A02G165200.1;TraesCS6A02G386200.1;TraesCS6B02G186000.1;TraesCS6B02G186100.1;TraesCS6B02G18…
26	GO:0072351	BP	tricarboxylic acid biosynthetic process	26/ 4677	46/ 133162	0.56521739130435	4.0533146758598E-26	1.5169530174405E-23	MSTRG.45031.1;MSTRG.59191.1;TraesCS2A02G049900.1;TraesCS2A02G095700.1;TraesCS2B02G060800.1;TraesCS2B02G111100.1;TraesCS2D02G049200.1;TraesCS2D02G094200.1;TraesCS3B02G068500.1;TraesCS4B02G183900.1;TraesCS4D02G184900.1;TraesCS5A02G552400.1;TraesCS6A02G093000.1;TraesCS6A02G163100.1;TraesCS6A02G163200.1;TraesCS6A02G165200.1;TraesCS6A02G386200.1;TraesCS6B02G186000.1;TraesCS6B02G186100.1;TraesCS6B02G18…
26	GO:0030418	BP	nicotianamine biosynthetic process	26/ 4677	46/ 133162	0.56521739130435	4.0533146758598E-26	1.5169530174405E-23	MSTRG.45031.1;MSTRG.59191.1;TraesCS2A02G049900.1;TraesCS2A02G095700.1;TraesCS2B02G060800.1;TraesCS2B02G111100.1;TraesCS2D02G049200.1;TraesCS2D02G094200.1;TraesCS3B02G068500.1;TraesCS4B02G183900.1;TraesCS4D02G184900.1;TraesCS5A02G552400.1;TraesCS6A02G093000.1;TraesCS6A02G163100.1;TraesCS6A02G163200.1;TraesCS6A02G165200.1;TraesCS6A02G386200.1;TraesCS6B02G186000.1;TraesCS6B02G186100.1;TraesCS6B02G18…
26	GO:0030410	MF	nicotianamine synthase activity	26/ 4677	46/ 133162	0.56521739130435	4.0533146758598E-26	2.1644700369091E-23	MSTRG.45031.1;MSTRG.59191.1;TraesCS2A02G049900.1;TraesCS2A02G095700.1;TraesCS2B02G060800.1;TraesCS2B02G111100.1;TraesCS2D02G049200.1;TraesCS2D02G094200.1;TraesCS3B02G068500.1;TraesCS4B02G183900.1;TraesCS4D02G184900.1;TraesCS5A02G552400.1;TraesCS6A02G093000.1;TraesCS6A02G163100.1;TraesCS6A02G163200.1;TraesCS6A02G165200.1;TraesCS6A02G386200.1;TraesCS6B02G186000.1;TraesCS6B02G186100.1;TraesCS6B02G18…
1821	GO:0036094	MF	small molecule binding	1821/ 4677	42357/ 133162	0.042991713294143	1.1506999337497E-25	5.1206147051864E-23	MSTRG.10110.1;MSTRG.10130.1;MSTRG.10236.1;MSTRG.10390.1;MSTRG.10474.1;MSTRG.10646.1;MSTRG.10773.1;MSTRG.11079.1;MSTRG.11191.1;MSTRG.11276.1;MSTRG.11308.10;MSTRG.11308.8;MSTRG.11541.2;MSTRG.11980.1;MSTRG.11990.1;MSTRG.12108.3;MSTRG.12559.3;MSTRG.12654.1;MSTRG.12693.1;MSTRG.12910.1;MSTRG.12956.1;MSTRG.13328.1;MSTRG.13330.1;MSTRG.134.1;MSTRG.13537.1;MSTRG.13537.2;MSTRG.13537.3;MSTRG.13537.4;MSTRG.13…
80	GO:0009063	BP	amino acid catabolic process	80/ 4677	603/ 133162	0.13266998341625	4.6049907086662E-24	1.5908471748169E-21	MSTRG.20292.2;MSTRG.20964.2;MSTRG.22627.1;MSTRG.24441.1;MSTRG.26325.1;MSTRG.31030.1;MSTRG.3562.1;MSTRG.3562.2;MSTRG.440.1;MSTRG.440.2;MSTRG.45952.5;MSTRG.49025.2;MSTRG.54724.6;MSTRG.55388.1;MSTRG.58567.1;MSTRG.60555.1;MSTRG.63916.1;MSTRG.63916.2;MSTRG.63916.3;MSTRG.67111.3;MSTRG.68438.3;MSTRG.6956.2;MSTRG.7087.1;TraesCS1A02G037700.1;TraesCS1A02G037800.1;TraesCS1A02G066800.1;TraesCS1A02G066800.2;T…
37	GO:0005385	MF	zinc ion transmembrane transporter activity	37/ 4677	130/ 133162	0.28461538461538	2.1993524671955E-23	7.340338859265E-21	MSTRG.2170.1;MSTRG.24966.1;MSTRG.5468.1;MSTRG.61634.1;MSTRG.63678.2;MSTRG.63678.3;MSTRG.63678.4;MSTRG.63682.1;MSTRG.66838.1;MSTRG.66838.3;MSTRG.70642.1;MSTRG.70642.2;MSTRG.70645.1;MSTRG.73119.1;MSTRG.8645.1;MSTRG.8645.2;TraesCS1A02G125500.1;TraesCS1A02G297400.1;TraesCS1A02G297500.1;TraesCS1B02G144500.1;TraesCS1B02G306400.1;TraesCS1B02G306500.1;TraesCS1D02G128000.1;TraesCS1D02G293900.1;TraesCS1D02…
33	GO:0009083	BP	branched-chain amino acid catabolic process	33/ 4677	101/ 133162	0.32673267326733	3.817518438345E-23	1.2246053790434E-20	MSTRG.22627.1;MSTRG.26325.1;MSTRG.3562.1;MSTRG.3562.2;MSTRG.440.1;MSTRG.440.2;MSTRG.45952.5;MSTRG.55388.1;MSTRG.58567.1;MSTRG.63916.1;MSTRG.63916.2;MSTRG.63916.3;MSTRG.67111.3;MSTRG.68438.3;MSTRG.6956.2;TraesCS1A02G066800.1;TraesCS1A02G066800.2;TraesCS1B02G085100.1;TraesCS1B02G085100.2;TraesCS1B02G203500.1;TraesCS1D02G067800.1;TraesCS1D02G162200.1;TraesCS3D02G189400.1;TraesCS3D02G189400.2;TraesCS…
1764	GO:0043167	MF	ion binding	1764/ 4677	41415/ 133162	0.042593263310395	1.4074668786934E-22	4.1754850734572E-20	MSTRG.10110.1;MSTRG.10130.1;MSTRG.10236.1;MSTRG.10390.1;MSTRG.10474.1;MSTRG.10646.1;MSTRG.10773.1;MSTRG.11079.1;MSTRG.11191.1;MSTRG.11276.1;MSTRG.11308.10;MSTRG.11308.8;MSTRG.11541.2;MSTRG.11980.1;MSTRG.11990.1;MSTRG.12108.3;MSTRG.12559.3;MSTRG.12654.1;MSTRG.12693.1;MSTRG.12910.1;MSTRG.12956.1;MSTRG.13328.1;MSTRG.13330.1;MSTRG.134.1;MSTRG.13537.1;MSTRG.13537.2;MSTRG.13537.3;MSTRG.13537.4;MSTRG.13…
71	GO:1901606	BP	alpha-amino acid catabolic process	71/ 4677	530/ 133162	0.13396226415094	8.9729782760143E-22	2.6865096958387E-19	MSTRG.20292.2;MSTRG.20964.2;MSTRG.22627.1;MSTRG.24441.1;MSTRG.26325.1;MSTRG.31030.1;MSTRG.3562.1;MSTRG.3562.2;MSTRG.440.1;MSTRG.440.2;MSTRG.49025.2;MSTRG.54724.6;MSTRG.60555.1;MSTRG.63916.1;MSTRG.63916.2;MSTRG.63916.3;MSTRG.67111.3;MSTRG.68438.3;MSTRG.6956.2;MSTRG.7087.1;TraesCS1A02G037700.1;TraesCS1A02G037800.1;TraesCS1A02G066800.1;TraesCS1A02G066800.2;TraesCS1A02G291200.1;TraesCS1B02G048400.2;T…
20	GO:0006552	BP	L-leucine catabolic process	20/ 4677	33/ 133162	0.60606060606061	2.8958759283924E-21	8.1283617465065E-19	MSTRG.22627.1;MSTRG.26325.1;MSTRG.3562.1;MSTRG.3562.2;MSTRG.440.1;MSTRG.440.2;MSTRG.68438.3;MSTRG.6956.2;TraesCS1A02G066800.1;TraesCS1A02G066800.2;TraesCS1B02G085100.1;TraesCS1B02G085100.2;TraesCS1B02G203500.1;TraesCS1D02G067800.1;TraesCS1D02G162200.1;TraesCS3D02G189400.1;TraesCS3D02G189400.2;TraesCS4A02G401400.1;TraesCS4A02G401400.2;TraesCS7A02G102600.1
232	GO:0005576	CC	extracellular region	232/ 4677	3481/ 133162	0.066647515081873	3.5412209253941E-20	4.6055776967098E-18	MSTRG.10130.1;MSTRG.13731.2;MSTRG.13887.1;MSTRG.13958.1;MSTRG.14130.1;MSTRG.1545.1;MSTRG.18002.1;MSTRG.207.2;MSTRG.21401.1;MSTRG.28448.1;MSTRG.29047.2;MSTRG.29048.1;MSTRG.3297.1;MSTRG.3450.1;MSTRG.35306.1;MSTRG.36656.1;MSTRG.36656.2;MSTRG.36657.1;MSTRG.36866.4;MSTRG.3697.2;MSTRG.38733.3;MSTRG.38733.5;MSTRG.38733.7;MSTRG.3977.1;MSTRG.41604.1;MSTRG.41633.4;MSTRG.44044.1;MSTRG.45654.1;MSTRG.57045.1;…
180	GO:0006520	BP	amino acid metabolic process	180/ 4677	2458/ 133162	0.073230268510985	7.5640142656568E-20	1.9982345921803E-17	MSTRG.16024.5;MSTRG.20292.2;MSTRG.20964.2;MSTRG.22627.1;MSTRG.23147.1;MSTRG.23148.1;MSTRG.24441.1;MSTRG.26325.1;MSTRG.26503.1;MSTRG.31030.1;MSTRG.32258.1;MSTRG.33331.2;MSTRG.3534.4;MSTRG.3562.1;MSTRG.3562.2;MSTRG.35887.1;MSTRG.37658.1;MSTRG.38634.1;MSTRG.38927.1;MSTRG.40659.2;MSTRG.440.1;MSTRG.440.2;MSTRG.45031.1;MSTRG.45192.5;MSTRG.45952.5;MSTRG.49025.2;MSTRG.49028.2;MSTRG.54724.6;MSTRG.55388.1;…
25	GO:0009080	BP	pyruvate family amino acid catabolic process	25/ 4677	69/ 133162	0.36231884057971	3.7881068372955E-19	8.7843119482642E-17	MSTRG.22627.1;MSTRG.26325.1;MSTRG.3562.1;MSTRG.3562.2;MSTRG.440.1;MSTRG.440.2;MSTRG.68438.3;MSTRG.6956.2;MSTRG.7087.1;TraesCS1A02G066800.1;TraesCS1A02G066800.2;TraesCS1B02G085100.1;TraesCS1B02G085100.2;TraesCS1B02G102700.1;TraesCS1B02G203500.1;TraesCS1D02G067800.1;TraesCS1D02G086700.1;TraesCS1D02G162200.1;TraesCS3D02G189400.1;TraesCS3D02G189400.2;TraesCS4A02G015900.1;TraesCS4A02G401400.1;TraesCS4…
61	GO:0170035	BP	L-amino acid catabolic process	61/ 4677	451/ 133162	0.13525498891353	3.9119625688106E-19	8.7843119482642E-17	MSTRG.20292.2;MSTRG.20964.2;MSTRG.22627.1;MSTRG.24441.1;MSTRG.26325.1;MSTRG.31030.1;MSTRG.3562.1;MSTRG.3562.2;MSTRG.440.1;MSTRG.440.2;MSTRG.49025.2;MSTRG.54724.6;MSTRG.60555.1;MSTRG.68438.3;MSTRG.6956.2;MSTRG.7087.1;TraesCS1A02G037700.1;TraesCS1A02G037800.1;TraesCS1A02G066800.1;TraesCS1A02G066800.2;TraesCS1A02G291200.1;TraesCS1B02G048400.2;TraesCS1B02G085100.1;TraesCS1B02G085100.2;TraesCS1B02G102…
61	GO:0170040	BP	proteinogenic amino acid catabolic process	61/ 4677	451/ 133162	0.13525498891353	3.9119625688106E-19	8.7843119482642E-17	MSTRG.20292.2;MSTRG.20964.2;MSTRG.22627.1;MSTRG.24441.1;MSTRG.26325.1;MSTRG.31030.1;MSTRG.3562.1;MSTRG.3562.2;MSTRG.440.1;MSTRG.440.2;MSTRG.49025.2;MSTRG.54724.6;MSTRG.60555.1;MSTRG.68438.3;MSTRG.6956.2;MSTRG.7087.1;TraesCS1A02G037700.1;TraesCS1A02G037800.1;TraesCS1A02G066800.1;TraesCS1A02G066800.2;TraesCS1A02G291200.1;TraesCS1B02G048400.2;TraesCS1B02G085100.1;TraesCS1B02G085100.2;TraesCS1B02G102…
53	GO:0046915	MF	transition metal ion transmembrane transporter activity	53/ 4677	355/ 133162	0.14929577464789	1.005579879102E-18	2.4408166156385E-16	MSTRG.2170.1;MSTRG.24966.1;MSTRG.39087.2;MSTRG.52873.1;MSTRG.5468.1;MSTRG.61634.1;MSTRG.63678.2;MSTRG.63678.3;MSTRG.63678.4;MSTRG.63682.1;MSTRG.63684.1;MSTRG.66838.1;MSTRG.66838.3;MSTRG.70642.1;MSTRG.70642.2;MSTRG.70645.1;MSTRG.71902.1;MSTRG.73119.1;MSTRG.8645.1;MSTRG.8645.2;TraesCS1A02G125500.1;TraesCS1A02G297400.1;TraesCS1A02G297500.1;TraesCS1B02G144500.1;TraesCS1B02G306400.1;TraesCS1B02G306500…
786	GO:0050896	BP	response to stimulus	786/ 4677	16600/ 133162	0.047349397590361	1.8591177979674E-18	3.795135468487E-16	MSTRG.10110.1;MSTRG.10130.1;MSTRG.10236.1;MSTRG.11242.1;MSTRG.12108.3;MSTRG.12654.1;MSTRG.13663.1;MSTRG.13684.3;MSTRG.13821.1;MSTRG.14130.1;MSTRG.14257.1;MSTRG.14259.1;MSTRG.14968.2;MSTRG.14974.1;MSTRG.15725.1;MSTRG.16024.5;MSTRG.16833.3;MSTRG.16875.2;MSTRG.1749.2;MSTRG.1749.5;MSTRG.1749.7;MSTRG.18534.1;MSTRG.19294.1;MSTRG.19458.1;MSTRG.19765.1;MSTRG.20259.1;MSTRG.20680.1;MSTRG.20934.1;MSTRG.2096…
38	GO:0009081	BP	branched-chain amino acid metabolic process	38/ 4677	194/ 133162	0.19587628865979	7.3086267082725E-18	1.4270888063849E-15	MSTRG.22627.1;MSTRG.26325.1;MSTRG.3562.1;MSTRG.3562.2;MSTRG.38634.1;MSTRG.40659.2;MSTRG.440.1;MSTRG.440.2;MSTRG.45952.5;MSTRG.49025.2;MSTRG.55388.1;MSTRG.58567.1;MSTRG.63916.1;MSTRG.63916.2;MSTRG.63916.3;MSTRG.67111.3;MSTRG.68438.3;MSTRG.6956.2;TraesCS1A02G066800.1;TraesCS1A02G066800.2;TraesCS1B02G085100.1;TraesCS1B02G085100.2;TraesCS1B02G203500.1;TraesCS1D02G067800.1;TraesCS1D02G162200.1;TraesCS…
3934	GO:0003674	MF	molecular_function	3934/ 4677	105584/ 133162	0.037259433247462	1.6116460003492E-17	3.585912350777E-15	MSTRG.10110.1;MSTRG.10130.1;MSTRG.10236.1;MSTRG.10371.1;MSTRG.10390.1;MSTRG.10474.1;MSTRG.10479.1;MSTRG.10646.1;MSTRG.10663.1;MSTRG.10685.2;MSTRG.10773.1;MSTRG.11074.1;MSTRG.11079.1;MSTRG.11191.1;MSTRG.11242.1;MSTRG.11276.1;MSTRG.11308.10;MSTRG.11308.8;MSTRG.11486.1;MSTRG.11541.2;MSTRG.11661.1;MSTRG.11696.4;MSTRG.11773.1;MSTRG.11788.1;MSTRG.11843.4;MSTRG.11980.1;MSTRG.11990.1;MSTRG.12108.3;MSTRG.…
195	GO:0020037	MF	heme binding	195/ 4677	2946/ 133162	0.066191446028513	1.0622909793849E-16	2.0259406535413E-14	MSTRG.10130.1;MSTRG.14130.1;MSTRG.1514.3;MSTRG.18380.2;MSTRG.21401.1;MSTRG.35306.1;MSTRG.36656.1;MSTRG.36656.2;MSTRG.36657.1;MSTRG.3697.2;MSTRG.38763.2;MSTRG.3977.1;MSTRG.64249.1;MSTRG.67022.1;MSTRG.67213.1;MSTRG.70225.2;MSTRG.9700.1;TraesCS1A02G020800.1;TraesCS1A02G078400.1;TraesCS1A02G079400.1;TraesCS1A02G161400.1;TraesCS1A02G263300.1;TraesCS1A02G348800.1;TraesCS1B02G061800.1;TraesCS1B02G096600…
29	GO:0072350	BP	tricarboxylic acid metabolic process	29/ 4677	123/ 133162	0.23577235772358	3.0750065455631E-16	5.754105998385E-14	MSTRG.45031.1;MSTRG.59191.1;TraesCS2A02G049900.1;TraesCS2A02G095700.1;TraesCS2A02G325600.2;TraesCS2B02G060800.1;TraesCS2B02G111100.1;TraesCS2B02G356300.2;TraesCS2D02G049200.1;TraesCS2D02G094200.1;TraesCS2D02G337100.1;TraesCS3B02G068500.1;TraesCS4B02G183900.1;TraesCS4D02G184900.1;TraesCS5A02G552400.1;TraesCS6A02G093000.1;TraesCS6A02G163100.1;TraesCS6A02G163200.1;TraesCS6A02G165200.1;TraesCS6A02G38…
22	GO:0006551	BP	L-leucine metabolic process	22/ 4677	66/ 133162	0.33333333333333	3.9225380310171E-16	7.0464473189191E-14	MSTRG.22627.1;MSTRG.26325.1;MSTRG.3562.1;MSTRG.3562.2;MSTRG.440.1;MSTRG.440.2;MSTRG.63916.1;MSTRG.63916.2;MSTRG.68438.3;MSTRG.6956.2;TraesCS1A02G066800.1;TraesCS1A02G066800.2;TraesCS1B02G085100.1;TraesCS1B02G085100.2;TraesCS1B02G203500.1;TraesCS1D02G067800.1;TraesCS1D02G162200.1;TraesCS3D02G189400.1;TraesCS3D02G189400.2;TraesCS4A02G401400.1;TraesCS4A02G401400.2;TraesCS7A02G102600.1
120	GO:1901605	BP	alpha-amino acid metabolic process	120/ 4677	1512/ 133162	0.079365079365079	4.166781250011E-16	7.1973133053074E-14	MSTRG.20292.2;MSTRG.20964.2;MSTRG.22627.1;MSTRG.24441.1;MSTRG.26325.1;MSTRG.31030.1;MSTRG.33331.2;MSTRG.3534.4;MSTRG.3562.1;MSTRG.3562.2;MSTRG.35887.1;MSTRG.38927.1;MSTRG.440.1;MSTRG.440.2;MSTRG.45192.5;MSTRG.49025.2;MSTRG.49028.2;MSTRG.54724.6;MSTRG.60555.1;MSTRG.62366.1;MSTRG.63916.1;MSTRG.63916.2;MSTRG.63916.3;MSTRG.66653.2;MSTRG.67111.3;MSTRG.68438.3;MSTRG.6956.2;MSTRG.7087.1;MSTRG.9783.1;Tra…
37	GO:0016998	BP	cell wall macromolecule catabolic process	37/ 4677	207/ 133162	0.17874396135266	4.4334925940179E-16	7.3743760147164E-14	MSTRG.32139.1;MSTRG.3450.1;MSTRG.36866.4;MSTRG.57476.2;TraesCS1A02G353600.1;TraesCS1B02G368300.1;TraesCS1B02G368400.1;TraesCS1D02G207000.2;TraesCS2A02G058100.1;TraesCS2A02G350800.1;TraesCS2A02G350900.1;TraesCS2B02G369100.1;TraesCS2B02G553100.1;TraesCS2D02G057000.1;TraesCS2D02G348900.1;TraesCS2D02G349000.1;TraesCS2D02G349400.1;TraesCS2D02G525300.1;TraesCS3A02G260100.1;TraesCS3A02G471700.1;TraesCS3…
1101	GO:0016740	MF	transferase activity	1101/ 4677	25098/ 133162	0.043868037293808	4.6270438026622E-16	8.2361379687387E-14	MSTRG.10110.1;MSTRG.10236.1;MSTRG.10390.1;MSTRG.10474.1;MSTRG.10773.1;MSTRG.11276.1;MSTRG.11308.10;MSTRG.11308.8;MSTRG.11541.2;MSTRG.11661.1;MSTRG.11696.4;MSTRG.11788.1;MSTRG.11843.4;MSTRG.11980.1;MSTRG.12956.1;MSTRG.13245.1;MSTRG.13330.1;MSTRG.134.1;MSTRG.13607.2;MSTRG.13613.1;MSTRG.1375.1;MSTRG.14222.2;MSTRG.14257.1;MSTRG.14259.1;MSTRG.14454.1;MSTRG.14481.1;MSTRG.14542.1;MSTRG.14562.3;MSTRG.145…
890	GO:0046872	MF	metal ion binding	890/ 4677	19662/ 133162	0.045264978130404	5.8515580266276E-16	9.4631503317142E-14	MSTRG.10110.1;MSTRG.10130.1;MSTRG.10646.1;MSTRG.11079.1;MSTRG.11191.1;MSTRG.12559.3;MSTRG.12910.1;MSTRG.13328.1;MSTRG.13607.2;MSTRG.13635.1;MSTRG.13684.3;MSTRG.14130.1;MSTRG.14531.1;MSTRG.14563.2;MSTRG.14565.1;MSTRG.14729.1;MSTRG.14821.1;MSTRG.1514.3;MSTRG.15170.1;MSTRG.16569.10;MSTRG.16762.1;MSTRG.16969.2;MSTRG.18276.2;MSTRG.18380.2;MSTRG.1860.2;MSTRG.2018.1;MSTRG.20680.1;MSTRG.20681.2;MSTRG.209…
201	GO:0046906	MF	tetrapyrrole binding	201/ 4677	3131/ 133162	0.064196742254871	6.0252268029641E-16	9.4631503317142E-14	MSTRG.10130.1;MSTRG.14130.1;MSTRG.1514.3;MSTRG.18380.2;MSTRG.21401.1;MSTRG.35306.1;MSTRG.36656.1;MSTRG.36656.2;MSTRG.36657.1;MSTRG.3697.2;MSTRG.38763.2;MSTRG.3977.1;MSTRG.64249.1;MSTRG.67022.1;MSTRG.67213.1;MSTRG.70225.2;MSTRG.9700.1;TraesCS1A02G020800.1;TraesCS1A02G078400.1;TraesCS1A02G079400.1;TraesCS1A02G161400.1;TraesCS1A02G263300.1;TraesCS1A02G348800.1;TraesCS1B02G061800.1;TraesCS1B02G096600…
893	GO:0043169	MF	cation binding	893/ 4677	19795/ 133162	0.045112402121748	1.1794658980988E-15	1.7495410821799E-13	MSTRG.10110.1;MSTRG.10130.1;MSTRG.10646.1;MSTRG.11079.1;MSTRG.11191.1;MSTRG.12559.3;MSTRG.12910.1;MSTRG.13328.1;MSTRG.13607.2;MSTRG.13635.1;MSTRG.13684.3;MSTRG.14130.1;MSTRG.14531.1;MSTRG.14563.2;MSTRG.14565.1;MSTRG.14729.1;MSTRG.14821.1;MSTRG.1514.3;MSTRG.15170.1;MSTRG.16569.10;MSTRG.16762.1;MSTRG.16969.2;MSTRG.18151.1;MSTRG.18276.2;MSTRG.18380.2;MSTRG.1860.2;MSTRG.2018.1;MSTRG.20680.1;MSTRG.206…
48	GO:0006576	BP	biogenic amine metabolic process	48/ 4677	349/ 133162	0.13753581661891	1.1283098000297E-15	1.8097283256906E-13	MSTRG.45031.1;MSTRG.58242.1;MSTRG.59191.1;MSTRG.66653.2;MSTRG.70032.1;MSTRG.9783.1;TraesCS2A02G049900.1;TraesCS2A02G095700.1;TraesCS2A02G467300.1;TraesCS2B02G048700.1;TraesCS2B02G060800.1;TraesCS2B02G111100.1;TraesCS2B02G490100.1;TraesCS2D02G034900.1;TraesCS2D02G049200.1;TraesCS2D02G094200.1;TraesCS3A02G050500.1;TraesCS3A02G050700.1;TraesCS3A02G368800.1;TraesCS3B02G059300.1;TraesCS3B02G059500.1;T…
26	GO:2000895	BP	hemicellulose catabolic process	26/ 4677	102/ 133162	0.25490196078431	1.3501876741361E-15	1.9560299498533E-13	MSTRG.32139.1;MSTRG.3450.1;MSTRG.36866.4;MSTRG.57476.2;TraesCS1A02G353600.1;TraesCS1B02G368300.1;TraesCS1B02G368400.1;TraesCS2A02G058100.1;TraesCS2B02G553100.1;TraesCS2D02G057000.1;TraesCS2D02G525300.1;TraesCS3A02G471700.1;TraesCS3A02G471900.1;TraesCS3A02G472000.1;TraesCS3B02G514800.1;TraesCS3B02G514900.1;TraesCS3B02G515100.1;TraesCS3B02G515200.1;TraesCS3D02G467300.1;TraesCS3D02G467500.1;TraesCS3…
26	GO:0044347	BP	cell wall polysaccharide catabolic process	26/ 4677	102/ 133162	0.25490196078431	1.3501876741361E-15	1.9560299498533E-13	MSTRG.32139.1;MSTRG.3450.1;MSTRG.36866.4;MSTRG.57476.2;TraesCS1A02G353600.1;TraesCS1B02G368300.1;TraesCS1B02G368400.1;TraesCS2A02G058100.1;TraesCS2B02G553100.1;TraesCS2D02G057000.1;TraesCS2D02G525300.1;TraesCS3A02G471700.1;TraesCS3A02G471900.1;TraesCS3A02G472000.1;TraesCS3B02G514800.1;TraesCS3B02G514900.1;TraesCS3B02G515100.1;TraesCS3B02G515200.1;TraesCS3D02G467300.1;TraesCS3D02G467500.1;TraesCS3…
26	GO:0045493	BP	xylan catabolic process	26/ 4677	102/ 133162	0.25490196078431	1.3501876741361E-15	1.9560299498533E-13	MSTRG.32139.1;MSTRG.3450.1;MSTRG.36866.4;MSTRG.57476.2;TraesCS1A02G353600.1;TraesCS1B02G368300.1;TraesCS1B02G368400.1;TraesCS2A02G058100.1;TraesCS2B02G553100.1;TraesCS2D02G057000.1;TraesCS2D02G525300.1;TraesCS3A02G471700.1;TraesCS3A02G471900.1;TraesCS3A02G472000.1;TraesCS3B02G514800.1;TraesCS3B02G514900.1;TraesCS3B02G515100.1;TraesCS3B02G515200.1;TraesCS3D02G467300.1;TraesCS3D02G467500.1;TraesCS3…
15	GO:0006556	BP	S-adenosylmethionine biosynthetic process	15/ 4677	28/ 133162	0.53571428571429	3.6262571032926E-15	5.0892252034022E-13	MSTRG.22728.2;MSTRG.26499.1;MSTRG.54068.2;MSTRG.57051.1;MSTRG.57052.1;MSTRG.59876.2;MSTRG.59878.2;TraesCS3D02G198600.1;TraesCS6A02G247900.1;TraesCS6A02G247900.2;TraesCS6A02G248000.1;TraesCS6A02G257500.1;TraesCS6B02G267600.1;TraesCS6D02G230000.1;TraesCS6D02G230100.1
3258	GO:0008150	BP	biological_process	3258/ 4677	85709/ 133162	0.038012344094552	7.3300237933744E-15	9.9754960169831E-13	MSTRG.10110.1;MSTRG.10130.1;MSTRG.10236.1;MSTRG.10371.1;MSTRG.10390.1;MSTRG.10474.1;MSTRG.10479.1;MSTRG.10646.1;MSTRG.10663.1;MSTRG.10773.1;MSTRG.11079.1;MSTRG.11242.1;MSTRG.11276.1;MSTRG.11308.10;MSTRG.11308.8;MSTRG.11486.1;MSTRG.11541.2;MSTRG.11661.1;MSTRG.11696.4;MSTRG.11788.1;MSTRG.11843.4;MSTRG.11980.1;MSTRG.11990.1;MSTRG.12108.3;MSTRG.12654.1;MSTRG.12693.1;MSTRG.12762.1;MSTRG.12847.1;MSTRG.…
36	GO:0042401	BP	biogenic amine biosynthetic process	36/ 4677	216/ 133162	0.16666666666667	1.0461136087619E-14	1.3423132048427E-12	MSTRG.45031.1;MSTRG.59191.1;MSTRG.66653.2;MSTRG.70032.1;MSTRG.9783.1;TraesCS2A02G049900.1;TraesCS2A02G095700.1;TraesCS2B02G048700.1;TraesCS2B02G060800.1;TraesCS2B02G111100.1;TraesCS2D02G034900.1;TraesCS2D02G049200.1;TraesCS2D02G094200.1;TraesCS3B02G068500.1;TraesCS4A02G097400.1;TraesCS4B02G183900.1;TraesCS4D02G184900.1;TraesCS5A02G195100.3;TraesCS5A02G552400.1;TraesCS6A02G093000.1;TraesCS6A02G163…
36	GO:0009309	BP	amine biosynthetic process	36/ 4677	216/ 133162	0.16666666666667	1.0461136087619E-14	1.3423132048427E-12	MSTRG.45031.1;MSTRG.59191.1;MSTRG.66653.2;MSTRG.70032.1;MSTRG.9783.1;TraesCS2A02G049900.1;TraesCS2A02G095700.1;TraesCS2B02G048700.1;TraesCS2B02G060800.1;TraesCS2B02G111100.1;TraesCS2D02G034900.1;TraesCS2D02G049200.1;TraesCS2D02G094200.1;TraesCS3B02G068500.1;TraesCS4A02G097400.1;TraesCS4B02G183900.1;TraesCS4D02G184900.1;TraesCS5A02G195100.3;TraesCS5A02G552400.1;TraesCS6A02G093000.1;TraesCS6A02G163…
101	GO:0016616	MF	oxidoreductase activity, acting on the CH-OH group of donors, NAD or NADP as acceptor	101/ 4677	1250/ 133162	0.0808	2.8299356958661E-14	3.6580840759341E-12	MSTRG.14563.2;MSTRG.25461.1;MSTRG.2635.1;MSTRG.2635.2;MSTRG.2635.3;MSTRG.26503.1;MSTRG.27720.2;MSTRG.32021.1;MSTRG.36141.1;MSTRG.36556.1;MSTRG.36556.2;MSTRG.36556.3;MSTRG.39553.1;MSTRG.43027.4;MSTRG.46824.4;MSTRG.51565.1;MSTRG.54949.1;MSTRG.59109.3;MSTRG.63514.1;MSTRG.63916.1;MSTRG.63916.2;MSTRG.63916.3;MSTRG.66668.2;MSTRG.67111.3;MSTRG.7687.4;MSTRG.8972.1;MSTRG.9131.1;TraesCS1A02G417800.1;TraesC…
10	GO:0008470	MF	3-methylbutanoyl-CoA dehydrogenase activity	10/ 4677	11/ 133162	0.90909090909091	3.0141516730543E-14	3.6580840759341E-12	MSTRG.3562.1;MSTRG.3562.2;MSTRG.440.1;MSTRG.440.2;MSTRG.6956.2;TraesCS1A02G066800.1;TraesCS1A02G066800.2;TraesCS1B02G085100.1;TraesCS1B02G085100.2;TraesCS1D02G067800.1
10	GO:0016937	MF	short-chain fatty acyl-CoA dehydrogenase activity	10/ 4677	11/ 133162	0.90909090909091	3.0141516730543E-14	3.6580840759341E-12	MSTRG.3562.1;MSTRG.3562.2;MSTRG.440.1;MSTRG.440.2;MSTRG.6956.2;TraesCS1A02G066800.1;TraesCS1A02G066800.2;TraesCS1B02G085100.1;TraesCS1B02G085100.2;TraesCS1D02G067800.1
104	GO:0170039	BP	proteinogenic amino acid metabolic process	104/ 4677	1315/ 133162	0.079087452471483	4.2530571726079E-14	5.1622918276168E-12	MSTRG.20292.2;MSTRG.20964.2;MSTRG.22627.1;MSTRG.24441.1;MSTRG.26325.1;MSTRG.31030.1;MSTRG.33331.2;MSTRG.3534.4;MSTRG.3562.1;MSTRG.3562.2;MSTRG.35887.1;MSTRG.38927.1;MSTRG.440.1;MSTRG.440.2;MSTRG.45192.5;MSTRG.49025.2;MSTRG.49028.2;MSTRG.54724.6;MSTRG.60555.1;MSTRG.62366.1;MSTRG.63916.1;MSTRG.63916.2;MSTRG.68438.3;MSTRG.6956.2;MSTRG.7087.1;TraesCS1A02G037700.1;TraesCS1A02G037800.1;TraesCS1A02G0668…
104	GO:0170033	BP	L-amino acid metabolic process	104/ 4677	1315/ 133162	0.079087452471483	4.2530571726079E-14	5.1622918276168E-12	MSTRG.20292.2;MSTRG.20964.2;MSTRG.22627.1;MSTRG.24441.1;MSTRG.26325.1;MSTRG.31030.1;MSTRG.33331.2;MSTRG.3534.4;MSTRG.3562.1;MSTRG.3562.2;MSTRG.35887.1;MSTRG.38927.1;MSTRG.440.1;MSTRG.440.2;MSTRG.45192.5;MSTRG.49025.2;MSTRG.49028.2;MSTRG.54724.6;MSTRG.60555.1;MSTRG.62366.1;MSTRG.63916.1;MSTRG.63916.2;MSTRG.68438.3;MSTRG.6956.2;MSTRG.7087.1;TraesCS1A02G037700.1;TraesCS1A02G037800.1;TraesCS1A02G0668…
12	GO:0004485	MF	methylcrotonoyl-CoA carboxylase activity	12/ 4677	18/ 133162	0.66666666666667	5.2987693695544E-14	6.1511800942218E-12	MSTRG.41780.3;MSTRG.45452.2;MSTRG.45452.3;MSTRG.49244.1;MSTRG.49244.4;MSTRG.68438.3;TraesCS4A02G401400.1;TraesCS4A02G401400.2;TraesCS5A02G053700.1;TraesCS5B02G062500.1;TraesCS5D02G065100.1;TraesCS7A02G102600.1
18	GO:0046500	BP	S-adenosylmethionine metabolic process	18/ 4677	51/ 133162	0.35294117647059	5.8887106753556E-14	6.9595262218479E-12	MSTRG.20963.1;MSTRG.22728.2;MSTRG.26499.1;MSTRG.54068.2;MSTRG.57051.1;MSTRG.57052.1;MSTRG.59876.2;MSTRG.59878.2;TraesCS2A02G493600.2;TraesCS2B02G521600.2;TraesCS3D02G198600.1;TraesCS6A02G247900.1;TraesCS6A02G247900.2;TraesCS6A02G248000.1;TraesCS6A02G257500.1;TraesCS6B02G267600.1;TraesCS6D02G230000.1;TraesCS6D02G230100.1
27	GO:0009078	BP	pyruvate family amino acid metabolic process	27/ 4677	129/ 133162	0.2093023255814	7.273314031188E-14	8.3755008497603E-12	MSTRG.22627.1;MSTRG.26325.1;MSTRG.3562.1;MSTRG.3562.2;MSTRG.440.1;MSTRG.440.2;MSTRG.63916.1;MSTRG.63916.2;MSTRG.68438.3;MSTRG.6956.2;MSTRG.7087.1;TraesCS1A02G066800.1;TraesCS1A02G066800.2;TraesCS1B02G085100.1;TraesCS1B02G085100.2;TraesCS1B02G102700.1;TraesCS1B02G203500.1;TraesCS1D02G067800.1;TraesCS1D02G086700.1;TraesCS1D02G162200.1;TraesCS3D02G189400.1;TraesCS3D02G189400.2;TraesCS4A02G015900.1;T…
24	GO:0009809	BP	lignin biosynthetic process	24/ 4677	103/ 133162	0.23300970873786	1.4200663864129E-13	1.5943795353451E-11	MSTRG.32021.1;MSTRG.43027.4;MSTRG.54949.1;TraesCS2B02G078600.1;TraesCS2B02G078700.1;TraesCS2D02G064900.1;TraesCS5A02G213900.2;TraesCS5B02G202700.1;TraesCS5B02G209800.1;TraesCS5D02G218100.1;TraesCS5D02G488900.1;TraesCS6A02G173700.1;TraesCS6A02G381400.1;TraesCS6A02G381700.1;TraesCS6B02G201600.1;TraesCS6B02G420000.1;TraesCS6B02G420200.1;TraesCS6D02G162800.1;TraesCS6D02G365700.1;TraesCS6D02G366200.1;…
20	GO:0051903	MF	S-(hydroxymethyl)glutathione dehydrogenase [NAD(P)+] activity	20/ 4677	69/ 133162	0.28985507246377	1.7302804752212E-13	1.9249370286836E-11	MSTRG.14563.2;MSTRG.2635.1;MSTRG.2635.2;MSTRG.2635.3;MSTRG.36556.1;MSTRG.36556.2;MSTRG.36556.3;MSTRG.39553.1;MSTRG.9131.1;TraesCS1B02G389200.1;TraesCS1D02G376300.1;TraesCS4A02G202100.2;TraesCS4A02G202200.1;TraesCS4A02G202300.1;TraesCS4B02G106400.1;TraesCS4B02G106500.1;TraesCS4D02G103000.1;TraesCS4D02G103100.1;TraesCS4D02G303800.2;TraesCS6B02G263200.1
13	GO:0004478	MF	methionine adenosyltransferase activity	13/ 4677	25/ 133162	0.52	4.2608507867671E-13	4.3755660002569E-11	MSTRG.22728.2;MSTRG.26499.1;MSTRG.54068.2;MSTRG.57051.1;MSTRG.57052.1;MSTRG.59876.2;MSTRG.59878.2;TraesCS3D02G198600.1;TraesCS6A02G247900.1;TraesCS6A02G247900.2;TraesCS6A02G248000.1;TraesCS6D02G230000.1;TraesCS6D02G230100.1
81	GO:0016765	MF	transferase activity, transferring alkyl or aryl (other than methyl) groups	81/ 4677	946/ 133162	0.085623678646934	4.7338564427216E-13	4.6812580378025E-11	MSTRG.22728.2;MSTRG.26499.1;MSTRG.32257.1;MSTRG.36212.3;MSTRG.3838.1;MSTRG.45031.1;MSTRG.45192.5;MSTRG.49028.2;MSTRG.54068.2;MSTRG.57051.1;MSTRG.57052.1;MSTRG.59191.1;MSTRG.59876.2;MSTRG.59878.2;MSTRG.68073.1;MSTRG.698.1;MSTRG.70032.1;TraesCS1A02G186800.1;TraesCS1B02G194700.1;TraesCS1D02G011800.1;TraesCS1D02G190100.1;TraesCS2A02G049900.1;TraesCS2A02G095700.1;TraesCS2A02G218700.1;TraesCS2A02G50430…
293	GO:0005975	BP	carbohydrate metabolic process	293/ 4677	5418/ 133162	0.054078995939461	4.858362729888E-13	5.3216846390066E-11	MSTRG.10663.1;MSTRG.11308.10;MSTRG.11308.8;MSTRG.12693.1;MSTRG.12914.1;MSTRG.13731.2;MSTRG.14653.1;MSTRG.1534.1;MSTRG.15572.1;MSTRG.1752.4;MSTRG.19932.1;MSTRG.20926.1;MSTRG.21310.1;MSTRG.23843.1;MSTRG.23960.1;MSTRG.24105.3;MSTRG.26569.9;MSTRG.27633.1;MSTRG.27658.1;MSTRG.27773.1;MSTRG.27813.1;MSTRG.29099.2;MSTRG.29393.2;MSTRG.31402.2;MSTRG.3157.6;MSTRG.31729.2;MSTRG.32139.1;MSTRG.3303.3;MSTRG.3380…
17	GO:0003032	BP	detection of oxygen	17/ 4677	51/ 133162	0.33333333333333	8.6438225006623E-13	9.027769034994E-11	MSTRG.41637.1;MSTRG.42794.1;MSTRG.45217.1;MSTRG.49055.1;MSTRG.49055.2;MSTRG.49055.3;MSTRG.49055.4;MSTRG.49056.2;MSTRG.50208.1;MSTRG.54173.4;TraesCS5A02G025200.1;TraesCS5A02G025300.1;TraesCS5B02G023000.1;TraesCS5B02G023000.2;TraesCS5B02G023100.1;TraesCS5D02G031600.1;TraesCS5D02G031700.1
17	GO:0070483	BP	detection of hypoxia	17/ 4677	51/ 133162	0.33333333333333	8.6438225006623E-13	9.027769034994E-11	MSTRG.41637.1;MSTRG.42794.1;MSTRG.45217.1;MSTRG.49055.1;MSTRG.49055.2;MSTRG.49055.3;MSTRG.49055.4;MSTRG.49056.2;MSTRG.50208.1;MSTRG.54173.4;TraesCS5A02G025200.1;TraesCS5A02G025300.1;TraesCS5B02G023000.1;TraesCS5B02G023000.2;TraesCS5B02G023100.1;TraesCS5D02G031600.1;TraesCS5D02G031700.1
83	GO:0008652	BP	amino acid biosynthetic process	83/ 4677	1000/ 133162	0.083	1.2678589374099E-12	1.2306692345185E-10	MSTRG.20292.2;MSTRG.20964.2;MSTRG.31030.1;MSTRG.33331.2;MSTRG.3534.4;MSTRG.35887.1;MSTRG.37658.1;MSTRG.38927.1;MSTRG.40659.2;MSTRG.45031.1;MSTRG.45192.5;MSTRG.49025.2;MSTRG.49028.2;MSTRG.54724.6;MSTRG.59191.1;MSTRG.60555.1;MSTRG.62366.1;MSTRG.66653.2;TraesCS2A02G049900.1;TraesCS2A02G095700.1;TraesCS2A02G292100.1;TraesCS2A02G382700.1;TraesCS2A02G493700.1;TraesCS2B02G060800.1;TraesCS2B02G111100.1;T…
20	GO:0110095	BP	cellular detoxification of aldehyde	20/ 4677	76/ 133162	0.26315789473684	1.2879415279975E-12	1.2306692345185E-10	MSTRG.14563.2;MSTRG.2635.1;MSTRG.2635.2;MSTRG.2635.3;MSTRG.36556.1;MSTRG.36556.2;MSTRG.36556.3;MSTRG.39553.1;MSTRG.9131.1;TraesCS1B02G389200.1;TraesCS1D02G376300.1;TraesCS4A02G202100.2;TraesCS4A02G202200.1;TraesCS4A02G202300.1;TraesCS4B02G106400.1;TraesCS4B02G106500.1;TraesCS4D02G103000.1;TraesCS4D02G103100.1;TraesCS4D02G303800.2;TraesCS6B02G263200.1
20	GO:0046292	BP	formaldehyde metabolic process	20/ 4677	76/ 133162	0.26315789473684	1.2879415279975E-12	1.2306692345185E-10	MSTRG.14563.2;MSTRG.2635.1;MSTRG.2635.2;MSTRG.2635.3;MSTRG.36556.1;MSTRG.36556.2;MSTRG.36556.3;MSTRG.39553.1;MSTRG.9131.1;TraesCS1B02G389200.1;TraesCS1D02G376300.1;TraesCS4A02G202100.2;TraesCS4A02G202200.1;TraesCS4A02G202300.1;TraesCS4B02G106400.1;TraesCS4B02G106500.1;TraesCS4D02G103000.1;TraesCS4D02G103100.1;TraesCS4D02G303800.2;TraesCS6B02G263200.1
20	GO:0046294	BP	formaldehyde catabolic process	20/ 4677	76/ 133162	0.26315789473684	1.2879415279975E-12	1.2306692345185E-10	MSTRG.14563.2;MSTRG.2635.1;MSTRG.2635.2;MSTRG.2635.3;MSTRG.36556.1;MSTRG.36556.2;MSTRG.36556.3;MSTRG.39553.1;MSTRG.9131.1;TraesCS1B02G389200.1;TraesCS1D02G376300.1;TraesCS4A02G202100.2;TraesCS4A02G202200.1;TraesCS4A02G202300.1;TraesCS4B02G106400.1;TraesCS4B02G106500.1;TraesCS4D02G103000.1;TraesCS4D02G103100.1;TraesCS4D02G303800.2;TraesCS6B02G263200.1
17	GO:0009593	BP	detection of chemical stimulus	17/ 4677	54/ 133162	0.31481481481481	2.4956018693373E-12	2.3349474989987E-10	MSTRG.41637.1;MSTRG.42794.1;MSTRG.45217.1;MSTRG.49055.1;MSTRG.49055.2;MSTRG.49055.3;MSTRG.49055.4;MSTRG.49056.2;MSTRG.50208.1;MSTRG.54173.4;TraesCS5A02G025200.1;TraesCS5A02G025300.1;TraesCS5B02G023000.1;TraesCS5B02G023000.2;TraesCS5B02G023100.1;TraesCS5D02G031600.1;TraesCS5D02G031700.1
31	GO:0002229	BP	defense response to oomycetes	31/ 4677	197/ 133162	0.15736040609137	3.383856626281E-12	3.0393800217256E-10	MSTRG.10236.1;MSTRG.14257.1;MSTRG.14259.1;MSTRG.38547.1;MSTRG.41342.1;TraesCS1A02G048000.1;TraesCS1A02G048100.1;TraesCS1B02G062300.1;TraesCS1D02G048900.1;TraesCS1D02G049000.1;TraesCS2A02G371600.1;TraesCS2A02G371700.1;TraesCS2B02G053500.1;TraesCS2B02G158700.1;TraesCS2B02G158800.1;TraesCS2D02G039400.1;TraesCS2D02G088500.1;TraesCS2D02G137300.1;TraesCS2D02G368000.1;TraesCS3B02G364500.1;TraesCS5A02G46…
31	GO:0002239	BP	response to oomycetes	31/ 4677	197/ 133162	0.15736040609137	3.383856626281E-12	3.0393800217256E-10	MSTRG.10236.1;MSTRG.14257.1;MSTRG.14259.1;MSTRG.38547.1;MSTRG.41342.1;TraesCS1A02G048000.1;TraesCS1A02G048100.1;TraesCS1B02G062300.1;TraesCS1D02G048900.1;TraesCS1D02G049000.1;TraesCS2A02G371600.1;TraesCS2A02G371700.1;TraesCS2B02G053500.1;TraesCS2B02G158700.1;TraesCS2B02G158800.1;TraesCS2D02G039400.1;TraesCS2D02G088500.1;TraesCS2D02G137300.1;TraesCS2D02G368000.1;TraesCS3B02G364500.1;TraesCS5A02G46…
371	GO:0022857	MF	transmembrane transporter activity	371/ 4677	7367/ 133162	0.050359712230216	4.4297266946228E-12	4.2240608123725E-10	MSTRG.10685.2;MSTRG.11486.1;MSTRG.12192.1;MSTRG.13216.1;MSTRG.13537.1;MSTRG.13537.2;MSTRG.13537.3;MSTRG.13537.4;MSTRG.1443.2;MSTRG.15425.1;MSTRG.15752.2;MSTRG.15850.1;MSTRG.16029.1;MSTRG.16481.2;MSTRG.17464.1;MSTRG.19754.3;MSTRG.20042.2;MSTRG.21227.1;MSTRG.21457.1;MSTRG.21500.2;MSTRG.21617.3;MSTRG.2170.1;MSTRG.22794.1;MSTRG.23897.1;MSTRG.24228.1;MSTRG.24711.1;MSTRG.24966.1;MSTRG.25283.3;MSTRG.272…
109	GO:0006790	BP	sulfur compound metabolic process	109/ 4677	1529/ 133162	0.071288423806409	9.2406065082187E-12	7.9806853516174E-10	MSTRG.18151.1;MSTRG.20963.1;MSTRG.21578.2;MSTRG.22728.2;MSTRG.26499.1;MSTRG.26899.3;MSTRG.32257.1;MSTRG.35887.1;MSTRG.36212.3;MSTRG.3838.1;MSTRG.38927.1;MSTRG.40198.2;MSTRG.45192.5;MSTRG.49028.2;MSTRG.52584.1;MSTRG.54068.2;MSTRG.54490.2;MSTRG.54724.6;MSTRG.57051.1;MSTRG.57052.1;MSTRG.57522.1;MSTRG.58681.1;MSTRG.59876.2;MSTRG.59878.2;MSTRG.60555.1;MSTRG.68073.1;MSTRG.698.1;TraesCS1A02G186800.1;Tra…
379	GO:0005215	MF	transporter activity	379/ 4677	7613/ 133162	0.049783265466964	1.1630277087263E-11	1.0707875801031E-9	MSTRG.10685.2;MSTRG.11486.1;MSTRG.12192.1;MSTRG.13216.1;MSTRG.13537.1;MSTRG.13537.2;MSTRG.13537.3;MSTRG.13537.4;MSTRG.1443.2;MSTRG.15425.1;MSTRG.15752.2;MSTRG.15850.1;MSTRG.16029.1;MSTRG.16481.2;MSTRG.17464.1;MSTRG.19754.3;MSTRG.20042.2;MSTRG.21227.1;MSTRG.21457.1;MSTRG.21500.2;MSTRG.21617.3;MSTRG.2170.1;MSTRG.22794.1;MSTRG.23897.1;MSTRG.24228.1;MSTRG.24711.1;MSTRG.24966.1;MSTRG.25283.3;MSTRG.262…
137	GO:0046394	BP	carboxylic acid biosynthetic process	137/ 4677	2117/ 133162	0.064714218233349	1.6391339093801E-11	1.3632130346344E-9	MSTRG.18609.1;MSTRG.20292.2;MSTRG.20964.2;MSTRG.26503.1;MSTRG.29099.2;MSTRG.31030.1;MSTRG.33331.2;MSTRG.3534.4;MSTRG.35887.1;MSTRG.36141.1;MSTRG.37658.1;MSTRG.38927.1;MSTRG.40659.2;MSTRG.43975.1;MSTRG.44571.1;MSTRG.44571.2;MSTRG.45031.1;MSTRG.45192.5;MSTRG.46612.1;MSTRG.49025.2;MSTRG.49028.2;MSTRG.51565.1;MSTRG.54724.6;MSTRG.59191.1;MSTRG.60555.1;MSTRG.62366.1;MSTRG.66653.2;TraesCS1A02G037800.1;T…
137	GO:0016053	BP	organic acid biosynthetic process	137/ 4677	2117/ 133162	0.064714218233349	1.6391339093801E-11	1.3632130346344E-9	MSTRG.18609.1;MSTRG.20292.2;MSTRG.20964.2;MSTRG.26503.1;MSTRG.29099.2;MSTRG.31030.1;MSTRG.33331.2;MSTRG.3534.4;MSTRG.35887.1;MSTRG.36141.1;MSTRG.37658.1;MSTRG.38927.1;MSTRG.40659.2;MSTRG.43975.1;MSTRG.44571.1;MSTRG.44571.2;MSTRG.45031.1;MSTRG.45192.5;MSTRG.46612.1;MSTRG.49025.2;MSTRG.49028.2;MSTRG.51565.1;MSTRG.54724.6;MSTRG.59191.1;MSTRG.60555.1;MSTRG.62366.1;MSTRG.66653.2;TraesCS1A02G037800.1;T…
27	GO:0004675	MF	transmembrane receptor protein serine/threonine kinase activity	27/ 4677	164/ 133162	0.16463414634146	2.7968602879436E-11	2.4892056562698E-9	MSTRG.10236.1;MSTRG.14257.1;MSTRG.14259.1;TraesCS1A02G048000.1;TraesCS1A02G048100.1;TraesCS1B02G062300.1;TraesCS1D02G048900.1;TraesCS1D02G049000.1;TraesCS2A02G371600.1;TraesCS2A02G371700.1;TraesCS2B02G053500.1;TraesCS2B02G158700.1;TraesCS2B02G158800.1;TraesCS2D02G039400.1;TraesCS2D02G088500.1;TraesCS2D02G137300.1;TraesCS2D02G368000.1;TraesCS3B02G364500.1;TraesCS5A02G463200.1;TraesCS5A02G463300.1;…
387	GO:0005886	CC	plasma membrane	387/ 4677	7856/ 133162	0.049261710794297	2.8572610963934E-11	3.2287050389245E-9	MSTRG.10236.1;MSTRG.11276.1;MSTRG.134.1;MSTRG.13526.1;MSTRG.13975.3;MSTRG.14222.2;MSTRG.14257.1;MSTRG.14259.1;MSTRG.14968.2;MSTRG.14974.1;MSTRG.15425.1;MSTRG.17464.1;MSTRG.18914.1;MSTRG.19458.1;MSTRG.20144.1;MSTRG.20680.1;MSTRG.20681.2;MSTRG.2097.8;MSTRG.21227.1;MSTRG.21378.1;MSTRG.21457.1;MSTRG.21500.2;MSTRG.21617.3;MSTRG.21682.1;MSTRG.21684.1;MSTRG.2170.1;MSTRG.24135.1;MSTRG.24228.1;MSTRG.24966…
84	GO:0016684	MF	oxidoreductase activity, acting on peroxide as acceptor	84/ 4677	1083/ 133162	0.077562326869806	3.7662377143926E-11	3.2438240959446E-9	MSTRG.10130.1;MSTRG.14130.1;MSTRG.2097.8;MSTRG.21401.1;MSTRG.35306.1;MSTRG.36656.1;MSTRG.36656.2;MSTRG.36657.1;MSTRG.3697.2;MSTRG.3977.1;MSTRG.5395.1;MSTRG.5396.1;MSTRG.57058.1;MSTRG.59869.2;MSTRG.67213.1;TraesCS1A02G078400.1;TraesCS1A02G079400.1;TraesCS1B02G096600.1;TraesCS1B02G096900.1;TraesCS1B02G295300.2;TraesCS1D02G080600.1;TraesCS1D02G080900.1;TraesCS1D02G284800.1;TraesCS1D02G344300.1;Traes…
19	GO:0070482	BP	response to oxygen levels	19/ 4677	81/ 133162	0.23456790123457	4.2004648701746E-11	3.3686228092775E-9	MSTRG.41637.1;MSTRG.42794.1;MSTRG.45217.1;MSTRG.49055.1;MSTRG.49055.2;MSTRG.49055.3;MSTRG.49055.4;MSTRG.49056.2;MSTRG.50208.1;MSTRG.54173.4;TraesCS2A02G336000.2;TraesCS5A02G025200.1;TraesCS5A02G025300.1;TraesCS5A02G243200.1;TraesCS5B02G023000.1;TraesCS5B02G023000.2;TraesCS5B02G023100.1;TraesCS5D02G031600.1;TraesCS5D02G031700.1
19	GO:0036293	BP	response to decreased oxygen levels	19/ 4677	81/ 133162	0.23456790123457	4.2004648701746E-11	3.3686228092775E-9	MSTRG.41637.1;MSTRG.42794.1;MSTRG.45217.1;MSTRG.49055.1;MSTRG.49055.2;MSTRG.49055.3;MSTRG.49055.4;MSTRG.49056.2;MSTRG.50208.1;MSTRG.54173.4;TraesCS2A02G336000.2;TraesCS5A02G025200.1;TraesCS5A02G025300.1;TraesCS5A02G243200.1;TraesCS5B02G023000.1;TraesCS5B02G023000.2;TraesCS5B02G023100.1;TraesCS5D02G031600.1;TraesCS5D02G031700.1
18	GO:0001666	BP	response to hypoxia	18/ 4677	72/ 133162	0.25	4.3206674537723E-11	3.4042311464722E-9	MSTRG.41637.1;MSTRG.42794.1;MSTRG.45217.1;MSTRG.49055.1;MSTRG.49055.2;MSTRG.49055.3;MSTRG.49055.4;MSTRG.49056.2;MSTRG.50208.1;MSTRG.54173.4;TraesCS5A02G025200.1;TraesCS5A02G025300.1;TraesCS5A02G243200.1;TraesCS5B02G023000.1;TraesCS5B02G023000.2;TraesCS5B02G023100.1;TraesCS5D02G031600.1;TraesCS5D02G031700.1
174	GO:0044283	BP	small molecule biosynthetic process	174/ 4677	2944/ 133162	0.059103260869565	4.9056796155825E-11	3.7985184747553E-9	MSTRG.11308.10;MSTRG.11308.8;MSTRG.12693.1;MSTRG.16112.1;MSTRG.18151.1;MSTRG.18609.1;MSTRG.20292.2;MSTRG.20964.2;MSTRG.22627.1;MSTRG.26325.1;MSTRG.26503.1;MSTRG.27813.1;MSTRG.29099.2;MSTRG.29188.2;MSTRG.31030.1;MSTRG.33331.2;MSTRG.3534.4;MSTRG.35887.1;MSTRG.35997.2;MSTRG.36141.1;MSTRG.37658.1;MSTRG.38927.1;MSTRG.40659.2;MSTRG.4118.1;MSTRG.43975.1;MSTRG.44571.1;MSTRG.44571.2;MSTRG.45031.1;MSTRG.45…
11	GO:0003995	MF	acyl-CoA dehydrogenase activity	11/ 4677	22/ 133162	0.5	4.8886123061405E-11	3.8897815611745E-9	MSTRG.3562.1;MSTRG.3562.2;MSTRG.440.1;MSTRG.440.2;MSTRG.6956.2;TraesCS1A02G066800.1;TraesCS1A02G066800.2;TraesCS1A02G110300.1;TraesCS1B02G085100.1;TraesCS1B02G085100.2;TraesCS1D02G067800.1
11	GO:0052890	MF	oxidoreductase activity, acting on the CH-CH group of donors, with a flavin as acceptor	11/ 4677	22/ 133162	0.5	4.8886123061405E-11	3.8897815611745E-9	MSTRG.3562.1;MSTRG.3562.2;MSTRG.440.1;MSTRG.440.2;MSTRG.6956.2;TraesCS1A02G066800.1;TraesCS1A02G066800.2;TraesCS1A02G110300.1;TraesCS1B02G085100.1;TraesCS1B02G085100.2;TraesCS1D02G067800.1
104	GO:0016614	MF	oxidoreductase activity, acting on CH-OH group of donors	104/ 4677	1476/ 133162	0.070460704607046	4.9532798906342E-11	3.8897815611745E-9	MSTRG.14563.2;MSTRG.19294.1;MSTRG.25461.1;MSTRG.2635.1;MSTRG.2635.2;MSTRG.2635.3;MSTRG.26503.1;MSTRG.27720.2;MSTRG.32021.1;MSTRG.36141.1;MSTRG.36556.1;MSTRG.36556.2;MSTRG.36556.3;MSTRG.39553.1;MSTRG.43027.4;MSTRG.46824.4;MSTRG.51565.1;MSTRG.54949.1;MSTRG.59109.3;MSTRG.63514.1;MSTRG.63916.1;MSTRG.63916.2;MSTRG.63916.3;MSTRG.66668.2;MSTRG.67111.3;MSTRG.7687.4;MSTRG.8972.1;MSTRG.9131.1;TraesCS1A02G4…
83	GO:0004601	MF	peroxidase activity	83/ 4677	1072/ 133162	0.077425373134328	5.3590270133723E-11	4.0881720359155E-9	MSTRG.10130.1;MSTRG.14130.1;MSTRG.2097.8;MSTRG.21401.1;MSTRG.35306.1;MSTRG.36656.1;MSTRG.36656.2;MSTRG.36657.1;MSTRG.3697.2;MSTRG.3977.1;MSTRG.5395.1;MSTRG.5396.1;MSTRG.57058.1;MSTRG.59869.2;MSTRG.67213.1;TraesCS1A02G078400.1;TraesCS1A02G079400.1;TraesCS1B02G096600.1;TraesCS1B02G096900.1;TraesCS1B02G295300.2;TraesCS1D02G080600.1;TraesCS1D02G080900.1;TraesCS1D02G284800.1;TraesCS1D02G344300.1;Traes…
2047	GO:0008152	BP	metabolic process	2047/ 4677	52186/ 133162	0.039225079523244	8.9137808526987E-11	6.7850491202491E-9	MSTRG.10110.1;MSTRG.10130.1;MSTRG.10236.1;MSTRG.10371.1;MSTRG.10390.1;MSTRG.10474.1;MSTRG.10663.1;MSTRG.10773.1;MSTRG.11079.1;MSTRG.11276.1;MSTRG.11308.10;MSTRG.11308.8;MSTRG.11541.2;MSTRG.11696.4;MSTRG.11788.1;MSTRG.11843.4;MSTRG.11980.1;MSTRG.11990.1;MSTRG.12693.1;MSTRG.12914.1;MSTRG.12956.1;MSTRG.12968.1;MSTRG.13330.1;MSTRG.13613.1;MSTRG.13731.2;MSTRG.1375.1;MSTRG.13958.1;MSTRG.14130.1;MSTRG.1…
28	GO:0004568	MF	chitinase activity	28/ 4677	186/ 133162	0.1505376344086	1.0694059065093E-10	7.9314271399442E-9	MSTRG.13731.2;MSTRG.3450.1;MSTRG.36866.4;TraesCS1A02G353400.1;TraesCS1A02G353600.1;TraesCS1B02G368300.1;TraesCS1B02G368400.1;TraesCS1D02G207000.2;TraesCS2A02G040500.1;TraesCS2A02G040700.1;TraesCS2A02G058100.1;TraesCS2A02G350800.1;TraesCS2A02G350900.1;TraesCS2B02G053200.1;TraesCS2B02G369100.1;TraesCS2D02G039300.1;TraesCS2D02G057000.1;TraesCS2D02G348900.1;TraesCS2D02G349000.1;TraesCS2D02G349400.1;T…
32	GO:0009808	BP	lignin metabolic process	32/ 4677	239/ 133162	0.13389121338912	1.1872839865602E-10	8.886820639403E-9	MSTRG.32021.1;MSTRG.43027.4;MSTRG.54949.1;MSTRG.58642.1;TraesCS2B02G078600.1;TraesCS2B02G078700.1;TraesCS2D02G064900.1;TraesCS3A02G348000.1;TraesCS3D02G358500.1;TraesCS5A02G213900.2;TraesCS5A02G534000.1;TraesCS5B02G202700.1;TraesCS5B02G209800.1;TraesCS5D02G218100.1;TraesCS5D02G488900.1;TraesCS6A02G173700.1;TraesCS6A02G381400.1;TraesCS6A02G381700.1;TraesCS6B02G074200.1;TraesCS6B02G201600.1;TraesCS…
77	GO:0060089	MF	molecular transducer activity	77/ 4677	990/ 133162	0.077777777777778	1.7749175181197E-10	1.2808188576702E-8	MSTRG.10236.1;MSTRG.10390.1;MSTRG.134.1;MSTRG.14257.1;MSTRG.14259.1;MSTRG.14454.1;MSTRG.16872.1;MSTRG.18458.2;MSTRG.19458.1;MSTRG.22092.4;MSTRG.43057.1;MSTRG.44098.4;MSTRG.53892.3;MSTRG.59750.1;MSTRG.71134.1;TraesCS1A02G048000.1;TraesCS1A02G048100.1;TraesCS1B02G062300.1;TraesCS1B02G115600.1;TraesCS1B02G130300.2;TraesCS1D02G048900.1;TraesCS1D02G049000.1;TraesCS2A02G010300.1;TraesCS2A02G150000.1;Tr…
42	GO:0009617	BP	response to bacterium	42/ 4677	389/ 133162	0.10796915167095	1.864117969233E-10	1.3724186557091E-8	MSTRG.10236.1;MSTRG.14257.1;MSTRG.14259.1;MSTRG.38310.2;MSTRG.38547.1;MSTRG.38961.2;MSTRG.38961.3;MSTRG.41342.1;MSTRG.41786.1;MSTRG.45447.1;MSTRG.45447.2;TraesCS1A02G048000.1;TraesCS1A02G048100.1;TraesCS1B02G062300.1;TraesCS1D02G048900.1;TraesCS1D02G049000.1;TraesCS2A02G203600.1;TraesCS2A02G371600.1;TraesCS2A02G371700.1;TraesCS2B02G053500.1;TraesCS2B02G158700.1;TraesCS2B02G158800.1;TraesCS2D02G03…
72	GO:0042743	BP	hydrogen peroxide metabolic process	72/ 4677	894/ 133162	0.080536912751678	2.0077592413096E-10	1.431245516305E-8	MSTRG.10130.1;MSTRG.14130.1;MSTRG.21401.1;MSTRG.35306.1;MSTRG.36656.1;MSTRG.36656.2;MSTRG.36657.1;MSTRG.3697.2;MSTRG.3977.1;MSTRG.67213.1;TraesCS1A02G078400.1;TraesCS1A02G079400.1;TraesCS1B02G096600.1;TraesCS1B02G096900.1;TraesCS1D02G080600.1;TraesCS1D02G080900.1;TraesCS1D02G344300.1;TraesCS2A02G148200.1;TraesCS2A02G572700.1;TraesCS2A02G573300.1;TraesCS2B02G124600.1;TraesCS2B02G614500.1;TraesCS2B…
72	GO:0042744	BP	hydrogen peroxide catabolic process	72/ 4677	894/ 133162	0.080536912751678	2.0077592413096E-10	1.431245516305E-8	MSTRG.10130.1;MSTRG.14130.1;MSTRG.21401.1;MSTRG.35306.1;MSTRG.36656.1;MSTRG.36656.2;MSTRG.36657.1;MSTRG.3697.2;MSTRG.3977.1;MSTRG.67213.1;TraesCS1A02G078400.1;TraesCS1A02G079400.1;TraesCS1B02G096600.1;TraesCS1B02G096900.1;TraesCS1D02G080600.1;TraesCS1D02G080900.1;TraesCS1D02G344300.1;TraesCS2A02G148200.1;TraesCS2A02G572700.1;TraesCS2A02G573300.1;TraesCS2B02G124600.1;TraesCS2B02G614500.1;TraesCS2B…
19	GO:0051606	BP	detection of stimulus	19/ 4677	89/ 133162	0.21348314606742	2.4017256832044E-10	1.6853359442611E-8	MSTRG.41637.1;MSTRG.42794.1;MSTRG.45217.1;MSTRG.49055.1;MSTRG.49055.2;MSTRG.49055.3;MSTRG.49055.4;MSTRG.49056.2;MSTRG.50208.1;MSTRG.54173.4;TraesCS3D02G196400.2;TraesCS4A02G262900.1;TraesCS5A02G025200.1;TraesCS5A02G025300.1;TraesCS5B02G023000.1;TraesCS5B02G023000.2;TraesCS5B02G023100.1;TraesCS5D02G031600.1;TraesCS5D02G031700.1
23	GO:0000041	BP	transition metal ion transport	23/ 4677	132/ 133162	0.17424242424242	2.4807954535241E-10	1.7140388279657E-8	MSTRG.2170.1;MSTRG.39087.2;TraesCS1A02G125500.1;TraesCS1A02G297500.1;TraesCS1B02G144500.1;TraesCS1B02G306500.1;TraesCS1D02G128000.1;TraesCS1D02G293900.1;TraesCS2A02G424200.2;TraesCS2B02G133000.1;TraesCS2B02G443800.2;TraesCS2D02G422000.1;TraesCS4A02G180700.2;TraesCS4A02G275600.1;TraesCS4B02G038100.1;TraesCS4D02G036000.1;TraesCS4D02G036000.2;TraesCS4D02G036000.4;TraesCS4D02G131700.2;TraesCS5B02G151…
75	GO:0072593	BP	reactive oxygen species metabolic process	75/ 4677	955/ 133162	0.078534031413613	2.558455636634E-10	1.7409127672914E-8	MSTRG.10130.1;MSTRG.14130.1;MSTRG.21401.1;MSTRG.35306.1;MSTRG.36656.1;MSTRG.36656.2;MSTRG.36657.1;MSTRG.3697.2;MSTRG.3977.1;MSTRG.41786.1;MSTRG.45447.1;MSTRG.45447.2;MSTRG.67213.1;TraesCS1A02G078400.1;TraesCS1A02G079400.1;TraesCS1B02G096600.1;TraesCS1B02G096900.1;TraesCS1D02G080600.1;TraesCS1D02G080900.1;TraesCS1D02G344300.1;TraesCS2A02G148200.1;TraesCS2A02G572700.1;TraesCS2A02G573300.1;TraesCS2B…
165	GO:0016798	MF	hydrolase activity, acting on glycosyl bonds	165/ 4677	2806/ 133162	0.05880256593015	2.6621558131722E-10	1.8705147424131E-8	MSTRG.10663.1;MSTRG.12914.1;MSTRG.13731.2;MSTRG.1752.4;MSTRG.19932.1;MSTRG.20926.1;MSTRG.21310.1;MSTRG.22115.3;MSTRG.24105.3;MSTRG.25742.3;MSTRG.27633.1;MSTRG.3157.6;MSTRG.31729.2;MSTRG.3303.3;MSTRG.3450.1;MSTRG.35757.2;MSTRG.35757.3;MSTRG.36166.3;MSTRG.36866.4;MSTRG.3897.3;MSTRG.41769.1;MSTRG.43495.1;MSTRG.44044.1;MSTRG.45654.1;MSTRG.48383.1;MSTRG.48772.3;MSTRG.55226.1;MSTRG.55709.1;MSTRG.57476.…
14	GO:0017172	MF	cysteine dioxygenase activity	14/ 4677	46/ 133162	0.30434782608696	3.5423310359069E-10	2.4251343245824E-8	MSTRG.41637.1;MSTRG.42794.1;MSTRG.45217.1;MSTRG.49055.1;MSTRG.49055.2;MSTRG.49055.3;MSTRG.49055.4;MSTRG.49056.2;MSTRG.50208.1;MSTRG.54173.4;TraesCS5A02G025300.1;TraesCS5B02G023000.1;TraesCS5B02G023100.1;TraesCS5D02G031700.1
37	GO:0016701	MF	oxidoreductase activity, acting on single donors with incorporation of molecular oxygen	37/ 4677	322/ 133162	0.11490683229814	3.8422381165627E-10	2.5646939428056E-8	MSTRG.1749.2;MSTRG.1749.5;MSTRG.1749.7;MSTRG.26899.3;MSTRG.41637.1;MSTRG.42794.1;MSTRG.43975.1;MSTRG.45217.1;MSTRG.49055.1;MSTRG.49055.2;MSTRG.49055.3;MSTRG.49055.4;MSTRG.49056.2;MSTRG.50208.1;MSTRG.54173.4;MSTRG.8215.1;TraesCS1D02G238900.1;TraesCS2A02G525500.2;TraesCS3D02G273500.1;TraesCS4D02G309000.1;TraesCS5A02G025200.1;TraesCS5A02G025300.1;TraesCS5B02G023000.1;TraesCS5B02G023000.2;TraesCS5B02…
148	GO:0004553	MF	hydrolase activity, hydrolyzing O-glycosyl compounds	148/ 4677	2450/ 133162	0.060408163265306	3.960877547833E-10	2.5794007445644E-8	MSTRG.10663.1;MSTRG.12914.1;MSTRG.13731.2;MSTRG.1752.4;MSTRG.19932.1;MSTRG.20926.1;MSTRG.21310.1;MSTRG.22115.3;MSTRG.24105.3;MSTRG.25742.3;MSTRG.27633.1;MSTRG.3157.6;MSTRG.31729.2;MSTRG.3303.3;MSTRG.3450.1;MSTRG.35757.2;MSTRG.35757.3;MSTRG.36166.3;MSTRG.36866.4;MSTRG.3897.3;MSTRG.41769.1;MSTRG.43495.1;MSTRG.44044.1;MSTRG.45654.1;MSTRG.48772.3;MSTRG.55709.1;MSTRG.57476.2;MSTRG.58673.2;MSTRG.64712.…
49	GO:0009308	BP	amine metabolic process	49/ 4677	513/ 133162	0.09551656920078	4.3944121077413E-10	2.945567876995E-8	MSTRG.45031.1;MSTRG.58242.1;MSTRG.59191.1;MSTRG.66653.2;MSTRG.70032.1;MSTRG.9783.1;TraesCS2A02G049900.1;TraesCS2A02G095700.1;TraesCS2A02G467300.1;TraesCS2B02G048700.1;TraesCS2B02G060800.1;TraesCS2B02G111100.1;TraesCS2B02G490100.1;TraesCS2D02G034900.1;TraesCS2D02G049200.1;TraesCS2D02G094200.1;TraesCS3A02G050500.1;TraesCS3A02G050700.1;TraesCS3A02G368800.1;TraesCS3B02G059300.1;TraesCS3B02G059500.1;T…
70	GO:0038023	MF	signaling receptor activity	70/ 4677	879/ 133162	0.079635949943117	4.8595602038599E-10	3.0892918438824E-8	MSTRG.10236.1;MSTRG.134.1;MSTRG.14257.1;MSTRG.14259.1;MSTRG.19458.1;MSTRG.22092.4;MSTRG.43057.1;MSTRG.44098.4;MSTRG.53892.3;MSTRG.59750.1;MSTRG.71134.1;TraesCS1A02G048000.1;TraesCS1A02G048100.1;TraesCS1B02G062300.1;TraesCS1B02G115600.1;TraesCS1B02G130300.2;TraesCS1D02G048900.1;TraesCS1D02G049000.1;TraesCS2A02G010300.1;TraesCS2A02G371600.1;TraesCS2A02G371700.1;TraesCS2A02G446900.1;TraesCS2A02G4767…
12	GO:0016885	MF	ligase activity, forming carbon-carbon bonds	12/ 4677	34/ 133162	0.35294117647059	9.2628584789162E-10	5.620870940615E-8	MSTRG.41780.3;MSTRG.45452.2;MSTRG.45452.3;MSTRG.49244.1;MSTRG.49244.4;MSTRG.68438.3;TraesCS4A02G401400.1;TraesCS4A02G401400.2;TraesCS5A02G053700.1;TraesCS5B02G062500.1;TraesCS5D02G065100.1;TraesCS7A02G102600.1
12	GO:0016421	MF	CoA carboxylase activity	12/ 4677	34/ 133162	0.35294117647059	9.2628584789162E-10	5.620870940615E-8	MSTRG.41780.3;MSTRG.45452.2;MSTRG.45452.3;MSTRG.49244.1;MSTRG.49244.4;MSTRG.68438.3;TraesCS4A02G401400.1;TraesCS4A02G401400.2;TraesCS5A02G053700.1;TraesCS5B02G062500.1;TraesCS5D02G065100.1;TraesCS7A02G102600.1
8	GO:0004658	MF	propionyl-CoA carboxylase activity	8/ 4677	12/ 133162	0.66666666666667	1.0041942049707E-9	5.8286924505906E-8	MSTRG.41780.3;MSTRG.45452.2;MSTRG.45452.3;MSTRG.49244.1;MSTRG.49244.4;TraesCS5A02G053700.1;TraesCS5B02G062500.1;TraesCS5D02G065100.1
8	GO:0004847	MF	urea carboxylase activity	8/ 4677	12/ 133162	0.66666666666667	1.0041942049707E-9	5.8286924505906E-8	MSTRG.41780.3;MSTRG.45452.2;MSTRG.45452.3;MSTRG.49244.1;MSTRG.49244.4;TraesCS5A02G053700.1;TraesCS5B02G062500.1;TraesCS5D02G065100.1
17	GO:0009751	BP	response to salicylic acid	17/ 4677	76/ 133162	0.22368421052632	9.6939698515793E-10	6.4022968534475E-8	MSTRG.31751.1;MSTRG.38310.2;MSTRG.38547.1;MSTRG.41342.1;MSTRG.41786.1;MSTRG.45447.1;MSTRG.45447.2;MSTRG.61168.1;TraesCS2A02G323000.1;TraesCS2B02G359600.1;TraesCS2D02G339900.1;TraesCS3B02G433400.1;TraesCS3B02G433400.2;TraesCS4A02G452600.1;TraesCS5A02G515600.1;TraesCS5A02G515600.2;TraesCS7D02G032700.1
56	GO:0140825	MF	lactoperoxidase activity	56/ 4677	653/ 133162	0.085758039816233	1.5293878007151E-9	8.6882243147006E-8	MSTRG.10130.1;MSTRG.14130.1;MSTRG.21401.1;MSTRG.35306.1;MSTRG.36656.1;MSTRG.3697.2;MSTRG.3977.1;MSTRG.67213.1;TraesCS1A02G079400.1;TraesCS1B02G096900.1;TraesCS1D02G080600.1;TraesCS1D02G080900.1;TraesCS1D02G344300.1;TraesCS2A02G148200.1;TraesCS2A02G572700.1;TraesCS2A02G573300.1;TraesCS2B02G124600.1;TraesCS2B02G614500.1;TraesCS2B02G615000.1;TraesCS2D02G107800.1;TraesCS2D02G107900.1;TraesCS2D02G1082…
140	GO:0004497	MF	monooxygenase activity	140/ 4677	2364/ 133162	0.05922165820643	3.565545345825E-9	1.9648635524776E-7	MSTRG.1749.2;MSTRG.1749.5;MSTRG.1749.7;MSTRG.18380.2;MSTRG.29099.2;MSTRG.29188.2;MSTRG.38547.1;MSTRG.38763.2;MSTRG.40696.1;MSTRG.41342.1;MSTRG.47283.1;MSTRG.64249.1;MSTRG.67022.1;MSTRG.8215.1;MSTRG.9700.1;TraesCS1A02G020800.1;TraesCS1A02G161400.1;TraesCS1A02G348800.1;TraesCS1B02G061800.1;TraesCS1B02G177900.1;TraesCS1B02G224600.1;TraesCS1B02G286300.1;TraesCS1B02G423300.1;TraesCS1D02G004600.1;Traes…
83	GO:0016209	MF	antioxidant activity	83/ 4677	1175/ 133162	0.07063829787234	3.6059293659702E-9	1.9648635524776E-7	MSTRG.10130.1;MSTRG.14130.1;MSTRG.2097.8;MSTRG.21401.1;MSTRG.35306.1;MSTRG.36656.1;MSTRG.36656.2;MSTRG.36657.1;MSTRG.3697.2;MSTRG.3977.1;MSTRG.5395.1;MSTRG.5396.1;MSTRG.57058.1;MSTRG.59869.2;MSTRG.67213.1;TraesCS1A02G078400.1;TraesCS1A02G079400.1;TraesCS1B02G096600.1;TraesCS1B02G096900.1;TraesCS1B02G295300.2;TraesCS1D02G080600.1;TraesCS1D02G080900.1;TraesCS1D02G284800.1;TraesCS1D02G344300.1;Traes…
22	GO:0046185	BP	aldehyde catabolic process	22/ 4677	139/ 133162	0.15827338129496	3.9259234439076E-9	2.5552640850129E-7	MSTRG.14563.2;MSTRG.2635.1;MSTRG.2635.2;MSTRG.2635.3;MSTRG.36556.1;MSTRG.36556.2;MSTRG.36556.3;MSTRG.39553.1;MSTRG.9131.1;TraesCS1B02G389200.1;TraesCS1D02G376300.1;TraesCS4A02G015900.1;TraesCS4A02G202100.2;TraesCS4A02G202200.1;TraesCS4A02G202300.1;TraesCS4B02G106400.1;TraesCS4B02G106500.1;TraesCS4B02G288100.1;TraesCS4D02G103000.1;TraesCS4D02G103100.1;TraesCS4D02G303800.2;TraesCS6B02G263200.1
8	GO:0000234	MF	phosphoethanolamine N-methyltransferase activity	8/ 4677	14/ 133162	0.57142857142857	5.7189256392371E-9	3.0539062913526E-7	MSTRG.9126.4;TraesCS1A02G369600.1;TraesCS1A02G369600.2;TraesCS1B02G388700.1;TraesCS1B02G388700.2;TraesCS1D02G375700.1;TraesCS3B02G291700.1;TraesCS3D02G258900.1
20	GO:0014070	BP	response to organic cyclic compound	20/ 4677	117/ 133162	0.17094017094017	5.0406371843076E-9	3.2339287992465E-7	MSTRG.31751.1;MSTRG.38310.2;MSTRG.38547.1;MSTRG.41342.1;MSTRG.41786.1;MSTRG.45447.1;MSTRG.45447.2;MSTRG.61168.1;TraesCS2A02G323000.1;TraesCS2B02G359600.1;TraesCS2D02G339900.1;TraesCS3B02G433400.1;TraesCS3B02G433400.2;TraesCS4A02G452600.1;TraesCS4B02G023800.1;TraesCS5A02G515600.1;TraesCS5A02G515600.2;TraesCS7B02G031400.1;TraesCS7D02G032700.1;TraesCS7D02G130400.1
101	GO:0016052	BP	carbohydrate catabolic process	101/ 4677	1554/ 133162	0.064993564993565	6.1031050922129E-9	3.8604288688913E-7	MSTRG.11308.10;MSTRG.11308.8;MSTRG.1752.4;MSTRG.23960.1;MSTRG.27658.1;MSTRG.27773.1;MSTRG.27813.1;MSTRG.31402.2;MSTRG.31729.2;MSTRG.32139.1;MSTRG.3450.1;MSTRG.36866.4;MSTRG.37203.3;MSTRG.4118.1;MSTRG.44044.1;MSTRG.55709.1;MSTRG.57476.2;MSTRG.64712.1;MSTRG.65681.2;MSTRG.68652.3;TraesCS1A02G122800.1;TraesCS1A02G342500.1;TraesCS1A02G353600.1;TraesCS1B02G142000.1;TraesCS1B02G368300.1;TraesCS1B02G3684…
25	GO:0006730	BP	one-carbon metabolic process	25/ 4677	182/ 133162	0.13736263736264	7.1269383195416E-9	4.4454277768141E-7	MSTRG.20963.1;MSTRG.20964.2;MSTRG.22728.2;MSTRG.26499.1;MSTRG.47658.1;MSTRG.54068.2;MSTRG.57051.1;MSTRG.57052.1;MSTRG.59876.2;MSTRG.59878.2;TraesCS2A02G493600.2;TraesCS2A02G493700.1;TraesCS2B02G521600.2;TraesCS2B02G521700.1;TraesCS2D02G493600.1;TraesCS3D02G198600.1;TraesCS5A02G468400.1;TraesCS5B02G481000.1;TraesCS5D02G481300.1;TraesCS6A02G247900.1;TraesCS6A02G247900.2;TraesCS6A02G248000.1;TraesCS…
149	GO:0016705	MF	oxidoreductase activity, acting on paired donors, with incorporation or reduction of molecular oxygen	149/ 4677	2605/ 133162	0.057197696737044	1.0212478693281E-8	5.3465329629532E-7	MSTRG.18380.2;MSTRG.29099.2;MSTRG.29188.2;MSTRG.3013.1;MSTRG.3795.1;MSTRG.38547.1;MSTRG.38763.2;MSTRG.41342.1;MSTRG.47283.1;MSTRG.62388.1;MSTRG.64249.1;MSTRG.67022.1;MSTRG.69342.1;MSTRG.71493.1;MSTRG.9700.1;TraesCS1A02G020800.1;TraesCS1A02G161400.1;TraesCS1A02G348800.1;TraesCS1A02G430400.4;TraesCS1B02G061800.1;TraesCS1B02G177900.1;TraesCS1B02G224600.1;TraesCS1B02G286300.1;TraesCS1B02G423300.1;Tra…
20	GO:0005788	CC	endoplasmic reticulum lumen	20/ 4677	119/ 133162	0.16806722689076	6.8213369987162E-9	6.8516540520439E-7	MSTRG.15725.1;TraesCS1A02G099300.1;TraesCS1B02G125100.1;TraesCS1D02G107200.1;TraesCS2A02G545600.1;TraesCS2A02G545600.3;TraesCS2B02G576100.2;TraesCS2D02G305000.1;TraesCS2D02G546500.2;TraesCS3A02G399000.1;TraesCS3A02G494800.1;TraesCS5A02G234400.1;TraesCS5B02G232900.1;TraesCS5D02G241200.1;TraesCS6A02G042600.1;TraesCS6B02G058300.1;TraesCS6D02G049100.1;TraesCS7A02G529900.1;TraesCS7B02G446900.3;TraesCS…
8	GO:0033539	BP	fatty acid beta-oxidation using acyl-CoA dehydrogenase	8/ 4677	15/ 133162	0.53333333333333	1.187379267835E-8	7.3048223175986E-7	MSTRG.35106.2;MSTRG.48555.2;MSTRG.52238.2;TraesCS4A02G357200.1;TraesCS5B02G515500.1;TraesCS5D02G515700.1;TraesCS6B02G455600.1;TraesCS6D02G393200.1
11	GO:0046686	BP	response to cadmium ion	11/ 4677	35/ 133162	0.31428571428571	1.8945705452689E-8	1.1306893546149E-6	MSTRG.1749.2;MSTRG.1749.5;MSTRG.1749.7;MSTRG.70756.1;MSTRG.8215.1;TraesCS1D02G238900.1;TraesCS2B02G528300.2;TraesCS5A02G243200.1;TraesCS7A02G439300.1;TraesCS7B02G338200.1;TraesCS7D02G429000.1
2634	GO:0009987	BP	cellular process	2634/ 4677	69627/ 133162	0.03783015209617	1.9029936031579E-8	1.1306893546149E-6	MSTRG.10110.1;MSTRG.10130.1;MSTRG.10236.1;MSTRG.10371.1;MSTRG.10390.1;MSTRG.10474.1;MSTRG.10479.1;MSTRG.10646.1;MSTRG.10663.1;MSTRG.10773.1;MSTRG.11079.1;MSTRG.11242.1;MSTRG.11276.1;MSTRG.11308.10;MSTRG.11308.8;MSTRG.11486.1;MSTRG.11541.2;MSTRG.11696.4;MSTRG.11788.1;MSTRG.11843.4;MSTRG.11980.1;MSTRG.11990.1;MSTRG.12693.1;MSTRG.12914.1;MSTRG.12956.1;MSTRG.12968.1;MSTRG.13216.1;MSTRG.13277.2;MSTRG.…
88	GO:0006979	BP	response to oxidative stress	88/ 4677	1322/ 133162	0.066565809379728	1.9134355589119E-8	1.1306893546149E-6	MSTRG.10130.1;MSTRG.14130.1;MSTRG.21401.1;MSTRG.31751.1;MSTRG.35306.1;MSTRG.36656.1;MSTRG.36656.2;MSTRG.36657.1;MSTRG.3697.2;MSTRG.3977.1;MSTRG.54598.1;MSTRG.57058.1;MSTRG.59869.2;MSTRG.67213.1;TraesCS1A02G078400.1;TraesCS1A02G079400.1;TraesCS1B02G096600.1;TraesCS1B02G096900.1;TraesCS1D02G080600.1;TraesCS1D02G080900.1;TraesCS1D02G344300.1;TraesCS2A02G148200.1;TraesCS2A02G323000.1;TraesCS2A02G5727…
76	GO:0046873	MF	metal ion transmembrane transporter activity	76/ 4677	1083/ 133162	0.070175438596491	2.7546047767797E-8	1.4143836065388E-6	MSTRG.21617.3;MSTRG.2170.1;MSTRG.24966.1;MSTRG.32944.1;MSTRG.39087.2;MSTRG.43144.3;MSTRG.52873.1;MSTRG.5468.1;MSTRG.56157.7;MSTRG.59484.6;MSTRG.61634.1;MSTRG.63678.2;MSTRG.63678.3;MSTRG.63678.4;MSTRG.63682.1;MSTRG.63684.1;MSTRG.65434.1;MSTRG.66838.1;MSTRG.66838.3;MSTRG.70642.1;MSTRG.70642.2;MSTRG.70645.1;MSTRG.71902.1;MSTRG.73119.1;MSTRG.8645.1;MSTRG.8645.2;TraesCS1A02G125500.1;TraesCS1A02G297400…
526	GO:0006950	BP	response to stress	526/ 4677	11841/ 133162	0.044421923824001	2.4543992445829E-8	1.4315203905743E-6	MSTRG.10110.1;MSTRG.10130.1;MSTRG.10236.1;MSTRG.12108.3;MSTRG.12654.1;MSTRG.13663.1;MSTRG.13821.1;MSTRG.14130.1;MSTRG.14257.1;MSTRG.14259.1;MSTRG.15725.1;MSTRG.16024.5;MSTRG.16833.3;MSTRG.16875.2;MSTRG.18534.1;MSTRG.19765.1;MSTRG.20259.1;MSTRG.20680.1;MSTRG.21312.1;MSTRG.21364.1;MSTRG.21378.1;MSTRG.21401.1;MSTRG.21843.2;MSTRG.21929.2;MSTRG.21975.1;MSTRG.24039.1;MSTRG.24534.1;MSTRG.24535.1;MSTRG.2…
74	GO:0000272	BP	polysaccharide catabolic process	74/ 4677	1050/ 133162	0.07047619047619	2.7617517926327E-8	1.5901317052197E-6	MSTRG.1752.4;MSTRG.23960.1;MSTRG.27773.1;MSTRG.31402.2;MSTRG.32139.1;MSTRG.3450.1;MSTRG.36866.4;MSTRG.44044.1;MSTRG.55709.1;MSTRG.57476.2;MSTRG.64712.1;MSTRG.68652.3;TraesCS1A02G353600.1;TraesCS1B02G368300.1;TraesCS1B02G368400.1;TraesCS1D02G207000.2;TraesCS2A02G058100.1;TraesCS2A02G105900.1;TraesCS2A02G350800.1;TraesCS2A02G350900.1;TraesCS2A02G352800.3;TraesCS2B02G115000.1;TraesCS2B02G122900.1;Tr…
36	GO:0042742	BP	defense response to bacterium	36/ 4677	364/ 133162	0.098901098901099	3.4736514116655E-8	1.9747048721253E-6	MSTRG.10236.1;MSTRG.14257.1;MSTRG.14259.1;MSTRG.38310.2;MSTRG.38547.1;MSTRG.38961.2;MSTRG.38961.3;MSTRG.41342.1;TraesCS1A02G048000.1;TraesCS1A02G048100.1;TraesCS1B02G062300.1;TraesCS1D02G048900.1;TraesCS1D02G049000.1;TraesCS2A02G203600.1;TraesCS2A02G371600.1;TraesCS2A02G371700.1;TraesCS2B02G053500.1;TraesCS2B02G158700.1;TraesCS2B02G158800.1;TraesCS2D02G039400.1;TraesCS2D02G088500.1;TraesCS2D02G13…
21	GO:1990748	BP	cellular detoxification	21/ 4677	144/ 133162	0.14583333333333	3.8430491389396E-8	2.1573917103722E-6	MSTRG.14563.2;MSTRG.2635.1;MSTRG.2635.2;MSTRG.2635.3;MSTRG.36556.1;MSTRG.36556.2;MSTRG.36556.3;MSTRG.39553.1;MSTRG.9131.1;TraesCS1B02G389200.1;TraesCS1D02G376300.1;TraesCS4A02G202100.2;TraesCS4A02G202200.1;TraesCS4A02G202300.1;TraesCS4B02G106400.1;TraesCS4B02G106500.1;TraesCS4D02G103000.1;TraesCS4D02G103100.1;TraesCS4D02G303800.2;TraesCS6B02G263200.1;TraesCS7D02G197800.1
25	GO:0033293	MF	monocarboxylic acid binding	25/ 4677	200/ 133162	0.125	4.8173624503304E-8	2.4268599513928E-6	MSTRG.12654.1;MSTRG.24039.1;MSTRG.52584.1;MSTRG.55298.1;TraesCS1B02G115600.1;TraesCS2A02G074700.1;TraesCS2A02G440500.1;TraesCS2A02G446900.1;TraesCS2A02G476700.1;TraesCS2B02G467600.1;TraesCS2B02G500200.1;TraesCS2D02G073400.1;TraesCS2D02G317800.1;TraesCS3B02G455200.1;TraesCS3D02G415400.1;TraesCS4A02G116400.1;TraesCS4B02G187800.1;TraesCS4D02G189200.1;TraesCS4D02G189200.2;TraesCS7A02G141800.1;TraesCS…
49	GO:0043233	CC	organelle lumen	49/ 4677	600/ 133162	0.081666666666667	7.8075042952208E-8	5.4292183714458E-6	MSTRG.10390.1;MSTRG.14454.1;MSTRG.15725.1;MSTRG.18458.2;MSTRG.25282.3;MSTRG.35106.2;MSTRG.48555.2;MSTRG.52238.2;TraesCS1A02G099300.1;TraesCS1A02G263300.1;TraesCS1B02G125100.1;TraesCS1B02G273900.1;TraesCS1B02G369100.1;TraesCS1D02G107200.1;TraesCS1D02G144000.2;TraesCS1D02G357300.1;TraesCS2A02G150000.1;TraesCS2A02G545600.1;TraesCS2A02G545600.3;TraesCS2B02G171400.1;TraesCS2B02G175300.1;TraesCS2B02G57…
49	GO:0031974	CC	membrane-enclosed lumen	49/ 4677	600/ 133162	0.081666666666667	7.8075042952208E-8	5.4292183714458E-6	MSTRG.10390.1;MSTRG.14454.1;MSTRG.15725.1;MSTRG.18458.2;MSTRG.25282.3;MSTRG.35106.2;MSTRG.48555.2;MSTRG.52238.2;TraesCS1A02G099300.1;TraesCS1A02G263300.1;TraesCS1B02G125100.1;TraesCS1B02G273900.1;TraesCS1B02G369100.1;TraesCS1D02G107200.1;TraesCS1D02G144000.2;TraesCS1D02G357300.1;TraesCS2A02G150000.1;TraesCS2A02G545600.1;TraesCS2A02G545600.3;TraesCS2B02G171400.1;TraesCS2B02G175300.1;TraesCS2B02G57…
49	GO:0070013	CC	intracellular organelle lumen	49/ 4677	600/ 133162	0.081666666666667	7.8075042952208E-8	5.4292183714458E-6	MSTRG.10390.1;MSTRG.14454.1;MSTRG.15725.1;MSTRG.18458.2;MSTRG.25282.3;MSTRG.35106.2;MSTRG.48555.2;MSTRG.52238.2;TraesCS1A02G099300.1;TraesCS1A02G263300.1;TraesCS1B02G125100.1;TraesCS1B02G273900.1;TraesCS1B02G369100.1;TraesCS1D02G107200.1;TraesCS1D02G144000.2;TraesCS1D02G357300.1;TraesCS2A02G150000.1;TraesCS2A02G545600.1;TraesCS2A02G545600.3;TraesCS2B02G171400.1;TraesCS2B02G175300.1;TraesCS2B02G57…
293	GO:0005829	CC	cytosol	293/ 4677	6099/ 133162	0.048040662403673	8.6687936005893E-8	5.5975638678091E-6	MSTRG.10371.1;MSTRG.10474.1;MSTRG.11308.10;MSTRG.11308.8;MSTRG.12693.1;MSTRG.12910.1;MSTRG.1375.1;MSTRG.13975.3;MSTRG.14542.1;MSTRG.14563.2;MSTRG.14653.1;MSTRG.15366.1;MSTRG.15366.8;MSTRG.16024.5;MSTRG.16112.1;MSTRG.16969.2;MSTRG.18151.1;MSTRG.18552.1;MSTRG.1860.2;MSTRG.20292.2;MSTRG.20922.2;MSTRG.20963.1;MSTRG.20964.2;MSTRG.22728.2;MSTRG.2635.1;MSTRG.2635.2;MSTRG.2635.3;MSTRG.26499.1;MSTRG.27658…
29	GO:0019199	MF	transmembrane receptor protein kinase activity	29/ 4677	271/ 133162	0.1070110701107	1.3482422037785E-7	6.6663086742382E-6	MSTRG.10236.1;MSTRG.14257.1;MSTRG.14259.1;TraesCS1A02G048000.1;TraesCS1A02G048100.1;TraesCS1B02G062300.1;TraesCS1B02G130300.2;TraesCS1D02G048900.1;TraesCS1D02G049000.1;TraesCS2A02G371600.1;TraesCS2A02G371700.1;TraesCS2B02G053500.1;TraesCS2B02G158700.1;TraesCS2B02G158800.1;TraesCS2B02G272800.1;TraesCS2D02G039400.1;TraesCS2D02G088500.1;TraesCS2D02G137300.1;TraesCS2D02G368000.1;TraesCS3B02G364500.1;…
58	GO:0051213	MF	dioxygenase activity	58/ 4677	780/ 133162	0.074358974358974	1.3894095899591E-7	6.7449520094378E-6	MSTRG.13635.1;MSTRG.26899.3;MSTRG.3013.1;MSTRG.38547.1;MSTRG.41342.1;MSTRG.41637.1;MSTRG.42794.1;MSTRG.43975.1;MSTRG.45217.1;MSTRG.49055.1;MSTRG.49055.2;MSTRG.49055.3;MSTRG.49055.4;MSTRG.49056.2;MSTRG.50208.1;MSTRG.54173.4;MSTRG.62388.1;MSTRG.69342.1;MSTRG.7526.3;TraesCS1A02G145800.1;TraesCS1A02G430400.4;TraesCS1B02G164000.1;TraesCS1B02G164000.2;TraesCS1D02G144400.1;TraesCS2A02G025900.1;TraesCS2A…
67	GO:0009698	BP	phenylpropanoid metabolic process	67/ 4677	953/ 133162	0.070304302203568	1.2662754419988E-7	6.8516180843572E-6	MSTRG.13958.1;MSTRG.18002.1;MSTRG.21578.2;MSTRG.32021.1;MSTRG.32258.1;MSTRG.37352.1;MSTRG.38441.1;MSTRG.43027.4;MSTRG.54949.1;MSTRG.58642.1;MSTRG.61071.1;MSTRG.61071.4;MSTRG.61587.5;MSTRG.67629.1;MSTRG.68071.5;TraesCS1A02G037700.1;TraesCS1A02G037800.1;TraesCS1B02G042900.1;TraesCS1B02G048400.2;TraesCS2A02G086000.1;TraesCS2A02G556900.1;TraesCS2A02G561900.1;TraesCS2B02G078600.1;TraesCS2B02G078700.1;…
13	GO:0071577	BP	zinc ion transmembrane transport	13/ 4677	60/ 133162	0.21666666666667	1.3386957364217E-7	7.1572411336544E-6	MSTRG.2170.1;TraesCS1A02G125500.1;TraesCS1A02G297500.1;TraesCS1B02G144500.1;TraesCS1B02G306500.1;TraesCS1D02G128000.1;TraesCS1D02G293900.1;TraesCS2A02G424200.2;TraesCS2B02G443800.2;TraesCS2D02G422000.1;TraesCS7B02G266800.1;TraesCS7B02G266800.2;TraesCS7D02G098100.1
28	GO:0016702	MF	oxidoreductase activity, acting on single donors with incorporation of molecular oxygen, incorporation of two atoms of oxygen	28/ 4677	259/ 133162	0.10810810810811	1.7769308462596E-7	8.4721524277021E-6	MSTRG.26899.3;MSTRG.41637.1;MSTRG.42794.1;MSTRG.43975.1;MSTRG.45217.1;MSTRG.49055.1;MSTRG.49055.2;MSTRG.49055.3;MSTRG.49055.4;MSTRG.49056.2;MSTRG.50208.1;MSTRG.54173.4;TraesCS2A02G525500.2;TraesCS3D02G273500.1;TraesCS5A02G025200.1;TraesCS5A02G025300.1;TraesCS5B02G023000.1;TraesCS5B02G023000.2;TraesCS5B02G023100.1;TraesCS5D02G002900.1;TraesCS5D02G031600.1;TraesCS5D02G031700.1;TraesCS5D02G183700.1;…
20	GO:0043178	MF	alcohol binding	20/ 4677	146/ 133162	0.13698630136986	2.2864583936753E-7	1.0710252475637E-5	MSTRG.18151.1;MSTRG.54598.1;TraesCS1B02G115600.1;TraesCS2A02G404700.1;TraesCS2A02G404700.2;TraesCS2A02G446900.1;TraesCS2A02G476700.1;TraesCS2B02G467600.1;TraesCS2B02G500200.1;TraesCS2D02G317800.1;TraesCS4A02G116400.1;TraesCS4B02G187800.1;TraesCS4D02G189200.1;TraesCS4D02G189200.2;TraesCS6D02G303200.1;TraesCS7A02G358200.1;TraesCS7B02G129700.1;TraesCS7B02G129700.2;TraesCS7B02G499300.1;TraesCS7D02G16…
6	GO:0004740	MF	pyruvate dehydrogenase (acetyl-transferring) kinase activity	6/ 4677	10/ 133162	0.6	3.478679642998E-7	1.6013921804836E-5	MSTRG.10390.1;MSTRG.14454.1;MSTRG.18458.2;TraesCS2A02G150000.1;TraesCS2B02G175300.1;TraesCS2D02G155200.1
31	GO:0004888	MF	transmembrane signaling receptor activity	31/ 4677	316/ 133162	0.098101265822785	3.5544235488435E-7	1.608527267019E-5	MSTRG.10236.1;MSTRG.14257.1;MSTRG.14259.1;TraesCS1A02G048000.1;TraesCS1A02G048100.1;TraesCS1B02G062300.1;TraesCS1B02G130300.2;TraesCS1D02G048900.1;TraesCS1D02G049000.1;TraesCS2A02G371600.1;TraesCS2A02G371700.1;TraesCS2B02G053500.1;TraesCS2B02G158700.1;TraesCS2B02G158800.1;TraesCS2B02G272800.1;TraesCS2D02G039400.1;TraesCS2D02G088500.1;TraesCS2D02G137300.1;TraesCS2D02G368000.1;TraesCS3B02G364500.1;…
146	GO:0055085	BP	transmembrane transport	146/ 4677	2685/ 133162	0.054376163873371	3.2505015074776E-7	1.7174120317744E-5	MSTRG.11486.1;MSTRG.13216.1;MSTRG.13537.1;MSTRG.13537.2;MSTRG.13537.3;MSTRG.13537.4;MSTRG.13975.3;MSTRG.15425.1;MSTRG.15850.1;MSTRG.20042.2;MSTRG.21457.1;MSTRG.21617.3;MSTRG.2170.1;MSTRG.24228.1;MSTRG.2720.1;MSTRG.28163.3;MSTRG.30730.2;MSTRG.31369.2;MSTRG.31689.1;MSTRG.31789.2;MSTRG.3291.1;MSTRG.32944.1;MSTRG.37491.1;MSTRG.39087.2;MSTRG.40850.2;MSTRG.41890.3;MSTRG.4342.2;MSTRG.5236.1;MSTRG.53285.…
13	GO:0006829	BP	zinc ion transport	13/ 4677	65/ 133162	0.2	3.6116558598087E-7	1.8683139397163E-5	MSTRG.2170.1;TraesCS1A02G125500.1;TraesCS1A02G297500.1;TraesCS1B02G144500.1;TraesCS1B02G306500.1;TraesCS1D02G128000.1;TraesCS1D02G293900.1;TraesCS2A02G424200.2;TraesCS2B02G443800.2;TraesCS2D02G422000.1;TraesCS7B02G266800.1;TraesCS7B02G266800.2;TraesCS7D02G098100.1
12	GO:0045551	MF	cinnamyl-alcohol dehydrogenase activity	12/ 4677	56/ 133162	0.21428571428571	4.5988671661315E-7	2.0464958889285E-5	MSTRG.43027.4;TraesCS2B02G078600.1;TraesCS2B02G078700.1;TraesCS2D02G064900.1;TraesCS5A02G213900.2;TraesCS5B02G202700.1;TraesCS5B02G209800.1;TraesCS5D02G218100.1;TraesCS6A02G173700.1;TraesCS6B02G201600.1;TraesCS6D02G162800.1;TraesCS7A02G183000.1
51	GO:0005618	CC	cell wall	51/ 4677	667/ 133162	0.076461769115442	3.9578376857864E-7	2.2361782924693E-5	MSTRG.20259.1;MSTRG.21401.1;MSTRG.35306.1;MSTRG.3697.2;MSTRG.3977.1;MSTRG.57476.2;MSTRG.59992.1;TraesCS1A02G078400.1;TraesCS1A02G079400.1;TraesCS1B02G096600.1;TraesCS1B02G096900.1;TraesCS1D02G080600.1;TraesCS1D02G080900.1;TraesCS1D02G344300.1;TraesCS2A02G148200.1;TraesCS2A02G572700.1;TraesCS2A02G573300.1;TraesCS2A02G583100.1;TraesCS2B02G396100.1;TraesCS2B02G553100.1;TraesCS2B02G603500.1;TraesCS2B…
51	GO:0009505	CC	plant-type cell wall	51/ 4677	667/ 133162	0.076461769115442	3.9578376857864E-7	2.2361782924693E-5	MSTRG.20259.1;MSTRG.21401.1;MSTRG.35306.1;MSTRG.3697.2;MSTRG.3977.1;MSTRG.57476.2;MSTRG.59992.1;TraesCS1A02G078400.1;TraesCS1A02G079400.1;TraesCS1B02G096600.1;TraesCS1B02G096900.1;TraesCS1D02G080600.1;TraesCS1D02G080900.1;TraesCS1D02G344300.1;TraesCS2A02G148200.1;TraesCS2A02G572700.1;TraesCS2A02G573300.1;TraesCS2A02G583100.1;TraesCS2B02G396100.1;TraesCS2B02G553100.1;TraesCS2B02G603500.1;TraesCS2B…
27	GO:0009873	BP	ethylene-activated signaling pathway	27/ 4677	258/ 133162	0.1046511627907	5.5675242832387E-7	2.8094102871938E-5	MSTRG.38232.1;MSTRG.39087.2;MSTRG.43677.1;MSTRG.65541.1;TraesCS2A02G109800.1;TraesCS2B02G127800.1;TraesCS2B02G133000.1;TraesCS3D02G372900.1;TraesCS3D02G390000.1;TraesCS4A02G005800.1;TraesCS4A02G275600.1;TraesCS4A02G326400.1;TraesCS4B02G038100.1;TraesCS4B02G299300.1;TraesCS4D02G036000.1;TraesCS4D02G036000.2;TraesCS4D02G036000.4;TraesCS4D02G298400.1;TraesCS5A02G161200.5;TraesCS5A02G314600.1;TraesCS…
80	GO:0019748	BP	secondary metabolic process	80/ 4677	1260/ 133162	0.063492063492063	6.5580393951713E-7	3.2724616581905E-5	MSTRG.13958.1;MSTRG.18002.1;MSTRG.21578.2;MSTRG.25282.3;MSTRG.32021.1;MSTRG.32258.1;MSTRG.37352.1;MSTRG.38441.1;MSTRG.43027.4;MSTRG.47065.1;MSTRG.54949.1;MSTRG.57450.1;MSTRG.58642.1;MSTRG.61071.1;MSTRG.61071.4;MSTRG.61587.5;MSTRG.67629.1;MSTRG.68071.5;MSTRG.72244.1;TraesCS1A02G037700.1;TraesCS1A02G037800.1;TraesCS1B02G042900.1;TraesCS1B02G048400.2;TraesCS2A02G046500.2;TraesCS2A02G086000.1;TraesCS…
46	GO:0044272	BP	sulfur compound biosynthetic process	46/ 4677	585/ 133162	0.078632478632479	6.8258284179852E-7	3.368658837931E-5	MSTRG.18151.1;MSTRG.22728.2;MSTRG.26499.1;MSTRG.35887.1;MSTRG.38927.1;MSTRG.45192.5;MSTRG.49028.2;MSTRG.52584.1;MSTRG.54068.2;MSTRG.57051.1;MSTRG.57052.1;MSTRG.59876.2;MSTRG.59878.2;TraesCS2B02G626400.2;TraesCS3A02G287400.1;TraesCS3B02G221800.1;TraesCS3B02G321600.1;TraesCS3B02G370200.3;TraesCS3D02G195700.1;TraesCS3D02G198600.1;TraesCS3D02G286900.1;TraesCS4A02G065100.1;TraesCS4A02G172800.2;TraesCS…
30	GO:0043177	MF	organic acid binding	30/ 4677	314/ 133162	0.095541401273885	9.4685246784026E-7	4.0775743373121E-5	MSTRG.12654.1;MSTRG.20964.2;MSTRG.2248.1;MSTRG.24039.1;MSTRG.52584.1;MSTRG.55298.1;TraesCS1B02G115600.1;TraesCS2A02G074700.1;TraesCS2A02G440500.1;TraesCS2A02G446900.1;TraesCS2A02G476700.1;TraesCS2A02G493700.1;TraesCS2B02G467600.1;TraesCS2B02G500200.1;TraesCS2B02G521700.1;TraesCS2D02G073400.1;TraesCS2D02G317800.1;TraesCS2D02G493600.1;TraesCS3B02G455200.1;TraesCS3D02G415400.1;TraesCS4A02G116400.1;T…
30	GO:0031406	MF	carboxylic acid binding	30/ 4677	314/ 133162	0.095541401273885	9.4685246784026E-7	4.0775743373121E-5	MSTRG.12654.1;MSTRG.20964.2;MSTRG.2248.1;MSTRG.24039.1;MSTRG.52584.1;MSTRG.55298.1;TraesCS1B02G115600.1;TraesCS2A02G074700.1;TraesCS2A02G440500.1;TraesCS2A02G446900.1;TraesCS2A02G476700.1;TraesCS2A02G493700.1;TraesCS2B02G467600.1;TraesCS2B02G500200.1;TraesCS2B02G521700.1;TraesCS2D02G073400.1;TraesCS2D02G317800.1;TraesCS2D02G493600.1;TraesCS3B02G455200.1;TraesCS3D02G415400.1;TraesCS4A02G116400.1;T…
151	GO:0042221	BP	response to chemical	151/ 4677	2844/ 133162	0.05309423347398	8.9401020438374E-7	4.3641302477037E-5	MSTRG.11242.1;MSTRG.13684.3;MSTRG.16024.5;MSTRG.1749.2;MSTRG.1749.5;MSTRG.1749.7;MSTRG.19765.1;MSTRG.20964.2;MSTRG.25476.2;MSTRG.29099.2;MSTRG.29188.2;MSTRG.31751.1;MSTRG.32257.1;MSTRG.34729.1;MSTRG.36212.3;MSTRG.38310.2;MSTRG.3838.1;MSTRG.38547.1;MSTRG.41342.1;MSTRG.41786.1;MSTRG.45447.1;MSTRG.45447.2;MSTRG.48493.1;MSTRG.52873.1;MSTRG.54598.1;MSTRG.55388.1;MSTRG.56695.2;MSTRG.58567.1;MSTRG.59655…
5	GO:0033969	MF	gamma-glutamyl-gamma-aminobutyrate hydrolase activity	5/ 4677	7/ 133162	0.71428571428571	1.0555880123075E-6	4.4736825283506E-5	TraesCS3A02G050500.1;TraesCS3A02G050700.1;TraesCS3B02G059300.1;TraesCS3B02G059500.1;TraesCS3D02G050200.1
51	GO:0030312	CC	external encapsulating structure	51/ 4677	685/ 133162	0.074452554744526	1.0411708541755E-6	4.6176678733171E-5	MSTRG.20259.1;MSTRG.21401.1;MSTRG.35306.1;MSTRG.3697.2;MSTRG.3977.1;MSTRG.57476.2;MSTRG.59992.1;TraesCS1A02G078400.1;TraesCS1A02G079400.1;TraesCS1B02G096600.1;TraesCS1B02G096900.1;TraesCS1D02G080600.1;TraesCS1D02G080900.1;TraesCS1D02G344300.1;TraesCS2A02G148200.1;TraesCS2A02G572700.1;TraesCS2A02G573300.1;TraesCS2A02G583100.1;TraesCS2B02G396100.1;TraesCS2B02G553100.1;TraesCS2B02G603500.1;TraesCS2B…
130	GO:0005506	MF	iron ion binding	130/ 4677	2389/ 133162	0.054416073670992	1.2918546985763E-6	5.389456320623E-5	MSTRG.11191.1;MSTRG.1514.3;MSTRG.18380.2;MSTRG.29099.2;MSTRG.29188.2;MSTRG.3795.1;MSTRG.38763.2;MSTRG.64249.1;MSTRG.67022.1;MSTRG.71493.1;MSTRG.9700.1;TraesCS1A02G020800.1;TraesCS1A02G161400.1;TraesCS1A02G348800.1;TraesCS1B02G061800.1;TraesCS1B02G177900.1;TraesCS1B02G286300.1;TraesCS1B02G423300.1;TraesCS1D02G004600.1;TraesCS1D02G048300.1;TraesCS1D02G175700.1;TraesCS1D02G276600.1;TraesCS1D02G40330…
49	GO:0006575	BP	modified amino acid metabolic process	49/ 4677	659/ 133162	0.074355083459788	1.2067313144228E-6	5.8273444441645E-5	MSTRG.20964.2;MSTRG.26899.3;MSTRG.32257.1;MSTRG.36212.3;MSTRG.3838.1;MSTRG.47658.1;MSTRG.54490.2;MSTRG.57522.1;MSTRG.58681.1;MSTRG.68073.1;MSTRG.698.1;TraesCS1A02G186800.1;TraesCS1B02G194700.1;TraesCS1D02G011800.1;TraesCS1D02G190100.1;TraesCS1D02G340500.1;TraesCS2A02G218700.1;TraesCS2A02G493700.1;TraesCS2A02G504300.2;TraesCS2B02G244100.1;TraesCS2B02G521700.1;TraesCS2D02G224700.1;TraesCS2D02G49360…
10	GO:0016670	MF	oxidoreductase activity, acting on a sulfur group of donors, oxygen as acceptor	10/ 4677	42/ 133162	0.23809523809524	1.4843438971766E-6	5.8812913948708E-5	MSTRG.24452.1;MSTRG.34468.1;TraesCS3A02G422100.1;TraesCS3B02G457600.1;TraesCS3D02G417500.1;TraesCS4A02G250800.1;TraesCS4B02G064100.1;TraesCS4D02G063000.1;TraesCS6A02G017500.2;TraesCS6B02G356800.1
4	GO:0030371	MF	translation repressor activity	4/ 4677	4/ 133162	1	1.5198842930565E-6	5.8812913948708E-5	MSTRG.20964.2;TraesCS2A02G493700.1;TraesCS2B02G521700.1;TraesCS2D02G493600.1
4	GO:0048027	MF	mRNA 5'-UTR binding	4/ 4677	4/ 133162	1	1.5198842930565E-6	5.8812913948708E-5	MSTRG.20964.2;TraesCS2A02G493700.1;TraesCS2B02G521700.1;TraesCS2D02G493600.1
4	GO:0000900	MF	mRNA regulatory element binding translation repressor activity	4/ 4677	4/ 133162	1	1.5198842930565E-6	5.8812913948708E-5	MSTRG.20964.2;TraesCS2A02G493700.1;TraesCS2B02G521700.1;TraesCS2D02G493600.1
488	GO:0016301	MF	kinase activity	488/ 4677	11265/ 133162	0.043320017754106	1.6436877776264E-6	6.2694948089463E-5	MSTRG.10236.1;MSTRG.10390.1;MSTRG.10474.1;MSTRG.10773.1;MSTRG.11276.1;MSTRG.11308.10;MSTRG.11308.8;MSTRG.11541.2;MSTRG.11980.1;MSTRG.12956.1;MSTRG.13245.1;MSTRG.13330.1;MSTRG.134.1;MSTRG.13613.1;MSTRG.1375.1;MSTRG.14222.2;MSTRG.14257.1;MSTRG.14259.1;MSTRG.14454.1;MSTRG.14481.1;MSTRG.14542.1;MSTRG.14562.3;MSTRG.14562.4;MSTRG.14666.1;MSTRG.14821.1;MSTRG.14968.2;MSTRG.14974.1;MSTRG.15366.1;MSTRG.153…
77	GO:1901700	BP	response to oxygen-containing compound	77/ 4677	1218/ 133162	0.063218390804598	1.4339492937076E-6	6.6919611373693E-5	MSTRG.13684.3;MSTRG.19765.1;MSTRG.29188.2;MSTRG.31751.1;MSTRG.38310.2;MSTRG.38547.1;MSTRG.41342.1;MSTRG.41786.1;MSTRG.45447.1;MSTRG.45447.2;MSTRG.48493.1;MSTRG.54598.1;MSTRG.59655.2;MSTRG.61168.1;MSTRG.71134.1;MSTRG.9764.1;TraesCS1A02G181100.1;TraesCS1A02G219400.1;TraesCS1A02G342500.1;TraesCS1B02G224900.1;TraesCS1B02G275700.2;TraesCS1D02G221000.1;TraesCS1D02G301900.4;TraesCS2A02G323000.1;TraesCS2…
9	GO:0010112	BP	regulation of systemic acquired resistance	9/ 4677	33/ 133162	0.27272727272727	1.4468162946452E-6	6.6919611373693E-5	TraesCS1A02G232500.1;TraesCS1A02G232600.1;TraesCS1B02G245700.1;TraesCS1B02G245800.1;TraesCS1D02G233800.1;TraesCS1D02G233900.1;TraesCS3A02G042700.1;TraesCS3B02G040800.1;TraesCS3D02G037900.1
4	GO:1990823	BP	response to leukemia inhibitory factor	4/ 4677	4/ 133162	1	1.5198842930565E-6	6.6919611373693E-5	MSTRG.20964.2;TraesCS2A02G493700.1;TraesCS2B02G521700.1;TraesCS2D02G493600.1
4	GO:0071345	BP	cellular response to cytokine stimulus	4/ 4677	4/ 133162	1	1.5198842930565E-6	6.6919611373693E-5	MSTRG.20964.2;TraesCS2A02G493700.1;TraesCS2B02G521700.1;TraesCS2D02G493600.1
4	GO:1990830	BP	cellular response to leukemia inhibitory factor	4/ 4677	4/ 133162	1	1.5198842930565E-6	6.6919611373693E-5	MSTRG.20964.2;TraesCS2A02G493700.1;TraesCS2B02G521700.1;TraesCS2D02G493600.1
4	GO:0034097	BP	response to cytokine	4/ 4677	4/ 133162	1	1.5198842930565E-6	6.6919611373693E-5	MSTRG.20964.2;TraesCS2A02G493700.1;TraesCS2B02G521700.1;TraesCS2D02G493600.1
4	GO:1901652	BP	response to peptide	4/ 4677	4/ 133162	1	1.5198842930565E-6	6.6919611373693E-5	MSTRG.20964.2;TraesCS2A02G493700.1;TraesCS2B02G521700.1;TraesCS2D02G493600.1
4	GO:0051289	BP	protein homotetramerization	4/ 4677	4/ 133162	1	1.5198842930565E-6	6.6919611373693E-5	MSTRG.20964.2;TraesCS2A02G493700.1;TraesCS2B02G521700.1;TraesCS2D02G493600.1
14	GO:0009068	BP	aspartate family amino acid catabolic process	14/ 4677	87/ 133162	0.16091954022989	2.0685534428149E-6	9.0192946715358E-5	MSTRG.20292.2;MSTRG.31030.1;MSTRG.49025.2;MSTRG.54724.6;MSTRG.60555.1;TraesCS2A02G382700.1;TraesCS2B02G400000.1;TraesCS3B02G331100.1;TraesCS3D02G067500.1;TraesCS5A02G276200.2;TraesCS5B02G275600.1;TraesCS5B02G275700.1;TraesCS5D02G283600.1;TraesCS6A02G344000.4
71	GO:0050660	MF	flavin adenine dinucleotide binding	71/ 4677	1116/ 133162	0.063620071684588	2.5382082230442E-6	9.5450928951098E-5	MSTRG.11191.1;MSTRG.11990.1;MSTRG.20022.2;MSTRG.34468.1;MSTRG.35106.2;MSTRG.3562.1;MSTRG.3562.2;MSTRG.440.1;MSTRG.440.2;MSTRG.47283.1;MSTRG.48555.2;MSTRG.52238.2;MSTRG.53892.3;MSTRG.58242.1;MSTRG.59750.1;MSTRG.6956.2;MSTRG.6990.1;MSTRG.71622.1;TraesCS1A02G066800.1;TraesCS1A02G066800.2;TraesCS1A02G110300.1;TraesCS1B02G085100.1;TraesCS1B02G085100.2;TraesCS1B02G224600.1;TraesCS1D02G067800.1;TraesCS1…
7	GO:0043041	BP	amino acid activation for nonribosomal peptide biosynthetic process	7/ 4677	19/ 133162	0.36842105263158	2.2781166720838E-6	9.8375211291618E-5	MSTRG.32258.1;MSTRG.61071.1;MSTRG.61071.4;MSTRG.67629.1;MSTRG.68071.5;TraesCS7A02G011700.3;TraesCS7B02G448600.1
308	GO:0004674	MF	protein serine/threonine kinase activity	308/ 4677	6730/ 133162	0.045765230312036	3.1096150668718E-6	0.0001153148920631	MSTRG.10236.1;MSTRG.10390.1;MSTRG.10773.1;MSTRG.11541.2;MSTRG.11980.1;MSTRG.12956.1;MSTRG.134.1;MSTRG.13613.1;MSTRG.1375.1;MSTRG.14257.1;MSTRG.14259.1;MSTRG.14454.1;MSTRG.14562.3;MSTRG.14562.4;MSTRG.14968.2;MSTRG.14974.1;MSTRG.15366.1;MSTRG.15366.8;MSTRG.16024.5;MSTRG.17727.3;MSTRG.18458.2;MSTRG.18875.1;MSTRG.19458.1;MSTRG.20144.1;MSTRG.20680.1;MSTRG.20681.2;MSTRG.20948.1;MSTRG.21170.1;MSTRG.2137…
21	GO:0098754	BP	detoxification	21/ 4677	186/ 133162	0.11290322580645	2.9058034550168E-6	0.0001231128614762	MSTRG.14563.2;MSTRG.2635.1;MSTRG.2635.2;MSTRG.2635.3;MSTRG.36556.1;MSTRG.36556.2;MSTRG.36556.3;MSTRG.39553.1;MSTRG.9131.1;TraesCS1B02G389200.1;TraesCS1D02G376300.1;TraesCS4A02G202100.2;TraesCS4A02G202200.1;TraesCS4A02G202300.1;TraesCS4B02G106400.1;TraesCS4B02G106500.1;TraesCS4D02G103000.1;TraesCS4D02G103100.1;TraesCS4D02G303800.2;TraesCS6B02G263200.1;TraesCS7D02G197800.1
518	GO:0006796	BP	phosphate-containing compound metabolic process	518/ 4677	12105/ 133162	0.042792234613796	3.0812662841877E-6	0.0001293267932924	MSTRG.10236.1;MSTRG.10390.1;MSTRG.10474.1;MSTRG.10773.1;MSTRG.11276.1;MSTRG.11308.10;MSTRG.11308.8;MSTRG.11541.2;MSTRG.11980.1;MSTRG.12956.1;MSTRG.13330.1;MSTRG.13613.1;MSTRG.1375.1;MSTRG.14257.1;MSTRG.14259.1;MSTRG.14454.1;MSTRG.14542.1;MSTRG.14562.3;MSTRG.14562.4;MSTRG.14653.1;MSTRG.14666.1;MSTRG.14821.1;MSTRG.14968.2;MSTRG.14974.1;MSTRG.15366.1;MSTRG.15366.8;MSTRG.15572.1;MSTRG.16024.5;MSTRG.1…
518	GO:0006793	BP	phosphorus metabolic process	518/ 4677	12114/ 133162	0.042760442463266	3.1166933619391E-6	0.0001296024989673	MSTRG.10236.1;MSTRG.10390.1;MSTRG.10474.1;MSTRG.10773.1;MSTRG.11276.1;MSTRG.11308.10;MSTRG.11308.8;MSTRG.11541.2;MSTRG.11980.1;MSTRG.12956.1;MSTRG.13330.1;MSTRG.13613.1;MSTRG.1375.1;MSTRG.14257.1;MSTRG.14259.1;MSTRG.14454.1;MSTRG.14542.1;MSTRG.14562.3;MSTRG.14562.4;MSTRG.14653.1;MSTRG.14666.1;MSTRG.14821.1;MSTRG.14968.2;MSTRG.14974.1;MSTRG.15366.1;MSTRG.15366.8;MSTRG.15572.1;MSTRG.16024.5;MSTRG.1…
21	GO:0042803	MF	protein homodimerization activity	21/ 4677	189/ 133162	0.11111111111111	3.7496675133026E-6	0.0001371453734317	MSTRG.10390.1;MSTRG.14454.1;MSTRG.18458.2;MSTRG.20964.2;MSTRG.61168.1;MSTRG.7687.4;TraesCS2A02G150000.1;TraesCS2A02G426900.1;TraesCS2A02G493700.1;TraesCS2B02G175300.1;TraesCS2B02G447300.1;TraesCS2B02G521700.1;TraesCS2D02G155200.1;TraesCS2D02G493600.1;TraesCS3B02G200800.3;TraesCS4A02G262900.1;TraesCS4A02G452600.1;TraesCS6A02G392300.1;TraesCS7D02G032700.1;TraesCS7D02G373100.1;TraesCS7D02G373100.2
12	GO:0016477	BP	cell migration	12/ 4677	68/ 133162	0.17647058823529	4.0595928022478E-6	0.0001672626722467	MSTRG.3157.6;MSTRG.3303.3;MSTRG.3897.3;MSTRG.41769.1;TraesCS1B02G121600.2;TraesCS1B02G121600.3;TraesCS1D02G009100.1;TraesCS1D02G101900.1;TraesCS5B02G064000.1;TraesCS5B02G064000.2;TraesCS5B02G064100.1;TraesCS5D02G064100.1
13	GO:0048870	BP	cell motility	13/ 4677	80/ 133162	0.1625	4.244308532084E-6	0.000173283541978	MSTRG.3157.6;MSTRG.3303.3;MSTRG.3897.3;MSTRG.41769.1;TraesCS1B02G121600.2;TraesCS1B02G121600.3;TraesCS1D02G009100.1;TraesCS1D02G101900.1;TraesCS2A02G196600.1;TraesCS5B02G064000.1;TraesCS5B02G064000.2;TraesCS5B02G064100.1;TraesCS5D02G064100.1
6	GO:0010906	BP	regulation of glucose metabolic process	6/ 4677	14/ 133162	0.42857142857143	4.4046139615212E-6	0.0001782083000107	MSTRG.10390.1;MSTRG.14454.1;MSTRG.18458.2;TraesCS2A02G150000.1;TraesCS2B02G175300.1;TraesCS2D02G155200.1
7	GO:1902584	BP	positive regulation of response to water deprivation	7/ 4677	21/ 133162	0.33333333333333	4.9414802785269E-6	0.0001978069596405	TraesCS6A02G315200.1;TraesCS6A02G315200.2;TraesCS6B02G345700.1;TraesCS6D02G294500.1;TraesCS7A02G110500.1;TraesCS7B02G008400.1;TraesCS7D02G106000.1
119	GO:0030246	MF	carbohydrate binding	119/ 4677	2208/ 133162	0.053894927536232	6.4674329950123E-6	0.0002333519742794	MSTRG.10236.1;MSTRG.13821.1;MSTRG.13958.1;MSTRG.14257.1;MSTRG.14259.1;MSTRG.1752.4;MSTRG.18002.1;MSTRG.20680.1;MSTRG.30760.2;MSTRG.35076.1;MSTRG.35293.1;MSTRG.4118.1;MSTRG.48973.5;MSTRG.51363.1;MSTRG.54679.1;MSTRG.57714.1;MSTRG.59147.1;MSTRG.60139.1;MSTRG.61836.1;MSTRG.61913.2;MSTRG.64712.1;MSTRG.64872.1;MSTRG.65370.1;MSTRG.65681.2;MSTRG.68652.3;MSTRG.71545.1;MSTRG.71913.2;TraesCS1A02G017900.1;Tr…
12	GO:1990404	MF	NAD+-protein ADP-ribosyltransferase activity	12/ 4677	72/ 133162	0.16666666666667	7.5219450643579E-6	0.0002642578068662	MSTRG.34901.1;MSTRG.34901.2;MSTRG.34901.3;MSTRG.48773.1;MSTRG.48773.2;MSTRG.52422.1;MSTRG.52422.2;TraesCS4A02G059400.1;TraesCS4A02G321300.1;TraesCS4B02G235000.1;TraesCS4D02G236400.2;TraesCS5B02G557500.2
12	GO:0003950	MF	NAD+-protein poly-ADP-ribosyltransferase activity	12/ 4677	72/ 133162	0.16666666666667	7.5219450643579E-6	0.0002642578068662	MSTRG.34901.1;MSTRG.34901.2;MSTRG.34901.3;MSTRG.48773.1;MSTRG.48773.2;MSTRG.52422.1;MSTRG.52422.2;TraesCS4A02G059400.1;TraesCS4A02G321300.1;TraesCS4B02G235000.1;TraesCS4D02G236400.2;TraesCS5B02G557500.2
31	GO:0015171	MF	amino acid transmembrane transporter activity	31/ 4677	360/ 133162	0.086111111111111	8.025077085271E-6	0.0002782721534762	MSTRG.15425.1;MSTRG.21457.1;MSTRG.23897.1;MSTRG.24228.1;MSTRG.28163.1;MSTRG.28163.3;MSTRG.31789.2;MSTRG.3291.1;MSTRG.5236.1;MSTRG.62937.1;MSTRG.66642.1;TraesCS1A02G033600.1;TraesCS1A02G191900.1;TraesCS1B02G206800.1;TraesCS1D02G195500.1;TraesCS1D02G434300.2;TraesCS2B02G602449.1;TraesCS2D02G267400.1;TraesCS3A02G096000.1;TraesCS3A02G346700.1;TraesCS3A02G388100.1;TraesCS3A02G407000.1;TraesCS3B02G4412…
274	GO:0009607	BP	response to biotic stimulus	274/ 4677	5964/ 133162	0.045942320590208	7.8583619165101E-6	0.0003016401997183	MSTRG.10236.1;MSTRG.12108.3;MSTRG.12654.1;MSTRG.13663.1;MSTRG.13821.1;MSTRG.14257.1;MSTRG.14259.1;MSTRG.16833.3;MSTRG.16875.2;MSTRG.1749.2;MSTRG.1749.5;MSTRG.1749.7;MSTRG.19294.1;MSTRG.20680.1;MSTRG.21170.1;MSTRG.21364.1;MSTRG.21378.1;MSTRG.21843.2;MSTRG.21929.2;MSTRG.24039.1;MSTRG.24534.1;MSTRG.24535.1;MSTRG.27158.1;MSTRG.28658.3;MSTRG.28868.1;MSTRG.28880.3;MSTRG.2989.1;MSTRG.31792.1;MSTRG.3187.…
138	GO:0015318	MF	inorganic molecular entity transmembrane transporter activity	138/ 4677	2662/ 133162	0.051840721262209	9.3333362607771E-6	0.0003194872796958	MSTRG.15752.2;MSTRG.16029.1;MSTRG.19754.3;MSTRG.21617.3;MSTRG.2170.1;MSTRG.22794.1;MSTRG.24711.1;MSTRG.24966.1;MSTRG.25283.3;MSTRG.31369.2;MSTRG.32944.1;MSTRG.38570.2;MSTRG.39087.2;MSTRG.40850.2;MSTRG.41180.1;MSTRG.43144.3;MSTRG.48284.2;MSTRG.48493.1;MSTRG.52873.1;MSTRG.5468.1;MSTRG.56157.7;MSTRG.59484.6;MSTRG.61634.1;MSTRG.63678.2;MSTRG.63678.3;MSTRG.63678.4;MSTRG.63682.1;MSTRG.63684.1;MSTRG.654…
37	GO:0008514	MF	organic anion transmembrane transporter activity	37/ 4677	479/ 133162	0.077244258872651	9.5899357978993E-6	0.0003241155516505	MSTRG.15425.1;MSTRG.23897.1;MSTRG.39661.1;MSTRG.39661.2;MSTRG.50683.1;MSTRG.57337.1;MSTRG.65268.1;MSTRG.66642.1;TraesCS1A02G071500.1;TraesCS1A02G191900.1;TraesCS1B02G206800.1;TraesCS1D02G024400.2;TraesCS1D02G195500.1;TraesCS2D02G216600.1;TraesCS2D02G267400.1;TraesCS3A02G096000.1;TraesCS3A02G183800.1;TraesCS3A02G199800.1;TraesCS3A02G346700.1;TraesCS3A02G454400.1;TraesCS3A02G454400.3;TraesCS3B02G15…
66	GO:0044036	BP	cell wall macromolecule metabolic process	66/ 4677	1053/ 133162	0.062678062678063	1.0012476238146E-5	0.0003747169232125	MSTRG.32139.1;MSTRG.33808.1;MSTRG.3450.1;MSTRG.36866.4;MSTRG.40003.1;MSTRG.42951.2;MSTRG.45654.1;MSTRG.57476.2;MSTRG.59194.1;MSTRG.60432.1;TraesCS1A02G353600.1;TraesCS1B02G368300.1;TraesCS1B02G368400.1;TraesCS1D02G207000.2;TraesCS2A02G058100.1;TraesCS2A02G350800.1;TraesCS2A02G350900.1;TraesCS2B02G369100.1;TraesCS2B02G454500.1;TraesCS2B02G553100.1;TraesCS2D02G057000.1;TraesCS2D02G246500.1;TraesCS2…
8	GO:0008172	MF	S-methyltransferase activity	8/ 4677	32/ 133162	0.25	1.1367730287738E-5	0.0003793979983532	MSTRG.35887.1;MSTRG.38927.1;MSTRG.41633.4;TraesCS4A02G065100.1;TraesCS4A02G298700.1;TraesCS4D02G242100.1;TraesCS5B02G022800.3;TraesCS5D02G064400.1
5	GO:0008442	MF	3-hydroxyisobutyrate dehydrogenase activity	5/ 4677	10/ 133162	0.5	1.1590824540677E-5	0.0003820679200445	MSTRG.63916.1;MSTRG.63916.2;MSTRG.63916.3;MSTRG.67111.3;TraesCS7B02G363700.2
28	GO:0072329	BP	monocarboxylic acid catabolic process	28/ 4677	319/ 133162	0.087774294670846	1.0693239412483E-5	0.0003936339196841	MSTRG.25461.1;MSTRG.35106.2;MSTRG.48555.2;MSTRG.52238.2;TraesCS1A02G110300.1;TraesCS1A02G143900.1;TraesCS1B02G161300.1;TraesCS1D02G024400.2;TraesCS1D02G142700.1;TraesCS2D02G249400.2;TraesCS3B02G008700.1;TraesCS3D02G524100.2;TraesCS4A02G015900.1;TraesCS4A02G357200.1;TraesCS4B02G288100.1;TraesCS5B02G515500.1;TraesCS5D02G346200.1;TraesCS5D02G346200.2;TraesCS5D02G515700.1;TraesCS6B02G302400.1;TraesCS…
13	GO:0010427	MF	abscisic acid binding	13/ 4677	88/ 133162	0.14772727272727	1.2456942433234E-5	0.0004056101987406	TraesCS1B02G115600.1;TraesCS2A02G446900.1;TraesCS2A02G476700.1;TraesCS2B02G467600.1;TraesCS2B02G500200.1;TraesCS2D02G317800.1;TraesCS4A02G116400.1;TraesCS4B02G187800.1;TraesCS4D02G189200.1;TraesCS4D02G189200.2;TraesCS7A02G358200.1;TraesCS7B02G499300.1;TraesCS7D02G164500.1
523	GO:0016772	MF	transferase activity, transferring phosphorus-containing groups	523/ 4677	12399/ 133162	0.042180821033954	1.3108731234926E-5	0.0004216905108102	MSTRG.10236.1;MSTRG.10390.1;MSTRG.10474.1;MSTRG.10773.1;MSTRG.11276.1;MSTRG.11308.10;MSTRG.11308.8;MSTRG.11541.2;MSTRG.11788.1;MSTRG.11980.1;MSTRG.12956.1;MSTRG.13245.1;MSTRG.13330.1;MSTRG.134.1;MSTRG.13613.1;MSTRG.1375.1;MSTRG.14222.2;MSTRG.14257.1;MSTRG.14259.1;MSTRG.14454.1;MSTRG.14481.1;MSTRG.14542.1;MSTRG.14562.3;MSTRG.14562.4;MSTRG.14666.1;MSTRG.14821.1;MSTRG.14968.2;MSTRG.14974.1;MSTRG.153…
388	GO:0016310	BP	phosphorylation	388/ 4677	8902/ 133162	0.043585711076163	1.3276360348792E-5	0.000480839792955	MSTRG.10236.1;MSTRG.10390.1;MSTRG.10474.1;MSTRG.10773.1;MSTRG.11276.1;MSTRG.11308.10;MSTRG.11308.8;MSTRG.11541.2;MSTRG.11980.1;MSTRG.12956.1;MSTRG.13330.1;MSTRG.13613.1;MSTRG.1375.1;MSTRG.14257.1;MSTRG.14259.1;MSTRG.14454.1;MSTRG.14542.1;MSTRG.14562.3;MSTRG.14562.4;MSTRG.14666.1;MSTRG.14821.1;MSTRG.14968.2;MSTRG.14974.1;MSTRG.15366.1;MSTRG.15366.8;MSTRG.16024.5;MSTRG.17727.3;MSTRG.18151.1;MSTRG.1…
125	GO:0005976	BP	polysaccharide metabolic process	125/ 4677	2379/ 133162	0.052543085329971	1.3858631715381E-5	0.0004979129202702	MSTRG.1752.4;MSTRG.23960.1;MSTRG.27773.1;MSTRG.29099.2;MSTRG.31402.2;MSTRG.32139.1;MSTRG.33808.1;MSTRG.3450.1;MSTRG.36866.4;MSTRG.40003.1;MSTRG.42951.2;MSTRG.44044.1;MSTRG.45654.1;MSTRG.55709.1;MSTRG.57476.2;MSTRG.59194.1;MSTRG.60432.1;MSTRG.6410.3;MSTRG.64712.1;MSTRG.68652.3;TraesCS1A02G353600.1;TraesCS1B02G136200.2;TraesCS1B02G368300.1;TraesCS1B02G368400.1;TraesCS1D02G207000.2;TraesCS2A02G05810…
38	GO:0009699	BP	phenylpropanoid biosynthetic process	38/ 4677	505/ 133162	0.075247524752475	1.4934658019568E-5	0.000528122434377	MSTRG.13958.1;MSTRG.18002.1;MSTRG.21578.2;MSTRG.32021.1;MSTRG.43027.4;MSTRG.54949.1;TraesCS1A02G037800.1;TraesCS1B02G042900.1;TraesCS2A02G086000.1;TraesCS2A02G561900.1;TraesCS2B02G078600.1;TraesCS2B02G078700.1;TraesCS2B02G100800.1;TraesCS2B02G625000.1;TraesCS2D02G064900.1;TraesCS4B02G024500.1;TraesCS5A02G213900.2;TraesCS5A02G385900.1;TraesCS5B02G202700.1;TraesCS5B02G209800.1;TraesCS5D02G218100.1;…
16	GO:0004864	MF	protein phosphatase inhibitor activity	16/ 4677	132/ 133162	0.12121212121212	1.7412047844054E-5	0.0005534543779002	MSTRG.58235.4;MSTRG.6698.2;TraesCS1B02G115600.1;TraesCS2A02G446900.1;TraesCS2A02G476700.1;TraesCS2B02G467600.1;TraesCS2B02G500200.1;TraesCS2D02G317800.1;TraesCS4A02G116400.1;TraesCS4B02G187800.1;TraesCS4D02G189200.1;TraesCS4D02G189200.2;TraesCS6A02G405100.1;TraesCS7A02G358200.1;TraesCS7B02G499300.1;TraesCS7D02G164500.1
13	GO:0019840	MF	isoprenoid binding	13/ 4677	91/ 133162	0.14285714285714	1.8040548609169E-5	0.0005666854680762	TraesCS1B02G115600.1;TraesCS2A02G446900.1;TraesCS2A02G476700.1;TraesCS2B02G467600.1;TraesCS2B02G500200.1;TraesCS2D02G317800.1;TraesCS4A02G116400.1;TraesCS4B02G187800.1;TraesCS4D02G189200.1;TraesCS4D02G189200.2;TraesCS7A02G358200.1;TraesCS7B02G499300.1;TraesCS7D02G164500.1
6	GO:0046475	BP	glycerophospholipid catabolic process	6/ 4677	17/ 133162	0.35294117647059	1.6572756929983E-5	0.000581470713848	MSTRG.15572.1;MSTRG.23843.1;TraesCS2A02G285900.1;TraesCS2B02G303200.1;TraesCS3B02G370300.1;TraesCS3D02G332200.1
27	GO:0005342	MF	organic acid transmembrane transporter activity	27/ 4677	312/ 133162	0.086538461538462	1.9558987025233E-5	0.0006002585673261	MSTRG.15425.1;MSTRG.23897.1;MSTRG.50683.1;MSTRG.65268.1;MSTRG.66642.1;TraesCS1A02G071500.1;TraesCS1A02G191900.1;TraesCS1B02G206800.1;TraesCS1D02G024400.2;TraesCS1D02G195500.1;TraesCS2D02G216600.1;TraesCS2D02G267400.1;TraesCS3A02G096000.1;TraesCS3A02G183800.1;TraesCS3A02G199800.1;TraesCS3A02G346700.1;TraesCS3B02G153900.1;TraesCS3D02G096500.1;TraesCS3D02G131200.1;TraesCS3D02G524100.2;TraesCS4A02G17…
27	GO:0046943	MF	carboxylic acid transmembrane transporter activity	27/ 4677	312/ 133162	0.086538461538462	1.9558987025233E-5	0.0006002585673261	MSTRG.15425.1;MSTRG.23897.1;MSTRG.50683.1;MSTRG.65268.1;MSTRG.66642.1;TraesCS1A02G071500.1;TraesCS1A02G191900.1;TraesCS1B02G206800.1;TraesCS1D02G024400.2;TraesCS1D02G195500.1;TraesCS2D02G216600.1;TraesCS2D02G267400.1;TraesCS3A02G096000.1;TraesCS3A02G183800.1;TraesCS3A02G199800.1;TraesCS3A02G346700.1;TraesCS3B02G153900.1;TraesCS3D02G096500.1;TraesCS3D02G131200.1;TraesCS3D02G524100.2;TraesCS4A02G17…
29	GO:0042802	MF	identical protein binding	29/ 4677	344/ 133162	0.084302325581395	2.0603491388645E-5	0.000618936408025	MSTRG.10390.1;MSTRG.14454.1;MSTRG.18458.2;MSTRG.20964.2;MSTRG.31030.1;MSTRG.61168.1;MSTRG.7687.4;TraesCS2A02G150000.1;TraesCS2A02G196600.1;TraesCS2A02G426900.1;TraesCS2A02G493700.1;TraesCS2B02G175300.1;TraesCS2B02G447300.1;TraesCS2B02G521700.1;TraesCS2D02G155200.1;TraesCS2D02G493600.1;TraesCS3A02G222100.1;TraesCS3B02G200800.3;TraesCS3B02G331100.1;TraesCS4A02G262900.1;TraesCS4A02G452600.1;TraesCS5…
5	GO:0018580	MF	nitronate monooxygenase activity	5/ 4677	11/ 133162	0.45454545454545	2.0631213600836E-5	0.000618936408025	MSTRG.1749.2;MSTRG.1749.5;MSTRG.1749.7;MSTRG.8215.1;TraesCS1D02G238900.1
21	GO:0006635	BP	fatty acid beta-oxidation	21/ 4677	209/ 133162	0.10047846889952	1.781184837823E-5	0.0006201008609816	MSTRG.25461.1;MSTRG.35106.2;MSTRG.48555.2;MSTRG.52238.2;TraesCS1A02G110300.1;TraesCS1A02G143900.1;TraesCS1B02G161300.1;TraesCS1D02G024400.2;TraesCS1D02G142700.1;TraesCS3B02G008700.1;TraesCS3D02G524100.2;TraesCS4A02G357200.1;TraesCS5B02G515500.1;TraesCS5D02G346200.1;TraesCS5D02G346200.2;TraesCS5D02G515700.1;TraesCS6B02G455600.1;TraesCS6D02G393200.1;TraesCS7A02G141800.1;TraesCS7B02G044200.1;TraesCS…
7	GO:0034755	BP	iron ion transmembrane transport	7/ 4677	25/ 133162	0.28	1.8051809826867E-5	0.0006236205994804	MSTRG.39087.2;TraesCS2B02G133000.1;TraesCS4A02G275600.1;TraesCS4B02G038100.1;TraesCS4D02G036000.1;TraesCS4D02G036000.2;TraesCS4D02G036000.4
4	GO:0034785	MF	salicylate 5-hydroxylase activity	4/ 4677	6/ 133162	0.66666666666667	2.1536860050574E-5	0.0006319056740113	MSTRG.38547.1;MSTRG.41342.1;TraesCS5A02G515600.1;TraesCS5A02G515600.2
4	GO:0033759	MF	flavone synthase activity	4/ 4677	6/ 133162	0.66666666666667	2.1536860050574E-5	0.0006319056740113	MSTRG.38547.1;MSTRG.41342.1;TraesCS5A02G515600.1;TraesCS5A02G515600.2
980	GO:0043168	MF	anion binding	980/ 4677	24710/ 133162	0.039660056657224	2.3069266082645E-5	0.0006695102221811	MSTRG.10110.1;MSTRG.10236.1;MSTRG.10390.1;MSTRG.10474.1;MSTRG.10773.1;MSTRG.11191.1;MSTRG.11276.1;MSTRG.11308.10;MSTRG.11308.8;MSTRG.11541.2;MSTRG.11980.1;MSTRG.11990.1;MSTRG.12108.3;MSTRG.12654.1;MSTRG.12693.1;MSTRG.12956.1;MSTRG.13330.1;MSTRG.134.1;MSTRG.13537.1;MSTRG.13537.2;MSTRG.13537.3;MSTRG.13537.4;MSTRG.13613.1;MSTRG.13663.1;MSTRG.1375.1;MSTRG.13821.1;MSTRG.13975.3;MSTRG.14222.2;MSTRG.142…
20	GO:0009112	BP	nucleobase metabolic process	20/ 4677	195/ 133162	0.1025641025641	2.0706426272745E-5	0.0007098668732129	MSTRG.10474.1;MSTRG.14542.1;MSTRG.16112.1;MSTRG.18552.1;MSTRG.20964.2;MSTRG.21312.1;MSTRG.4035.1;MSTRG.53890.1;MSTRG.59752.2;TraesCS2A02G493700.1;TraesCS2B02G521700.1;TraesCS2B02G595200.1;TraesCS2D02G356900.1;TraesCS2D02G493600.1;TraesCS3A02G222100.1;TraesCS3B02G408900.1;TraesCS3D02G493700.1;TraesCS7A02G231400.2;TraesCS7B02G129800.1;TraesCS7D02G231600.1
16	GO:0019212	MF	phosphatase inhibitor activity	16/ 4677	136/ 133162	0.11764705882353	2.5330936117906E-5	0.0007272430046753	MSTRG.58235.4;MSTRG.6698.2;TraesCS1B02G115600.1;TraesCS2A02G446900.1;TraesCS2A02G476700.1;TraesCS2B02G467600.1;TraesCS2B02G500200.1;TraesCS2D02G317800.1;TraesCS4A02G116400.1;TraesCS4B02G187800.1;TraesCS4D02G189200.1;TraesCS4D02G189200.2;TraesCS6A02G405100.1;TraesCS7A02G358200.1;TraesCS7B02G499300.1;TraesCS7D02G164500.1
81	GO:1901615	BP	organic hydroxy compound metabolic process	81/ 4677	1412/ 133162	0.057365439093484	2.2479437109651E-5	0.00075906129368	MSTRG.15572.1;MSTRG.18151.1;MSTRG.23843.1;MSTRG.26503.1;MSTRG.27813.1;MSTRG.29188.2;MSTRG.32602.2;MSTRG.35997.2;MSTRG.36197.3;MSTRG.38763.2;MSTRG.41051.2;MSTRG.48012.4;MSTRG.51764.1;MSTRG.770.1;TraesCS1A02G194100.1;TraesCS1B02G133300.1;TraesCS1B02G209100.1;TraesCS1D02G114600.1;TraesCS1D02G301900.4;TraesCS2A02G064400.1;TraesCS2A02G285900.1;TraesCS2A02G325600.2;TraesCS2A02G439800.1;TraesCS2A02G4499…
36	GO:0006749	BP	glutathione metabolic process	36/ 4677	473/ 133162	0.076109936575053	2.3414053863682E-5	0.0007847202679238	MSTRG.26899.3;MSTRG.32257.1;MSTRG.36212.3;MSTRG.3838.1;MSTRG.54490.2;MSTRG.57522.1;MSTRG.58681.1;MSTRG.68073.1;MSTRG.698.1;TraesCS1A02G186800.1;TraesCS1B02G194700.1;TraesCS1D02G011800.1;TraesCS1D02G190100.1;TraesCS2A02G218700.1;TraesCS2A02G504300.2;TraesCS2B02G244100.1;TraesCS2D02G224700.1;TraesCS2D02G504900.1;TraesCS2D02G589600.1;TraesCS3A02G302100.1;TraesCS3B02G334500.1;TraesCS3B02G536100.1;Tra…
28	GO:0006081	BP	aldehyde metabolic process	28/ 4677	325/ 133162	0.086153846153846	2.3914932268522E-5	0.0007905827198992	MSTRG.14563.2;MSTRG.2635.1;MSTRG.2635.2;MSTRG.2635.3;MSTRG.27813.1;MSTRG.36556.1;MSTRG.36556.2;MSTRG.36556.3;MSTRG.39553.1;MSTRG.9131.1;TraesCS1B02G389200.1;TraesCS1D02G376300.1;TraesCS2D02G344200.1;TraesCS3A02G142700.1;TraesCS3A02G359400.1;TraesCS3B02G392000.1;TraesCS3D02G273500.1;TraesCS4A02G015900.1;TraesCS4A02G202100.2;TraesCS4A02G202200.1;TraesCS4A02G202300.1;TraesCS4B02G106400.1;TraesCS4B02…
6	GO:0051262	BP	protein tetramerization	6/ 4677	18/ 133162	0.33333333333333	2.4117085866442E-5	0.0007905827198992	MSTRG.20964.2;MSTRG.61824.2;TraesCS2A02G493700.1;TraesCS2B02G521700.1;TraesCS2D02G493600.1;TraesCS7A02G158900.1
6	GO:0080037	BP	negative regulation of cytokinin-activated signaling pathway	6/ 4677	18/ 133162	0.33333333333333	2.4117085866442E-5	0.0007905827198992	MSTRG.63356.1;MSTRG.66398.1;TraesCS4D02G085000.2;TraesCS6A02G178900.1;TraesCS7B02G257400.1;TraesCS7D02G352400.1
33	GO:0030145	MF	manganese ion binding	33/ 4677	425/ 133162	0.077647058823529	2.7836893213358E-5	0.0007906862221241	MSTRG.27658.1;MSTRG.29047.2;MSTRG.29048.1;MSTRG.38733.3;MSTRG.38733.5;MSTRG.38733.7;MSTRG.64257.1;MSTRG.72236.1;MSTRG.72257.3;MSTRG.72275.1;MSTRG.72275.2;MSTRG.72340.1;TraesCS1A02G095800.3;TraesCS2B02G616500.1;TraesCS2D02G566700.1;TraesCS4B02G377000.1;TraesCS4B02G377100.1;TraesCS4B02G377200.1;TraesCS4B02G377400.1;TraesCS4B02G377500.1;TraesCS5A02G453200.1;TraesCS5B02G462200.1;TraesCS5D02G054300.1;…
10	GO:0006826	BP	iron ion transport	10/ 4677	57/ 133162	0.17543859649123	2.6952760487683E-5	0.0008771365750013	MSTRG.39087.2;TraesCS2B02G133000.1;TraesCS4A02G180700.2;TraesCS4A02G275600.1;TraesCS4B02G038100.1;TraesCS4D02G036000.1;TraesCS4D02G036000.2;TraesCS4D02G036000.4;TraesCS4D02G131700.2;TraesCS5B02G151000.1
4	GO:1905202	CC	methylcrotonoyl-CoA carboxylase complex	4/ 4677	6/ 133162	0.66666666666667	2.1536860050574E-5	0.0008849691584417	MSTRG.68438.3;TraesCS4A02G401400.1;TraesCS4A02G401400.2;TraesCS7A02G102600.1
21	GO:0019395	BP	fatty acid oxidation	21/ 4677	217/ 133162	0.096774193548387	3.1230277594958E-5	0.0010057297947209	MSTRG.25461.1;MSTRG.35106.2;MSTRG.48555.2;MSTRG.52238.2;TraesCS1A02G110300.1;TraesCS1A02G143900.1;TraesCS1B02G161300.1;TraesCS1D02G024400.2;TraesCS1D02G142700.1;TraesCS3B02G008700.1;TraesCS3D02G524100.2;TraesCS4A02G357200.1;TraesCS5B02G515500.1;TraesCS5D02G346200.1;TraesCS5D02G346200.2;TraesCS5D02G515700.1;TraesCS6B02G455600.1;TraesCS6D02G393200.1;TraesCS7A02G141800.1;TraesCS7B02G044200.1;TraesCS…
7	GO:2000070	BP	regulation of response to water deprivation	7/ 4677	27/ 133162	0.25925925925926	3.1352075542402E-5	0.0010057297947209	TraesCS6A02G315200.1;TraesCS6A02G315200.2;TraesCS6B02G345700.1;TraesCS6D02G294500.1;TraesCS7A02G110500.1;TraesCS7B02G008400.1;TraesCS7D02G106000.1
13	GO:0042562	MF	hormone binding	13/ 4677	97/ 133162	0.1340206185567	3.6079340615396E-5	0.001014019362559	TraesCS1B02G115600.1;TraesCS2A02G446900.1;TraesCS2A02G476700.1;TraesCS2B02G467600.1;TraesCS2B02G500200.1;TraesCS2D02G317800.1;TraesCS4A02G116400.1;TraesCS4B02G187800.1;TraesCS4D02G189200.1;TraesCS4D02G189200.2;TraesCS7A02G358200.1;TraesCS7B02G499300.1;TraesCS7D02G164500.1
18	GO:1901657	BP	glycosyl compound metabolic process	18/ 4677	170/ 133162	0.10588235294118	3.4368728576831E-5	0.0010946805676492	MSTRG.16112.1;MSTRG.53890.1;MSTRG.59752.2;MSTRG.6905.3;TraesCS1A02G056600.1;TraesCS2A02G105900.1;TraesCS2B02G122900.1;TraesCS2D02G105500.3;TraesCS2D02G356900.1;TraesCS5A02G408800.1;TraesCS5B02G260900.1;TraesCS5B02G413500.1;TraesCS5B02G513200.1;TraesCS5D02G270100.1;TraesCS5D02G418600.1;TraesCS7A02G231400.2;TraesCS7B02G129800.1;TraesCS7D02G231600.1
3	GO:0004489	MF	methylenetetrahydrofolate reductase (NAD(P)H) activity	3/ 4677	3/ 133162	1	4.3300443426998E-5	0.0011797161627559	TraesCS5A02G468400.1;TraesCS5B02G481000.1;TraesCS5D02G481300.1
3	GO:0008911	MF	lactaldehyde dehydrogenase (NAD+) activity	3/ 4677	3/ 133162	1	4.3300443426998E-5	0.0011797161627559	TraesCS2A02G190700.1;TraesCS2B02G216400.1;TraesCS2D02G197300.1
3	GO:0008886	MF	glyceraldehyde-3-phosphate dehydrogenase (NADP+) (non-phosphorylating) activity	3/ 4677	3/ 133162	1	4.3300443426998E-5	0.0011797161627559	TraesCS2A02G190700.1;TraesCS2B02G216400.1;TraesCS2D02G197300.1
984	GO:1901363	MF	heterocyclic compound binding	984/ 4677	24925/ 133162	0.039478435305918	4.4046086872463E-5	0.0011879096156512	MSTRG.10110.1;MSTRG.10236.1;MSTRG.10390.1;MSTRG.10474.1;MSTRG.10773.1;MSTRG.11191.1;MSTRG.11276.1;MSTRG.11308.10;MSTRG.11308.8;MSTRG.11541.2;MSTRG.11980.1;MSTRG.11990.1;MSTRG.12108.3;MSTRG.12693.1;MSTRG.12956.1;MSTRG.13330.1;MSTRG.134.1;MSTRG.13537.1;MSTRG.13537.2;MSTRG.13537.3;MSTRG.13537.4;MSTRG.13613.1;MSTRG.13663.1;MSTRG.1375.1;MSTRG.13821.1;MSTRG.13975.3;MSTRG.14222.2;MSTRG.14257.1;MSTRG.142…
9	GO:0016634	MF	oxidoreductase activity, acting on the CH-CH group of donors, oxygen as acceptor	9/ 4677	49/ 133162	0.18367346938776	4.6408976366236E-5	0.0012391196689785	MSTRG.11990.1;MSTRG.20022.2;TraesCS2A02G347900.1;TraesCS2A02G426900.1;TraesCS2B02G366300.1;TraesCS2B02G447300.1;TraesCS7A02G141800.1;TraesCS7B02G044200.1;TraesCS7D02G143200.1
11	GO:0016985	MF	mannan endo-1,4-beta-mannosidase activity	11/ 4677	73/ 133162	0.15068493150685	4.7356801965819E-5	0.0012420642361023	MSTRG.3157.6;MSTRG.3303.3;MSTRG.3897.3;MSTRG.41769.1;TraesCS1B02G121600.2;TraesCS1B02G121600.3;TraesCS1D02G009100.1;TraesCS1D02G101900.1;TraesCS5B02G064000.1;TraesCS5B02G064000.2;TraesCS5B02G064100.1
4	GO:0018549	MF	methanethiol oxidase activity	4/ 4677	7/ 133162	0.57142857142857	4.8845222768068E-5	0.0012420642361023	MSTRG.24452.1;TraesCS3A02G422100.1;TraesCS3B02G457600.1;TraesCS3D02G417500.1
4	GO:0050738	MF	fructosyltransferase activity	4/ 4677	7/ 133162	0.57142857142857	4.8845222768068E-5	0.0012420642361023	TraesCS7A02G009100.1;TraesCS7A02G009800.2;TraesCS7D02G008700.1;TraesCS7D02G009400.2
4	GO:0050306	MF	sucrose 1F-fructosyltransferase activity	4/ 4677	7/ 133162	0.57142857142857	4.8845222768068E-5	0.0012420642361023	TraesCS7A02G009100.1;TraesCS7A02G009800.2;TraesCS7D02G008700.1;TraesCS7D02G009400.2
4	GO:0008430	MF	selenium binding	4/ 4677	7/ 133162	0.57142857142857	4.8845222768068E-5	0.0012420642361023	MSTRG.24452.1;TraesCS3A02G422100.1;TraesCS3B02G457600.1;TraesCS3D02G417500.1
13	GO:0007163	BP	establishment or maintenance of cell polarity	13/ 4677	98/ 133162	0.13265306122449	4.0266800623892E-5	0.0012735084619852	MSTRG.3157.6;MSTRG.3303.3;MSTRG.3897.3;MSTRG.41769.1;TraesCS1A02G333600.1;TraesCS1B02G121600.2;TraesCS1B02G121600.3;TraesCS1D02G009100.1;TraesCS1D02G101900.1;TraesCS5B02G064000.1;TraesCS5B02G064000.2;TraesCS5B02G064100.1;TraesCS5D02G064100.1
3	GO:0061137	BP	bud dilation	3/ 4677	3/ 133162	1	4.3300443426998E-5	0.0013228727308207	TraesCS7A02G110500.1;TraesCS7B02G008400.1;TraesCS7D02G106000.1
3	GO:0060862	BP	negative regulation of floral organ abscission	3/ 4677	3/ 133162	1	4.3300443426998E-5	0.0013228727308207	TraesCS7A02G215800.1;TraesCS7B02G122800.1;TraesCS7D02G217500.1
3	GO:0060860	BP	regulation of floral organ abscission	3/ 4677	3/ 133162	1	4.3300443426998E-5	0.0013228727308207	TraesCS7A02G215800.1;TraesCS7B02G122800.1;TraesCS7D02G217500.1
3	GO:0072334	BP	UDP-galactose transmembrane transport	3/ 4677	3/ 133162	1	4.3300443426998E-5	0.0013228727308207	TraesCS7A02G370000.1;TraesCS7B02G258500.1;TraesCS7D02G353100.1
3	GO:0002221	BP	pattern recognition receptor signaling pathway	3/ 4677	3/ 133162	1	4.3300443426998E-5	0.0013228727308207	TraesCS1A02G099300.1;TraesCS1B02G125100.1;TraesCS1D02G107200.1
77	GO:0046527	MF	glucosyltransferase activity	77/ 4677	1352/ 133162	0.056952662721893	5.3948040149288E-5	0.001358879879232	MSTRG.29099.2;MSTRG.35578.2;MSTRG.42950.1;MSTRG.45654.1;MSTRG.46657.1;MSTRG.50386.2;MSTRG.55291.1;MSTRG.58336.1;MSTRG.58336.3;MSTRG.61824.2;TraesCS1A02G310200.1;TraesCS1B02G136200.2;TraesCS2A02G028000.1;TraesCS2A02G028700.1;TraesCS2A02G210400.1;TraesCS2A02G319200.1;TraesCS2A02G468800.1;TraesCS2B02G236500.1;TraesCS2B02G454500.1;TraesCS2B02G626300.1;TraesCS2B02G626500.1;TraesCS2D02G217100.1;TraesCS…
45	GO:0044550	BP	secondary metabolite biosynthetic process	45/ 4677	669/ 133162	0.067264573991031	4.9007460890749E-5	0.0014871115328402	MSTRG.13958.1;MSTRG.18002.1;MSTRG.21578.2;MSTRG.25282.3;MSTRG.32021.1;MSTRG.43027.4;MSTRG.54949.1;MSTRG.57450.1;MSTRG.72244.1;TraesCS1A02G037800.1;TraesCS1B02G042900.1;TraesCS2A02G086000.1;TraesCS2A02G561900.1;TraesCS2B02G078600.1;TraesCS2B02G078700.1;TraesCS2B02G100800.1;TraesCS2B02G215100.1;TraesCS2B02G558400.1;TraesCS2B02G625000.1;TraesCS2D02G064900.1;TraesCS4B02G024500.1;TraesCS5A02G213900.2;…
7	GO:0006828	BP	manganese ion transport	7/ 4677	29/ 133162	0.24137931034483	5.1808694330555E-5	0.0015505408941958	MSTRG.39087.2;TraesCS2B02G133000.1;TraesCS4A02G275600.1;TraesCS4B02G038100.1;TraesCS4D02G036000.1;TraesCS4D02G036000.2;TraesCS4D02G036000.4
20	GO:0003333	BP	amino acid transmembrane transport	20/ 4677	208/ 133162	0.096153846153846	5.2133528172694E-5	0.0015505408941958	MSTRG.15425.1;MSTRG.21457.1;MSTRG.24228.1;MSTRG.28163.3;MSTRG.31789.2;MSTRG.5236.1;MSTRG.62937.1;MSTRG.66642.1;TraesCS1A02G191900.1;TraesCS1B02G206800.1;TraesCS1D02G195500.1;TraesCS1D02G434300.2;TraesCS2B02G602449.1;TraesCS2D02G267400.1;TraesCS3A02G388100.1;TraesCS3D02G402300.1;TraesCS7A02G312800.1;TraesCS7B02G212500.1;TraesCS7B02G293500.1;TraesCS7D02G309200.1
5	GO:0009608	BP	response to symbiont	5/ 4677	13/ 133162	0.38461538461538	5.4179372633651E-5	0.0015903239378936	MSTRG.1749.2;MSTRG.1749.5;MSTRG.1749.7;MSTRG.8215.1;TraesCS1D02G238900.1
5	GO:0009610	BP	response to symbiotic fungus	5/ 4677	13/ 133162	0.38461538461538	5.4179372633651E-5	0.0015903239378936	MSTRG.1749.2;MSTRG.1749.5;MSTRG.1749.7;MSTRG.8215.1;TraesCS1D02G238900.1
445	GO:0016773	MF	phosphotransferase activity, alcohol group as acceptor	445/ 4677	10552/ 133162	0.042172100075815	6.3737257015436E-5	0.0015904530488898	MSTRG.10236.1;MSTRG.10390.1;MSTRG.10773.1;MSTRG.11276.1;MSTRG.11541.2;MSTRG.11980.1;MSTRG.12956.1;MSTRG.13245.1;MSTRG.13330.1;MSTRG.134.1;MSTRG.13613.1;MSTRG.1375.1;MSTRG.14222.2;MSTRG.14257.1;MSTRG.14259.1;MSTRG.14454.1;MSTRG.14481.1;MSTRG.14562.3;MSTRG.14562.4;MSTRG.14821.1;MSTRG.14968.2;MSTRG.14974.1;MSTRG.15366.1;MSTRG.15366.8;MSTRG.16024.5;MSTRG.16872.1;MSTRG.17621.1;MSTRG.17727.3;MSTRG.1845…
15	GO:0009743	BP	response to carbohydrate	15/ 4677	131/ 133162	0.11450381679389	6.1408105627679E-5	0.0017908039115188	MSTRG.61168.1;MSTRG.71134.1;TraesCS1A02G219400.1;TraesCS1A02G342500.1;TraesCS1D02G221000.1;TraesCS1D02G301900.4;TraesCS3A02G302600.1;TraesCS4A02G452600.1;TraesCS5A02G072700.2;TraesCS5A02G072700.4;TraesCS5B02G078300.1;TraesCS5D02G085500.2;TraesCS5D02G085500.6;TraesCS7A02G518300.1;TraesCS7D02G032700.1
102	GO:0032787	BP	monocarboxylic acid metabolic process	102/ 4677	1932/ 133162	0.052795031055901	6.3424761901698E-5	0.0018376813271001	MSTRG.11308.10;MSTRG.11308.8;MSTRG.1860.2;MSTRG.18609.1;MSTRG.25461.1;MSTRG.26503.1;MSTRG.27658.1;MSTRG.27813.1;MSTRG.29099.2;MSTRG.32602.2;MSTRG.35106.2;MSTRG.37203.3;MSTRG.3966.1;MSTRG.41051.2;MSTRG.4118.1;MSTRG.43975.1;MSTRG.48555.2;MSTRG.52238.2;MSTRG.52584.1;MSTRG.65681.2;MSTRG.7687.4;TraesCS1A02G037800.1;TraesCS1A02G039800.1;TraesCS1A02G110300.1;TraesCS1A02G122800.1;TraesCS1A02G143900.1;Tra…
6	GO:1902074	BP	response to salt	6/ 4677	21/ 133162	0.28571428571429	6.4377888240489E-5	0.0018533403595386	MSTRG.41786.1;MSTRG.45447.1;MSTRG.45447.2;TraesCS6A02G041700.1;TraesCS6B02G056800.2;TraesCS6D02G048300.3
11	GO:0004567	MF	beta-mannosidase activity	11/ 4677	77/ 133162	0.14285714285714	7.8205245893013E-5	0.0019334074679106	MSTRG.3157.6;MSTRG.3303.3;MSTRG.3897.3;MSTRG.41769.1;TraesCS1B02G121600.2;TraesCS1B02G121600.3;TraesCS1D02G009100.1;TraesCS1D02G101900.1;TraesCS5B02G064000.1;TraesCS5B02G064000.2;TraesCS5B02G064100.1
30	GO:0009066	BP	aspartate family amino acid metabolic process	30/ 4677	388/ 133162	0.077319587628866	7.2572861810367E-5	0.0020759536457984	MSTRG.20292.2;MSTRG.31030.1;MSTRG.33331.2;MSTRG.3534.4;MSTRG.35887.1;MSTRG.38927.1;MSTRG.49025.2;MSTRG.54724.6;MSTRG.60555.1;TraesCS2A02G382700.1;TraesCS2B02G400000.1;TraesCS3B02G331100.1;TraesCS3D02G067500.1;TraesCS4A02G065100.1;TraesCS4A02G109900.1;TraesCS4A02G298700.1;TraesCS4B02G194400.2;TraesCS4D02G195100.1;TraesCS4D02G242100.1;TraesCS5A02G153900.4;TraesCS5A02G276200.2;TraesCS5A02G468400.1;T…
62	GO:0048046	CC	apoplast	62/ 4677	1027/ 133162	0.060370009737098	5.4389086259096E-5	0.0021377275642705	MSTRG.13958.1;MSTRG.18002.1;MSTRG.29047.2;MSTRG.29048.1;MSTRG.3297.1;MSTRG.38733.3;MSTRG.38733.5;MSTRG.38733.7;MSTRG.45654.1;MSTRG.58642.1;MSTRG.64257.1;MSTRG.72236.1;MSTRG.72257.3;MSTRG.72275.1;MSTRG.72275.2;MSTRG.72340.1;TraesCS1B02G042900.1;TraesCS2A02G033900.1;TraesCS2A02G086000.1;TraesCS2A02G561900.1;TraesCS2B02G100800.1;TraesCS2B02G454500.1;TraesCS2B02G616500.1;TraesCS2B02G625000.1;TraesCS2…
771	GO:0140096	MF	catalytic activity, acting on a protein	771/ 4677	19273/ 133162	0.040004150884657	9.0251857570685E-5	0.0022107565111351	MSTRG.10110.1;MSTRG.10236.1;MSTRG.10371.1;MSTRG.10390.1;MSTRG.10773.1;MSTRG.11541.2;MSTRG.11661.1;MSTRG.11696.4;MSTRG.11843.4;MSTRG.11980.1;MSTRG.12956.1;MSTRG.12968.1;MSTRG.13330.1;MSTRG.134.1;MSTRG.13607.2;MSTRG.13613.1;MSTRG.1375.1;MSTRG.13887.1;MSTRG.14222.2;MSTRG.14257.1;MSTRG.14259.1;MSTRG.14328.1;MSTRG.14454.1;MSTRG.14481.1;MSTRG.14562.3;MSTRG.14562.4;MSTRG.14729.1;MSTRG.14821.1;MSTRG.1496…
33	GO:0031146	BP	SCF-dependent proteasomal ubiquitin-dependent protein catabolic process	33/ 4677	447/ 133162	0.073825503355705	8.0426172602869E-5	0.0022860376022752	MSTRG.1944.1;MSTRG.21838.3;MSTRG.28160.1;MSTRG.44757.2;MSTRG.48132.1;MSTRG.54157.1;MSTRG.58797.1;MSTRG.8416.1;TraesCS1A02G056500.2;TraesCS1B02G247300.1;TraesCS2A02G286200.1;TraesCS2A02G303500.1;TraesCS2D02G285000.1;TraesCS2D02G302000.2;TraesCS3A02G297000.1;TraesCS3A02G407700.1;TraesCS3B02G262500.1;TraesCS3D02G220000.1;TraesCS3D02G402900.2;TraesCS4A02G091200.1;TraesCS4B02G213500.1;TraesCS4D02G2142…
110	GO:0055086	BP	nucleobase-containing small molecule metabolic process	110/ 4677	2133/ 133162	0.051570557899672	8.5954250374685E-5	0.0024126283652044	MSTRG.10474.1;MSTRG.11308.10;MSTRG.11308.8;MSTRG.14542.1;MSTRG.14653.1;MSTRG.16112.1;MSTRG.18552.1;MSTRG.20964.2;MSTRG.21312.1;MSTRG.21578.2;MSTRG.27658.1;MSTRG.27813.1;MSTRG.36141.1;MSTRG.37203.3;MSTRG.40198.2;MSTRG.4035.1;MSTRG.4118.1;MSTRG.51565.1;MSTRG.52584.1;MSTRG.53890.1;MSTRG.54724.6;MSTRG.55670.9;MSTRG.59655.2;MSTRG.59752.2;MSTRG.60555.1;MSTRG.65681.2;MSTRG.6905.3;TraesCS1A02G056600.1;Tr…
17	GO:0046351	BP	disaccharide biosynthetic process	17/ 4677	169/ 133162	0.10059171597633	0.0001060939263713	0.0029594274741221	MSTRG.1534.1;MSTRG.29393.2;MSTRG.42950.1;MSTRG.46657.1;MSTRG.4797.1;MSTRG.50386.2;MSTRG.8014.2;MSTRG.8492.2;TraesCS1B02G283600.1;TraesCS1D02G090000.2;TraesCS1D02G213700.1;TraesCS1D02G274000.1;TraesCS1D02G274200.1;TraesCS5A02G190000.1;TraesCS5D02G210000.1;TraesCS7B02G434300.1;TraesCS7D02G508100.1
12	GO:0061572	BP	actin filament bundle organization	12/ 4677	94/ 133162	0.12765957446809	0.0001147633540686	0.0031619768289701	MSTRG.3157.6;MSTRG.3303.3;MSTRG.3897.3;MSTRG.41769.1;TraesCS1B02G121600.2;TraesCS1B02G121600.3;TraesCS1D02G009100.1;TraesCS1D02G101900.1;TraesCS5B02G064000.1;TraesCS5B02G064000.2;TraesCS5B02G064100.1;TraesCS5D02G064100.1
12	GO:0051017	BP	actin filament bundle assembly	12/ 4677	94/ 133162	0.12765957446809	0.0001147633540686	0.0031619768289701	MSTRG.3157.6;MSTRG.3303.3;MSTRG.3897.3;MSTRG.41769.1;TraesCS1B02G121600.2;TraesCS1B02G121600.3;TraesCS1D02G009100.1;TraesCS1D02G101900.1;TraesCS5B02G064000.1;TraesCS5B02G064000.2;TraesCS5B02G064100.1;TraesCS5D02G064100.1
404	GO:0004672	MF	protein kinase activity	404/ 4677	9572/ 133162	0.04220643543669	0.0001406989085368	0.0034151462344853	MSTRG.10236.1;MSTRG.10390.1;MSTRG.10773.1;MSTRG.11541.2;MSTRG.11980.1;MSTRG.12956.1;MSTRG.13330.1;MSTRG.134.1;MSTRG.13613.1;MSTRG.1375.1;MSTRG.14222.2;MSTRG.14257.1;MSTRG.14259.1;MSTRG.14454.1;MSTRG.14481.1;MSTRG.14562.3;MSTRG.14562.4;MSTRG.14821.1;MSTRG.14968.2;MSTRG.14974.1;MSTRG.15366.1;MSTRG.15366.8;MSTRG.16024.5;MSTRG.16872.1;MSTRG.17621.1;MSTRG.17727.3;MSTRG.18458.2;MSTRG.18875.1;MSTRG.1945…
7	GO:0016813	MF	hydrolase activity, acting on carbon-nitrogen (but not peptide) bonds, in linear amidines	7/ 4677	34/ 133162	0.20588235294118	0.0001531096564497	0.0036829079524394	MSTRG.67251.1;MSTRG.71017.1;MSTRG.71017.2;MSTRG.9783.1;TraesCS2B02G048700.1;TraesCS2D02G034900.1;TraesCS5A02G195100.3
25	GO:0034440	BP	lipid oxidation	25/ 4677	310/ 133162	0.080645161290323	0.000135595081041	0.0036838161612012	MSTRG.25461.1;MSTRG.35106.2;MSTRG.43975.1;MSTRG.48555.2;MSTRG.52238.2;TraesCS1A02G110300.1;TraesCS1A02G143900.1;TraesCS1B02G161300.1;TraesCS1D02G024400.2;TraesCS1D02G142700.1;TraesCS2A02G525500.2;TraesCS3B02G008700.1;TraesCS3D02G524100.2;TraesCS4A02G357200.1;TraesCS5B02G515500.1;TraesCS5D02G346200.1;TraesCS5D02G346200.2;TraesCS5D02G388800.2;TraesCS5D02G515700.1;TraesCS6B02G455600.1;TraesCS6D02G39…
40	GO:0045491	BP	xylan metabolic process	40/ 4677	602/ 133162	0.066445182724252	0.0001397547422488	0.0037583146553263	MSTRG.32139.1;MSTRG.3450.1;MSTRG.36866.4;MSTRG.42951.2;MSTRG.57476.2;MSTRG.59194.1;MSTRG.60432.1;TraesCS1A02G353600.1;TraesCS1B02G368300.1;TraesCS1B02G368400.1;TraesCS2A02G058100.1;TraesCS2B02G553100.1;TraesCS2D02G057000.1;TraesCS2D02G246500.1;TraesCS2D02G525300.1;TraesCS3A02G471700.1;TraesCS3A02G471900.1;TraesCS3A02G472000.1;TraesCS3B02G104700.1;TraesCS3B02G264000.1;TraesCS3B02G514800.1;TraesCS3…
53	GO:0010410	BP	hemicellulose metabolic process	53/ 4677	874/ 133162	0.060640732265446	0.0001435515711412	0.0038374411071139	MSTRG.32139.1;MSTRG.3450.1;MSTRG.36866.4;MSTRG.42951.2;MSTRG.45654.1;MSTRG.57476.2;MSTRG.59194.1;MSTRG.60432.1;TraesCS1A02G353600.1;TraesCS1B02G368300.1;TraesCS1B02G368400.1;TraesCS2A02G058100.1;TraesCS2B02G454500.1;TraesCS2B02G553100.1;TraesCS2D02G057000.1;TraesCS2D02G246500.1;TraesCS2D02G525300.1;TraesCS3A02G471700.1;TraesCS3A02G471900.1;TraesCS3A02G472000.1;TraesCS3B02G104700.1;TraesCS3B02G264…
6	GO:0055129	BP	L-proline biosynthetic process	6/ 4677	24/ 133162	0.25	0.0001458520974082	0.0038758684583467	TraesCS3A02G363700.1;TraesCS3B02G395900.1;TraesCS3D02G357200.1;TraesCS5A02G375000.1;TraesCS5B02G376900.1;TraesCS5D02G384500.1
3	GO:0140486	MF	zinc ion sequestering activity	3/ 4677	4/ 133162	0.75	0.000168642120832	0.0039154301097527	MSTRG.34159.1;TraesCS4B02G112000.1;TraesCS4D02G109500.1
3	GO:0036033	MF	mediator complex binding	3/ 4677	4/ 133162	0.75	0.000168642120832	0.0039154301097527	TraesCS5A02G402300.1;TraesCS5B02G407200.1;TraesCS5D02G412400.1
3	GO:0004131	MF	cytosine deaminase activity	3/ 4677	4/ 133162	0.75	0.000168642120832	0.0039154301097527	TraesCS7A02G231400.2;TraesCS7B02G129800.1;TraesCS7D02G231600.1
3	GO:0004587	MF	ornithine aminotransferase activity	3/ 4677	4/ 133162	0.75	0.000168642120832	0.0039154301097527	TraesCS5A02G375000.1;TraesCS5B02G376900.1;TraesCS5D02G384500.1
17	GO:0015074	BP	DNA integration	17/ 4677	174/ 133162	0.097701149425287	0.0001514287594119	0.0040003915207001	MSTRG.11079.1;MSTRG.14729.1;MSTRG.32585.1;MSTRG.32585.2;MSTRG.33683.1;MSTRG.33683.2;MSTRG.38231.1;MSTRG.38231.2;MSTRG.43658.1;MSTRG.46504.1;MSTRG.49987.6;MSTRG.53172.1;MSTRG.61153.2;MSTRG.65764.1;MSTRG.68157.1;MSTRG.71981.1;MSTRG.912.1
7	GO:0015976	BP	carbon utilization	7/ 4677	34/ 133162	0.20588235294118	0.0001531096564497	0.004011082881896	MSTRG.70854.2;TraesCS5A02G245700.2;TraesCS5B02G243100.2;TraesCS5D02G252400.3;TraesCS7A02G454400.1;TraesCS7B02G354900.1;TraesCS7D02G443500.1
8	GO:0034975	BP	protein folding in endoplasmic reticulum	8/ 4677	45/ 133162	0.17777777777778	0.0001551809908591	0.004011082881896	MSTRG.34468.1;TraesCS4A02G250800.1;TraesCS4B02G064100.1;TraesCS4D02G063000.1;TraesCS5D02G282400.2;TraesCS6A02G042600.1;TraesCS6B02G058300.1;TraesCS6D02G049100.1
8	GO:0006656	BP	phosphatidylcholine biosynthetic process	8/ 4677	45/ 133162	0.17777777777778	0.0001551809908591	0.004011082881896	MSTRG.9126.4;TraesCS1A02G369600.1;TraesCS1A02G369600.2;TraesCS1B02G388700.1;TraesCS1B02G388700.2;TraesCS1D02G375700.1;TraesCS3B02G291700.1;TraesCS3D02G258900.1
71	GO:0043603	BP	amide metabolic process	71/ 4677	1266/ 133162	0.05608214849921	0.0001554060168002	0.004011082881896	MSTRG.20964.2;MSTRG.21312.1;MSTRG.21578.2;MSTRG.25623.2;MSTRG.26899.3;MSTRG.32257.1;MSTRG.36212.3;MSTRG.3838.1;MSTRG.43495.1;MSTRG.52584.1;MSTRG.54490.2;MSTRG.54724.6;MSTRG.57522.1;MSTRG.58681.1;MSTRG.60555.1;MSTRG.68073.1;MSTRG.698.1;TraesCS1A02G186800.1;TraesCS1B02G194700.1;TraesCS1D02G011800.1;TraesCS1D02G190100.1;TraesCS1D02G301900.4;TraesCS2A02G218700.1;TraesCS2A02G493700.1;TraesCS2A02G50430…
52	GO:1901607	BP	alpha-amino acid biosynthetic process	52/ 4677	850/ 133162	0.061176470588235	0.0001589922770636	0.0040801960931011	MSTRG.20292.2;MSTRG.20964.2;MSTRG.31030.1;MSTRG.33331.2;MSTRG.3534.4;MSTRG.35887.1;MSTRG.38927.1;MSTRG.45192.5;MSTRG.49025.2;MSTRG.49028.2;MSTRG.54724.6;MSTRG.60555.1;MSTRG.62366.1;MSTRG.66653.2;TraesCS2A02G292100.1;TraesCS2A02G382700.1;TraesCS2A02G493700.1;TraesCS2B02G400000.1;TraesCS2B02G521700.1;TraesCS2B02G528300.2;TraesCS2D02G493600.1;TraesCS3A02G287400.1;TraesCS3A02G363700.1;TraesCS3B02G321…
4	GO:0009852	BP	auxin catabolic process	4/ 4677	9/ 133162	0.44444444444444	0.0001661483957967	0.0042076209147596	TraesCS2A02G327900.1;TraesCS2B02G354100.2;TraesCS2B02G359000.1;TraesCS2D02G335000.1
3	GO:0019493	BP	arginine catabolic process to proline	3/ 4677	4/ 133162	0.75	0.000168642120832	0.0042076209147596	TraesCS5A02G375000.1;TraesCS5B02G376900.1;TraesCS5D02G384500.1
3	GO:0019858	BP	cytosine metabolic process	3/ 4677	4/ 133162	0.75	0.000168642120832	0.0042076209147596	TraesCS7A02G231400.2;TraesCS7B02G129800.1;TraesCS7D02G231600.1
3	GO:0010121	BP	arginine catabolic process to proline via ornithine	3/ 4677	4/ 133162	0.75	0.000168642120832	0.0042076209147596	TraesCS5A02G375000.1;TraesCS5B02G376900.1;TraesCS5D02G384500.1
3	GO:0019544	BP	arginine catabolic process to glutamate	3/ 4677	4/ 133162	0.75	0.000168642120832	0.0042076209147596	TraesCS5A02G375000.1;TraesCS5B02G376900.1;TraesCS5D02G384500.1
28	GO:0019005	CC	SCF ubiquitin ligase complex	28/ 4677	356/ 133162	0.078651685393258	0.0001163819460822	0.0042083711703358	MSTRG.1944.1;MSTRG.21838.3;MSTRG.28160.1;MSTRG.44757.2;MSTRG.48132.1;MSTRG.54157.1;MSTRG.58797.1;MSTRG.8416.1;TraesCS1A02G056500.2;TraesCS1B02G247300.1;TraesCS2A02G286200.1;TraesCS2A02G303500.1;TraesCS2D02G285000.1;TraesCS2D02G302000.2;TraesCS3A02G407700.1;TraesCS3D02G402900.2;TraesCS4A02G091200.1;TraesCS4B02G213500.1;TraesCS4D02G214200.1;TraesCS6B02G347000.1;TraesCS6D02G085900.1;TraesCS6D02G2960…
21	GO:0009062	BP	fatty acid catabolic process	21/ 4677	245/ 133162	0.085714285714286	0.0001769039208995	0.0043893674517116	MSTRG.25461.1;MSTRG.35106.2;MSTRG.48555.2;MSTRG.52238.2;TraesCS1A02G110300.1;TraesCS1A02G143900.1;TraesCS1B02G161300.1;TraesCS1D02G024400.2;TraesCS1D02G142700.1;TraesCS3B02G008700.1;TraesCS3D02G524100.2;TraesCS4A02G357200.1;TraesCS5B02G515500.1;TraesCS5D02G346200.1;TraesCS5D02G346200.2;TraesCS5D02G515700.1;TraesCS6B02G455600.1;TraesCS6D02G393200.1;TraesCS7A02G141800.1;TraesCS7B02G044200.1;TraesCS…
6	GO:0043153	BP	entrainment of circadian clock by photoperiod	6/ 4677	25/ 133162	0.24	0.0001862100829632	0.0045697785933765	MSTRG.53892.3;MSTRG.59750.1;TraesCS2D02G317500.1;TraesCS6A02G223700.1;TraesCS6B02G347000.1;TraesCS6D02G296000.1
47	GO:0170038	BP	proteinogenic amino acid biosynthetic process	47/ 4677	747/ 133162	0.062918340026774	0.0001913909362851	0.0046461442965231	MSTRG.20292.2;MSTRG.20964.2;MSTRG.31030.1;MSTRG.33331.2;MSTRG.3534.4;MSTRG.35887.1;MSTRG.38927.1;MSTRG.45192.5;MSTRG.49028.2;MSTRG.54724.6;MSTRG.60555.1;MSTRG.62366.1;TraesCS2A02G292100.1;TraesCS2A02G382700.1;TraesCS2A02G493700.1;TraesCS2B02G400000.1;TraesCS2B02G521700.1;TraesCS2B02G528300.2;TraesCS2D02G493600.1;TraesCS3A02G287400.1;TraesCS3A02G363700.1;TraesCS3B02G321600.1;TraesCS3B02G331100.1;T…
47	GO:0170034	BP	L-amino acid biosynthetic process	47/ 4677	747/ 133162	0.062918340026774	0.0001913909362851	0.0046461442965231	MSTRG.20292.2;MSTRG.20964.2;MSTRG.31030.1;MSTRG.33331.2;MSTRG.3534.4;MSTRG.35887.1;MSTRG.38927.1;MSTRG.45192.5;MSTRG.49028.2;MSTRG.54724.6;MSTRG.60555.1;MSTRG.62366.1;TraesCS2A02G292100.1;TraesCS2A02G382700.1;TraesCS2A02G493700.1;TraesCS2B02G400000.1;TraesCS2B02G521700.1;TraesCS2B02G528300.2;TraesCS2D02G493600.1;TraesCS3A02G287400.1;TraesCS3A02G363700.1;TraesCS3B02G321600.1;TraesCS3B02G331100.1;T…
9	GO:0019904	MF	protein domain specific binding	9/ 4677	59/ 133162	0.15254237288136	0.0002070721719169	0.0047662301639494	MSTRG.25534.1;MSTRG.70756.1;TraesCS2D02G033200.2;TraesCS4B02G023800.1;TraesCS7A02G439300.1;TraesCS7B02G338200.1;TraesCS7D02G373100.1;TraesCS7D02G373100.2;TraesCS7D02G429000.1
33	GO:0030170	MF	pyridoxal phosphate binding	33/ 4677	472/ 133162	0.069915254237288	0.000222083596932	0.0049828840656181	MSTRG.20964.2;MSTRG.31030.1;MSTRG.3966.1;MSTRG.49025.2;MSTRG.66653.2;MSTRG.7087.1;TraesCS1A02G013800.3;TraesCS1A02G291200.1;TraesCS1B02G102700.1;TraesCS1D02G011700.1;TraesCS1D02G086700.1;TraesCS1D02G289700.1;TraesCS1D02G289800.2;TraesCS2A02G493700.1;TraesCS2B02G521700.1;TraesCS2D02G493600.1;TraesCS3A02G296900.1;TraesCS3A02G366400.1;TraesCS3A02G512400.1;TraesCS3B02G022900.1;TraesCS3B02G331100.1;Tr…
33	GO:0070279	MF	vitamin B6 binding	33/ 4677	472/ 133162	0.069915254237288	0.000222083596932	0.0049828840656181	MSTRG.20964.2;MSTRG.31030.1;MSTRG.3966.1;MSTRG.49025.2;MSTRG.66653.2;MSTRG.7087.1;TraesCS1A02G013800.3;TraesCS1A02G291200.1;TraesCS1B02G102700.1;TraesCS1D02G011700.1;TraesCS1D02G086700.1;TraesCS1D02G289700.1;TraesCS1D02G289800.2;TraesCS2A02G493700.1;TraesCS2B02G521700.1;TraesCS2D02G493600.1;TraesCS3A02G296900.1;TraesCS3A02G366400.1;TraesCS3A02G512400.1;TraesCS3B02G022900.1;TraesCS3B02G331100.1;Tr…
5	GO:0034271	CC	phosphatidylinositol 3-kinase complex, class III, type I	5/ 4677	16/ 133162	0.3125	0.0001683389247787	0.005072612933333	MSTRG.41786.1;MSTRG.45447.1;MSTRG.45447.2;TraesCS6A02G360100.2;TraesCS6D02G343100.1
5	GO:0034272	CC	phosphatidylinositol 3-kinase complex, class III, type II	5/ 4677	16/ 133162	0.3125	0.0001683389247787	0.005072612933333	MSTRG.41786.1;MSTRG.45447.1;MSTRG.45447.2;TraesCS6A02G360100.2;TraesCS6D02G343100.1
5	GO:0035032	CC	phosphatidylinositol 3-kinase complex, class III	5/ 4677	16/ 133162	0.3125	0.0001683389247787	0.005072612933333	MSTRG.41786.1;MSTRG.45447.1;MSTRG.45447.2;TraesCS6A02G360100.2;TraesCS6D02G343100.1
5	GO:0005942	CC	phosphatidylinositol 3-kinase complex	5/ 4677	16/ 133162	0.3125	0.0001683389247787	0.005072612933333	MSTRG.41786.1;MSTRG.45447.1;MSTRG.45447.2;TraesCS6A02G360100.2;TraesCS6D02G343100.1
343	GO:0046914	MF	transition metal ion binding	343/ 4677	8050/ 133162	0.042608695652174	0.0002546324548384	0.0055726938886768	MSTRG.11079.1;MSTRG.11191.1;MSTRG.13328.1;MSTRG.14531.1;MSTRG.14563.2;MSTRG.14565.1;MSTRG.14729.1;MSTRG.1514.3;MSTRG.15170.1;MSTRG.16762.1;MSTRG.18380.2;MSTRG.20964.2;MSTRG.21312.1;MSTRG.22198.1;MSTRG.23304.3;MSTRG.23474.1;MSTRG.23474.2;MSTRG.2635.1;MSTRG.2635.2;MSTRG.2635.3;MSTRG.26950.1;MSTRG.27191.1;MSTRG.27658.1;MSTRG.29047.2;MSTRG.29048.1;MSTRG.29099.2;MSTRG.29188.2;MSTRG.30961.1;MSTRG.30961…
18	GO:0016645	MF	oxidoreductase activity, acting on the CH-NH group of donors	18/ 4677	200/ 133162	0.09	0.0002747436971625	0.0059639485481623	MSTRG.47658.1;MSTRG.54724.6;MSTRG.58242.1;MSTRG.60555.1;TraesCS1B02G203500.1;TraesCS1D02G162200.1;TraesCS2A02G467300.1;TraesCS2B02G490100.1;TraesCS3B02G344600.1;TraesCS5A02G276200.2;TraesCS5A02G468400.1;TraesCS5B02G275600.1;TraesCS5B02G275700.1;TraesCS5B02G481000.1;TraesCS5D02G283600.1;TraesCS5D02G481300.1;TraesCS6A02G344000.4;TraesCS7A02G539200.2
22	GO:0006865	BP	amino acid transport	22/ 4677	261/ 133162	0.084291187739464	0.0002476635167236	0.0059798755570207	MSTRG.15425.1;MSTRG.21457.1;MSTRG.24228.1;MSTRG.28163.3;MSTRG.31789.2;MSTRG.5236.1;MSTRG.62937.1;MSTRG.66642.1;TraesCS1A02G191900.1;TraesCS1B02G206800.1;TraesCS1D02G195500.1;TraesCS1D02G434300.2;TraesCS2A02G305900.1;TraesCS2B02G602449.1;TraesCS2D02G267400.1;TraesCS2D02G304300.1;TraesCS3A02G388100.1;TraesCS3D02G402300.1;TraesCS7A02G312800.1;TraesCS7B02G212500.1;TraesCS7B02G293500.1;TraesCS7D02G309…
2538	GO:0005488	MF	binding	2538/ 4677	68789/ 133162	0.036895433862972	0.0002784785651633	0.0059962723305328	MSTRG.10110.1;MSTRG.10130.1;MSTRG.10236.1;MSTRG.10390.1;MSTRG.10474.1;MSTRG.10479.1;MSTRG.10646.1;MSTRG.10773.1;MSTRG.11074.1;MSTRG.11079.1;MSTRG.11191.1;MSTRG.11242.1;MSTRG.11276.1;MSTRG.11308.10;MSTRG.11308.8;MSTRG.11541.2;MSTRG.11788.1;MSTRG.11980.1;MSTRG.11990.1;MSTRG.12108.3;MSTRG.12401.2;MSTRG.12559.3;MSTRG.12654.1;MSTRG.12693.1;MSTRG.12762.1;MSTRG.12847.1;MSTRG.12910.1;MSTRG.12956.1;MSTRG.…
38	GO:0008202	BP	steroid metabolic process	38/ 4677	578/ 133162	0.065743944636678	0.0002544152633964	0.0061007367317458	MSTRG.29188.2;MSTRG.38763.2;MSTRG.48012.4;MSTRG.51764.1;TraesCS1A02G417800.1;TraesCS1B02G447900.1;TraesCS1D02G425400.1;TraesCS2A02G064400.1;TraesCS2A02G177500.1;TraesCS2A02G439800.1;TraesCS2D02G381800.1;TraesCS3A02G037600.1;TraesCS3A02G132000.1;TraesCS3B02G046100.1;TraesCS3B02G167400.1;TraesCS3D02G041900.1;TraesCS3D02G148300.1;TraesCS4B02G360100.1;TraesCS4B02G382300.2;TraesCS4B02G389300.1;TraesCS…
7	GO:0019474	BP	L-lysine catabolic process to acetyl-CoA	7/ 4677	37/ 133162	0.18918918918919	0.0002672426563156	0.0062443918706768	MSTRG.54724.6;MSTRG.60555.1;TraesCS5A02G276200.2;TraesCS5B02G275600.1;TraesCS5B02G275700.1;TraesCS5D02G283600.1;TraesCS6A02G344000.4
7	GO:0006554	BP	lysine catabolic process	7/ 4677	37/ 133162	0.18918918918919	0.0002672426563156	0.0062443918706768	MSTRG.54724.6;MSTRG.60555.1;TraesCS5A02G276200.2;TraesCS5B02G275600.1;TraesCS5B02G275700.1;TraesCS5D02G283600.1;TraesCS6A02G344000.4
7	GO:0046440	BP	L-lysine metabolic process	7/ 4677	37/ 133162	0.18918918918919	0.0002672426563156	0.0062443918706768	MSTRG.54724.6;MSTRG.60555.1;TraesCS5A02G276200.2;TraesCS5B02G275600.1;TraesCS5B02G275700.1;TraesCS5D02G283600.1;TraesCS6A02G344000.4
7	GO:0019477	BP	L-lysine catabolic process	7/ 4677	37/ 133162	0.18918918918919	0.0002672426563156	0.0062443918706768	MSTRG.54724.6;MSTRG.60555.1;TraesCS5A02G276200.2;TraesCS5B02G275600.1;TraesCS5B02G275700.1;TraesCS5D02G283600.1;TraesCS6A02G344000.4
9	GO:0043605	BP	amide catabolic process	9/ 4677	61/ 133162	0.14754098360656	0.0002683517325853	0.0062443918706768	MSTRG.21312.1;MSTRG.54724.6;MSTRG.60555.1;TraesCS2B02G595200.1;TraesCS5A02G276200.2;TraesCS5B02G275600.1;TraesCS5B02G275700.1;TraesCS5D02G283600.1;TraesCS6A02G344000.4
5	GO:0000248	MF	C-5 sterol desaturase activity	5/ 4677	18/ 133162	0.27777777777778	0.0003113662673474	0.0065460467229743	MSTRG.29188.2;TraesCS3A02G037600.1;TraesCS3B02G046100.1;TraesCS3D02G041900.1;TraesCS5D02G422900.1
5	GO:0000170	MF	sphingosine hydroxylase activity	5/ 4677	18/ 133162	0.27777777777778	0.0003113662673474	0.0065460467229743	MSTRG.29188.2;TraesCS3A02G037600.1;TraesCS3B02G046100.1;TraesCS3D02G041900.1;TraesCS5D02G422900.1
5	GO:0070704	MF	sterol desaturase activity	5/ 4677	18/ 133162	0.27777777777778	0.0003113662673474	0.0065460467229743	MSTRG.29188.2;TraesCS3A02G037600.1;TraesCS3B02G046100.1;TraesCS3D02G041900.1;TraesCS5D02G422900.1
32	GO:0071949	MF	FAD binding	32/ 4677	462/ 133162	0.069264069264069	0.0003196025628837	0.0066475753433371	MSTRG.11191.1;MSTRG.34468.1;MSTRG.53892.3;MSTRG.59750.1;TraesCS1D02G426600.1;TraesCS2B02G145500.1;TraesCS2D02G126400.1;TraesCS2D02G249400.2;TraesCS2D02G314900.3;TraesCS2D02G317500.1;TraesCS3B02G344600.1;TraesCS4A02G035100.1;TraesCS4A02G250800.1;TraesCS4B02G064100.1;TraesCS4D02G063000.1;TraesCS5A02G261400.1;TraesCS5A02G329500.1;TraesCS5A02G428200.1;TraesCS5A02G468400.1;TraesCS5B02G329600.1;TraesCS…
11	GO:0015086	MF	cadmium ion transmembrane transporter activity	11/ 4677	90/ 133162	0.12222222222222	0.0003211749884983	0.0066475753433371	MSTRG.39087.2;MSTRG.52873.1;MSTRG.71902.1;TraesCS2B02G133000.1;TraesCS4A02G275600.1;TraesCS4B02G038100.1;TraesCS4D02G036000.1;TraesCS4D02G036000.2;TraesCS4D02G036000.4;TraesCS5A02G161200.5;TraesCS7B02G320100.4
18	GO:0000097	BP	sulfur amino acid biosynthetic process	18/ 4677	201/ 133162	0.08955223880597	0.0002919885280512	0.0067247204075796	MSTRG.35887.1;MSTRG.38927.1;MSTRG.45192.5;MSTRG.49028.2;TraesCS3A02G287400.1;TraesCS3B02G321600.1;TraesCS3B02G370200.3;TraesCS3D02G286900.1;TraesCS4A02G065100.1;TraesCS4A02G298700.1;TraesCS4A02G401700.1;TraesCS4D02G242100.1;TraesCS5A02G468400.1;TraesCS5B02G481000.1;TraesCS5D02G027600.1;TraesCS5D02G064400.1;TraesCS5D02G181600.1;TraesCS5D02G481300.1
17	GO:0009312	BP	oligosaccharide biosynthetic process	17/ 4677	184/ 133162	0.092391304347826	0.0002948985358128	0.0067570883894671	MSTRG.1534.1;MSTRG.29393.2;MSTRG.42950.1;MSTRG.46657.1;MSTRG.4797.1;MSTRG.50386.2;MSTRG.8014.2;MSTRG.8492.2;TraesCS1B02G283600.1;TraesCS1D02G090000.2;TraesCS1D02G213700.1;TraesCS1D02G274000.1;TraesCS1D02G274200.1;TraesCS5A02G190000.1;TraesCS5D02G210000.1;TraesCS7B02G434300.1;TraesCS7D02G508100.1
23	GO:0008483	MF	transaminase activity	23/ 4677	292/ 133162	0.078767123287671	0.0003370012449847	0.0069214871085333	MSTRG.23147.1;MSTRG.23148.1;MSTRG.31030.1;MSTRG.38634.1;MSTRG.40659.2;MSTRG.62366.1;MSTRG.7087.1;TraesCS1A02G291200.1;TraesCS1B02G102700.1;TraesCS1D02G086700.1;TraesCS1D02G289700.1;TraesCS1D02G289800.2;TraesCS3B02G275200.1;TraesCS3B02G331100.1;TraesCS4A02G015900.1;TraesCS4B02G235400.3;TraesCS4B02G264500.1;TraesCS4B02G288100.1;TraesCS4D02G236800.1;TraesCS4D02G264500.1;TraesCS5A02G375000.1;TraesCS5…
5	GO:0033490	BP	cholesterol biosynthetic process via lathosterol	5/ 4677	18/ 133162	0.27777777777778	0.0003113662673474	0.0070982025718654	MSTRG.29188.2;TraesCS3A02G037600.1;TraesCS3B02G046100.1;TraesCS3D02G041900.1;TraesCS5D02G422900.1
64	GO:0035251	MF	UDP-glucosyltransferase activity	64/ 4677	1147/ 133162	0.055797733217088	0.0003641829100026	0.0074226593107405	MSTRG.29099.2;MSTRG.35578.2;MSTRG.42950.1;MSTRG.46657.1;MSTRG.50386.2;MSTRG.55291.1;MSTRG.61824.2;TraesCS1A02G310200.1;TraesCS1B02G136200.2;TraesCS2A02G028000.1;TraesCS2A02G028700.1;TraesCS2A02G210400.1;TraesCS2A02G319200.1;TraesCS2A02G468800.1;TraesCS2B02G236500.1;TraesCS2B02G626300.1;TraesCS2B02G626500.1;TraesCS2D02G217100.1;TraesCS2D02G575900.1;TraesCS3A02G125500.1;TraesCS3A02G125800.1;TraesCS…
19	GO:0015849	BP	organic acid transport	19/ 4677	221/ 133162	0.085972850678733	0.0003376974063531	0.0075452689150839	MSTRG.15425.1;MSTRG.65268.1;MSTRG.70337.1;TraesCS1A02G071500.1;TraesCS1A02G191900.1;TraesCS1B02G206800.1;TraesCS1D02G024400.2;TraesCS1D02G195500.1;TraesCS2D02G216600.1;TraesCS2D02G267400.1;TraesCS3D02G131200.1;TraesCS3D02G524100.2;TraesCS5B02G300300.2;TraesCS5D02G307000.1;TraesCS7A02G208700.1;TraesCS7A02G220200.1;TraesCS7B02G095100.1;TraesCS7B02G116000.1;TraesCS7D02G211100.1
19	GO:0046942	BP	carboxylic acid transport	19/ 4677	221/ 133162	0.085972850678733	0.0003376974063531	0.0075452689150839	MSTRG.15425.1;MSTRG.65268.1;MSTRG.70337.1;TraesCS1A02G071500.1;TraesCS1A02G191900.1;TraesCS1B02G206800.1;TraesCS1D02G024400.2;TraesCS1D02G195500.1;TraesCS2D02G216600.1;TraesCS2D02G267400.1;TraesCS3D02G131200.1;TraesCS3D02G524100.2;TraesCS5B02G300300.2;TraesCS5D02G307000.1;TraesCS7A02G208700.1;TraesCS7A02G220200.1;TraesCS7B02G095100.1;TraesCS7B02G116000.1;TraesCS7D02G211100.1
55	GO:0010383	BP	cell wall polysaccharide metabolic process	55/ 4677	943/ 133162	0.058324496288441	0.0003438956062182	0.0076457186511186	MSTRG.32139.1;MSTRG.33808.1;MSTRG.3450.1;MSTRG.36866.4;MSTRG.40003.1;MSTRG.42951.2;MSTRG.45654.1;MSTRG.57476.2;MSTRG.59194.1;MSTRG.60432.1;TraesCS1A02G353600.1;TraesCS1B02G368300.1;TraesCS1B02G368400.1;TraesCS2A02G058100.1;TraesCS2B02G454500.1;TraesCS2B02G553100.1;TraesCS2D02G057000.1;TraesCS2D02G246500.1;TraesCS2D02G525300.1;TraesCS3A02G471700.1;TraesCS3A02G471900.1;TraesCS3A02G472000.1;TraesCS3…
17	GO:0046364	BP	monosaccharide biosynthetic process	17/ 4677	187/ 133162	0.090909090909091	0.0003562670023372	0.0078817492980123	MSTRG.11308.10;MSTRG.11308.8;MSTRG.12693.1;MSTRG.27813.1;MSTRG.4118.1;MSTRG.65681.2;MSTRG.8492.2;TraesCS1B02G283600.1;TraesCS1D02G274000.1;TraesCS1D02G274200.1;TraesCS3A02G359400.1;TraesCS3B02G392000.1;TraesCS5A02G329500.1;TraesCS5B02G329600.1;TraesCS7A02G357800.1;TraesCS7B02G269900.1;TraesCS7D02G364900.1
6	GO:2000762	BP	regulation of phenylpropanoid metabolic process	6/ 4677	28/ 133162	0.21428571428571	0.000361906319368	0.0079283964891802	MSTRG.63356.1;MSTRG.66398.1;TraesCS4D02G085000.2;TraesCS6A02G178900.1;TraesCS7B02G257400.1;TraesCS7D02G352400.1
6	GO:0080036	BP	regulation of cytokinin-activated signaling pathway	6/ 4677	28/ 133162	0.21428571428571	0.000361906319368	0.0079283964891802	MSTRG.63356.1;MSTRG.66398.1;TraesCS4D02G085000.2;TraesCS6A02G178900.1;TraesCS7B02G257400.1;TraesCS7D02G352400.1
3	GO:0008783	MF	agmatinase activity	3/ 4677	5/ 133162	0.6	0.0004105261995956	0.0080731872567018	MSTRG.9783.1;TraesCS2B02G048700.1;TraesCS2D02G034900.1
3	GO:0050113	MF	inositol oxygenase activity	3/ 4677	5/ 133162	0.6	0.0004105261995956	0.0080731872567018	TraesCS7A02G357800.1;TraesCS7B02G269900.1;TraesCS7D02G364900.1
3	GO:0004053	MF	arginase activity	3/ 4677	5/ 133162	0.6	0.0004105261995956	0.0080731872567018	MSTRG.9783.1;TraesCS2B02G048700.1;TraesCS2D02G034900.1
4	GO:0051698	MF	saccharopine oxidase activity	4/ 4677	11/ 133162	0.36363636363636	0.0004112185269331	0.0080731872567018	TraesCS5A02G276200.2;TraesCS5B02G275600.1;TraesCS5B02G275700.1;TraesCS5D02G283600.1
4	GO:0050031	MF	L-pipecolate oxidase activity	4/ 4677	11/ 133162	0.36363636363636	0.0004112185269331	0.0080731872567018	TraesCS5A02G276200.2;TraesCS5B02G275600.1;TraesCS5B02G275700.1;TraesCS5D02G283600.1
9	GO:1901659	BP	glycosyl compound biosynthetic process	9/ 4677	64/ 133162	0.140625	0.0003878297537419	0.0084550651653149	MSTRG.16112.1;MSTRG.53890.1;MSTRG.59752.2;TraesCS2D02G356900.1;TraesCS5A02G408800.1;TraesCS5B02G260900.1;TraesCS5B02G413500.1;TraesCS5D02G270100.1;TraesCS5D02G418600.1
944	GO:1901265	MF	nucleoside phosphate binding	944/ 4677	24260/ 133162	0.038911788953009	0.0004481038834774	0.0087331194809111	MSTRG.10110.1;MSTRG.10236.1;MSTRG.10390.1;MSTRG.10474.1;MSTRG.10773.1;MSTRG.11191.1;MSTRG.11276.1;MSTRG.11308.10;MSTRG.11308.8;MSTRG.11541.2;MSTRG.11980.1;MSTRG.11990.1;MSTRG.12108.3;MSTRG.12693.1;MSTRG.12956.1;MSTRG.13330.1;MSTRG.134.1;MSTRG.13537.1;MSTRG.13537.2;MSTRG.13537.3;MSTRG.13537.4;MSTRG.13613.1;MSTRG.13663.1;MSTRG.1375.1;MSTRG.13821.1;MSTRG.13975.3;MSTRG.14222.2;MSTRG.14257.1;MSTRG.142…
3	GO:0042335	BP	cuticle development	3/ 4677	5/ 133162	0.6	0.0004105261995956	0.0087942019259841	TraesCS7A02G110500.1;TraesCS7B02G008400.1;TraesCS7D02G106000.1
3	GO:0019310	BP	inositol catabolic process	3/ 4677	5/ 133162	0.6	0.0004105261995956	0.0087942019259841	TraesCS7A02G357800.1;TraesCS7B02G269900.1;TraesCS7D02G364900.1
3	GO:0033389	BP	putrescine biosynthetic process from arginine, using agmatinase	3/ 4677	5/ 133162	0.6	0.0004105261995956	0.0087942019259841	MSTRG.9783.1;TraesCS2B02G048700.1;TraesCS2D02G034900.1
4	GO:0033514	BP	L-lysine catabolic process to acetyl-CoA via L-pipecolate	4/ 4677	11/ 133162	0.36363636363636	0.0004112185269331	0.0087942019259841	TraesCS5A02G276200.2;TraesCS5B02G275600.1;TraesCS5B02G275700.1;TraesCS5D02G283600.1
15	GO:0005384	MF	manganese ion transmembrane transporter activity	15/ 4677	157/ 133162	0.095541401273885	0.0004578097066605	0.0088576225853883	MSTRG.39087.2;MSTRG.52873.1;MSTRG.63684.1;MSTRG.71902.1;TraesCS1D02G286000.1;TraesCS2B02G133000.1;TraesCS4A02G275600.1;TraesCS4B02G038100.1;TraesCS4D02G036000.1;TraesCS4D02G036000.2;TraesCS4D02G036000.4;TraesCS5A02G161200.5;TraesCS5A02G203400.1;TraesCS5B02G202100.1;TraesCS5D02G209900.1
8	GO:0035999	BP	tetrahydrofolate interconversion	8/ 4677	52/ 133162	0.15384615384615	0.0004357788419569	0.0092752738352063	MSTRG.20964.2;MSTRG.47658.1;TraesCS2A02G493700.1;TraesCS2B02G521700.1;TraesCS2D02G493600.1;TraesCS5A02G468400.1;TraesCS5B02G481000.1;TraesCS5D02G481300.1
25	GO:0006006	BP	glucose metabolic process	25/ 4677	333/ 133162	0.075075075075075	0.000445814440295	0.0093775123891211	MSTRG.11308.10;MSTRG.11308.8;MSTRG.12693.1;MSTRG.27658.1;MSTRG.27813.1;MSTRG.37203.3;MSTRG.4118.1;MSTRG.65681.2;MSTRG.8492.2;TraesCS1A02G122800.1;TraesCS1A02G342500.1;TraesCS1B02G142000.1;TraesCS1B02G283600.1;TraesCS1D02G274000.1;TraesCS1D02G274200.1;TraesCS2A02G067800.2;TraesCS2B02G341200.1;TraesCS2D02G321600.1;TraesCS3A02G359400.1;TraesCS3B02G392000.1;TraesCS4B02G178700.1;TraesCS4D02G180300.2;T…
22	GO:0033218	MF	amide binding	22/ 4677	281/ 133162	0.078291814946619	0.0004889603789042	0.0093922605156423	MSTRG.21491.1;MSTRG.2248.1;MSTRG.34846.1;MSTRG.36212.3;MSTRG.38310.2;MSTRG.3838.1;MSTRG.38861.1;MSTRG.52240.1;MSTRG.698.1;TraesCS1D02G011800.1;TraesCS2A02G237700.2;TraesCS3A02G302100.1;TraesCS3B02G334500.1;TraesCS3D02G299900.1;TraesCS4D02G327700.1;TraesCS5A02G096100.1;TraesCS5A02G432600.1;TraesCS5B02G102000.1;TraesCS5B02G331900.1;TraesCS5D02G108700.1;TraesCS6B02G208900.6;TraesCS6B02G208900.7
31	GO:0015103	MF	inorganic anion transmembrane transporter activity	31/ 4677	456/ 133162	0.067982456140351	0.0005100194459928	0.0097267994342925	MSTRG.15752.2;MSTRG.19754.3;MSTRG.24711.1;MSTRG.40850.2;MSTRG.41180.1;MSTRG.48284.2;MSTRG.48493.1;TraesCS1B02G224900.1;TraesCS1D02G332800.1;TraesCS3B02G323500.2;TraesCS3D02G288600.1;TraesCS4A02G414400.1;TraesCS4B02G315100.1;TraesCS4B02G399200.1;TraesCS5A02G229700.2;TraesCS5A02G460300.1;TraesCS5B02G228500.1;TraesCS5B02G300300.2;TraesCS5B02G359800.1;TraesCS5B02G512000.1;TraesCS5D02G237800.1;TraesCS…
942	GO:0000166	MF	nucleotide binding	942/ 4677	24230/ 133162	0.038877424680149	0.0005141722940532	0.0097364540788814	MSTRG.10110.1;MSTRG.10236.1;MSTRG.10390.1;MSTRG.10474.1;MSTRG.10773.1;MSTRG.11191.1;MSTRG.11276.1;MSTRG.11308.10;MSTRG.11308.8;MSTRG.11541.2;MSTRG.11980.1;MSTRG.11990.1;MSTRG.12108.3;MSTRG.12693.1;MSTRG.12956.1;MSTRG.13330.1;MSTRG.134.1;MSTRG.13537.1;MSTRG.13537.2;MSTRG.13537.3;MSTRG.13537.4;MSTRG.13613.1;MSTRG.13663.1;MSTRG.1375.1;MSTRG.13821.1;MSTRG.13975.3;MSTRG.14222.2;MSTRG.14257.1;MSTRG.142…
52	GO:0005996	BP	monosaccharide metabolic process	52/ 4677	892/ 133162	0.058295964125561	0.0004763885653703	0.0098592674980564	MSTRG.11308.10;MSTRG.11308.8;MSTRG.12693.1;MSTRG.26569.9;MSTRG.27658.1;MSTRG.27813.1;MSTRG.37203.3;MSTRG.4118.1;MSTRG.65681.2;MSTRG.8492.2;TraesCS1A02G122800.1;TraesCS1A02G342500.1;TraesCS1B02G142000.1;TraesCS1B02G283600.1;TraesCS1D02G274000.1;TraesCS1D02G274200.1;TraesCS2A02G067800.2;TraesCS2B02G137300.2;TraesCS2B02G341200.1;TraesCS2D02G111400.2;TraesCS2D02G321600.1;TraesCS2D02G593400.1;TraesCS3…
34	GO:0005777	CC	peroxisome	34/ 4677	513/ 133162	0.066276803118908	0.0004436370241676	0.010026196746188	MSTRG.19294.1;MSTRG.25461.1;MSTRG.40198.2;MSTRG.4035.1;MSTRG.41786.1;MSTRG.45447.1;MSTRG.45447.2;MSTRG.49347.1;MSTRG.55670.9;MSTRG.62366.1;TraesCS1A02G110300.1;TraesCS1A02G143900.1;TraesCS1B02G161300.1;TraesCS1D02G142700.1;TraesCS2A02G336000.2;TraesCS2A02G467300.1;TraesCS2B02G490100.1;TraesCS2D02G155300.1;TraesCS2D02G212500.1;TraesCS2D02G344200.1;TraesCS3A02G349900.1;TraesCS3B02G408900.1;TraesCS5…
8	GO:0042793	BP	plastid transcription	8/ 4677	53/ 133162	0.15094339622642	0.0004975654783104	0.010250305335285	MSTRG.33689.3;MSTRG.45657.1;TraesCS1B02G462200.1;TraesCS4A02G149800.1;TraesCS4A02G149800.2;TraesCS5A02G486300.1;TraesCS5B02G500100.1;TraesCS5D02G500300.1
12	GO:0019319	BP	hexose biosynthetic process	12/ 4677	110/ 133162	0.10909090909091	0.000505165016176	0.010312254943848	MSTRG.11308.10;MSTRG.11308.8;MSTRG.12693.1;MSTRG.27813.1;MSTRG.4118.1;MSTRG.65681.2;MSTRG.8492.2;TraesCS1B02G283600.1;TraesCS1D02G274000.1;TraesCS1D02G274200.1;TraesCS3A02G359400.1;TraesCS3B02G392000.1
12	GO:0006094	BP	gluconeogenesis	12/ 4677	110/ 133162	0.10909090909091	0.000505165016176	0.010312254943848	MSTRG.11308.10;MSTRG.11308.8;MSTRG.12693.1;MSTRG.27813.1;MSTRG.4118.1;MSTRG.65681.2;MSTRG.8492.2;TraesCS1B02G283600.1;TraesCS1D02G274000.1;TraesCS1D02G274200.1;TraesCS3A02G359400.1;TraesCS3B02G392000.1
81	GO:0072521	BP	purine-containing compound metabolic process	81/ 4677	1555/ 133162	0.052090032154341	0.0005157008160434	0.010479693958602	MSTRG.11308.10;MSTRG.11308.8;MSTRG.14653.1;MSTRG.16112.1;MSTRG.20964.2;MSTRG.21578.2;MSTRG.27658.1;MSTRG.27813.1;MSTRG.37203.3;MSTRG.40198.2;MSTRG.4035.1;MSTRG.4118.1;MSTRG.52584.1;MSTRG.53890.1;MSTRG.54724.6;MSTRG.55670.9;MSTRG.59752.2;MSTRG.60555.1;MSTRG.65681.2;MSTRG.6905.3;TraesCS1A02G056600.1;TraesCS1A02G122800.1;TraesCS1A02G342500.1;TraesCS1A02G352800.1;TraesCS1B02G142000.1;TraesCS1B02G4788…
5	GO:0009934	BP	regulation of meristem structural organization	5/ 4677	20/ 133162	0.25	0.000531341888412	0.01074890279666	TraesCS7A02G110500.1;TraesCS7B02G008400.1;TraesCS7B02G446900.3;TraesCS7D02G106000.1;TraesCS7D02G517800.1
32	GO:0004364	MF	glutathione transferase activity	32/ 4677	471/ 133162	0.067940552016985	0.0005773316377875	0.01085546107671	MSTRG.32257.1;MSTRG.36212.3;MSTRG.3838.1;MSTRG.68073.1;MSTRG.698.1;TraesCS1A02G186800.1;TraesCS1B02G194700.1;TraesCS1D02G011800.1;TraesCS1D02G190100.1;TraesCS2A02G218700.1;TraesCS2A02G504300.2;TraesCS2B02G244100.1;TraesCS2D02G224700.1;TraesCS2D02G504900.1;TraesCS2D02G589600.1;TraesCS3A02G302100.1;TraesCS3B02G334500.1;TraesCS3B02G536100.1;TraesCS3D02G299900.1;TraesCS3D02G483000.1;TraesCS3D02G48720…
12	GO:0005504	MF	fatty acid binding	12/ 4677	112/ 133162	0.10714285714286	0.0005949330264214	0.010966353045724	MSTRG.12654.1;MSTRG.24039.1;MSTRG.52584.1;MSTRG.55298.1;TraesCS2A02G074700.1;TraesCS2A02G440500.1;TraesCS2D02G073400.1;TraesCS3B02G455200.1;TraesCS3D02G415400.1;TraesCS7A02G141800.1;TraesCS7B02G044200.1;TraesCS7D02G143200.1
4	GO:0031177	MF	phosphopantetheine binding	4/ 4677	12/ 133162	0.33333333333333	0.0005996582564328	0.010966353045724	TraesCS5A02G096100.1;TraesCS5B02G102000.1;TraesCS5B02G331900.1;TraesCS5D02G108700.1
4	GO:0016972	MF	thiol oxidase activity	4/ 4677	12/ 133162	0.33333333333333	0.0005996582564328	0.010966353045724	MSTRG.34468.1;TraesCS4A02G250800.1;TraesCS4B02G064100.1;TraesCS4D02G063000.1
4	GO:0004419	MF	hydroxymethylglutaryl-CoA lyase activity	4/ 4677	12/ 133162	0.33333333333333	0.0005996582564328	0.010966353045724	MSTRG.22627.1;MSTRG.26325.1;TraesCS3D02G189400.1;TraesCS3D02G189400.2
6	GO:0050897	MF	cobalt ion binding	6/ 4677	31/ 133162	0.19354838709677	0.0006463313217833	0.011660166413254	MSTRG.20964.2;MSTRG.21312.1;TraesCS2A02G493700.1;TraesCS2B02G521700.1;TraesCS2B02G595200.1;TraesCS2D02G493600.1
5	GO:0003871	MF	5-methyltetrahydropteroyltriglutamate-homocysteine S-methyltransferase activity	5/ 4677	21/ 133162	0.23809523809524	0.0006772681384613	0.011975535958223	MSTRG.35887.1;MSTRG.38927.1;MSTRG.41633.4;TraesCS4A02G298700.1;TraesCS5B02G022800.3
5	GO:0042284	MF	sphingolipid delta-4 desaturase activity	5/ 4677	21/ 133162	0.23809523809524	0.0006772681384613	0.011975535958223	MSTRG.29188.2;TraesCS3A02G037600.1;TraesCS3B02G046100.1;TraesCS3D02G041900.1;TraesCS5D02G422900.1
5	GO:0042085	MF	5-methyltetrahydropteroyltri-L-glutamate-dependent methyltransferase activity	5/ 4677	21/ 133162	0.23809523809524	0.0006772681384613	0.011975535958223	MSTRG.35887.1;MSTRG.38927.1;MSTRG.41633.4;TraesCS4A02G298700.1;TraesCS5B02G022800.3
4	GO:0046951	BP	ketone body biosynthetic process	4/ 4677	12/ 133162	0.33333333333333	0.0005996582564328	0.012022612632321	MSTRG.22627.1;MSTRG.26325.1;TraesCS3D02G189400.1;TraesCS3D02G189400.2
4	GO:1902224	BP	ketone body metabolic process	4/ 4677	12/ 133162	0.33333333333333	0.0005996582564328	0.012022612632321	MSTRG.22627.1;MSTRG.26325.1;TraesCS3D02G189400.1;TraesCS3D02G189400.2
32	GO:0016125	BP	sterol metabolic process	32/ 4677	479/ 133162	0.066805845511482	0.0006539307832371	0.013052458433414	MSTRG.29188.2;MSTRG.38763.2;MSTRG.48012.4;MSTRG.51764.1;TraesCS2A02G064400.1;TraesCS2A02G439800.1;TraesCS2D02G381800.1;TraesCS3A02G037600.1;TraesCS3A02G132000.1;TraesCS3B02G046100.1;TraesCS3B02G167400.1;TraesCS3D02G041900.1;TraesCS3D02G148300.1;TraesCS4B02G360100.1;TraesCS4B02G382300.2;TraesCS4B02G389300.1;TraesCS5A02G037600.1;TraesCS5A02G556900.1;TraesCS5B02G025600.1;TraesCS5B02G025800.1;TraesCS…
10	GO:0006144	BP	purine nucleobase metabolic process	10/ 4677	83/ 133162	0.12048192771084	0.0006644976742707	0.013146515661454	MSTRG.16112.1;MSTRG.20964.2;MSTRG.4035.1;MSTRG.53890.1;MSTRG.59752.2;TraesCS2A02G493700.1;TraesCS2B02G521700.1;TraesCS2D02G356900.1;TraesCS2D02G493600.1;TraesCS3B02G408900.1
7	GO:0003968	MF	RNA-dependent RNA polymerase activity	7/ 4677	44/ 133162	0.15909090909091	0.0008028955859964	0.013883360852495	MSTRG.11788.1;MSTRG.54429.2;TraesCS6B02G328400.1;TraesCS6B02G328500.1;TraesCS6B02G328500.2;TraesCS6D02G278600.1;TraesCS6D02G278700.1
23	GO:0016769	MF	transferase activity, transferring nitrogenous groups	23/ 4677	306/ 133162	0.07516339869281	0.0008048345023814	0.013883360852495	MSTRG.23147.1;MSTRG.23148.1;MSTRG.31030.1;MSTRG.38634.1;MSTRG.40659.2;MSTRG.62366.1;MSTRG.7087.1;TraesCS1A02G291200.1;TraesCS1B02G102700.1;TraesCS1D02G086700.1;TraesCS1D02G289700.1;TraesCS1D02G289800.2;TraesCS3B02G275200.1;TraesCS3B02G331100.1;TraesCS4A02G015900.1;TraesCS4B02G235400.3;TraesCS4B02G264500.1;TraesCS4B02G288100.1;TraesCS4D02G236800.1;TraesCS4D02G264500.1;TraesCS5A02G375000.1;TraesCS5…
40	GO:0019842	MF	vitamin binding	40/ 4677	649/ 133162	0.061633281972265	0.0008059628959313	0.013883360852495	MSTRG.18151.1;MSTRG.20964.2;MSTRG.2248.1;MSTRG.31030.1;MSTRG.3966.1;MSTRG.49025.2;MSTRG.57664.1;MSTRG.66653.2;MSTRG.7087.1;TraesCS1A02G013800.3;TraesCS1A02G291200.1;TraesCS1B02G102700.1;TraesCS1D02G011700.1;TraesCS1D02G086700.1;TraesCS1D02G289700.1;TraesCS1D02G289800.2;TraesCS2A02G493700.1;TraesCS2B02G521700.1;TraesCS2D02G493600.1;TraesCS3A02G296900.1;TraesCS3A02G366400.1;TraesCS3A02G512400.1;Tra…
8	GO:0006545	BP	glycine biosynthetic process	8/ 4677	56/ 133162	0.14285714285714	0.0007266108641323	0.014312321889553	MSTRG.20292.2;MSTRG.20964.2;MSTRG.62366.1;TraesCS2A02G382700.1;TraesCS2A02G493700.1;TraesCS2B02G400000.1;TraesCS2B02G521700.1;TraesCS2D02G493600.1
75	GO:0061630	MF	ubiquitin protein ligase activity	75/ 4677	1431/ 133162	0.052410901467505	0.000846190869892	0.014482882196229	MSTRG.10110.1;MSTRG.11696.4;MSTRG.13607.2;MSTRG.2217.1;MSTRG.23471.4;MSTRG.23474.1;MSTRG.23474.2;MSTRG.25282.3;MSTRG.30956.1;MSTRG.30961.1;MSTRG.30961.2;MSTRG.34729.1;MSTRG.35809.1;MSTRG.36356.1;MSTRG.39367.1;MSTRG.4270.2;MSTRG.50095.1;MSTRG.5535.2;MSTRG.66423.2;MSTRG.66821.1;MSTRG.7254.1;MSTRG.7511.1;TraesCS1A02G141900.1;TraesCS1A02G143300.3;TraesCS1A02G169300.2;TraesCS1A02G373200.1;TraesCS1B02G…
40	GO:0004190	MF	aspartic-type endopeptidase activity	40/ 4677	657/ 133162	0.060882800608828	0.0008964933172842	0.015149602260436	MSTRG.13887.1;MSTRG.28448.1;MSTRG.32133.1;MSTRG.32139.1;MSTRG.32145.1;MSTRG.64495.3;MSTRG.71981.1;TraesCS1A02G251900.1;TraesCS1B02G263100.1;TraesCS1D02G251700.1;TraesCS2A02G130900.1;TraesCS2A02G583100.1;TraesCS2B02G086200.1;TraesCS2B02G334600.1;TraesCS2B02G603500.1;TraesCS2D02G597000.1;TraesCS3A02G471700.1;TraesCS3A02G471800.1;TraesCS3A02G471900.1;TraesCS3A02G472000.1;TraesCS3A02G472100.1;TraesCS…
40	GO:0070001	MF	aspartic-type peptidase activity	40/ 4677	657/ 133162	0.060882800608828	0.0008964933172842	0.015149602260436	MSTRG.13887.1;MSTRG.28448.1;MSTRG.32133.1;MSTRG.32139.1;MSTRG.32145.1;MSTRG.64495.3;MSTRG.71981.1;TraesCS1A02G251900.1;TraesCS1B02G263100.1;TraesCS1D02G251700.1;TraesCS2A02G130900.1;TraesCS2A02G583100.1;TraesCS2B02G086200.1;TraesCS2B02G334600.1;TraesCS2B02G603500.1;TraesCS2D02G597000.1;TraesCS3A02G471700.1;TraesCS3A02G471800.1;TraesCS3A02G471900.1;TraesCS3A02G472000.1;TraesCS3A02G472100.1;TraesCS…
7	GO:0032454	MF	histone H3K9 demethylase activity	7/ 4677	45/ 133162	0.15555555555556	0.0009222114324523	0.015486191978917	MSTRG.42940.6;MSTRG.46647.1;MSTRG.55330.3;TraesCS5D02G208700.3;TraesCS6A02G026500.2;TraesCS6B02G036900.1;TraesCS6D02G030300.2
3	GO:0006076	BP	(1->3)-beta-D-glucan catabolic process	3/ 4677	6/ 133162	0.5	0.000799515539127	0.015679582035894	TraesCS3A02G483000.1;TraesCS3D02G478000.1;TraesCS3D02G478200.1
222	GO:0016746	MF	acyltransferase activity	222/ 4677	5074/ 133162	0.043752463539614	0.0009400212813233	0.015686605132084	MSTRG.10110.1;MSTRG.11696.4;MSTRG.13607.2;MSTRG.16772.2;MSTRG.16780.3;MSTRG.16780.4;MSTRG.18609.1;MSTRG.2217.1;MSTRG.22635.2;MSTRG.23471.4;MSTRG.23474.1;MSTRG.23474.2;MSTRG.25282.3;MSTRG.28035.1;MSTRG.30956.1;MSTRG.30961.1;MSTRG.30961.2;MSTRG.31900.2;MSTRG.32618.3;MSTRG.34729.1;MSTRG.34761.1;MSTRG.34761.2;MSTRG.35570.1;MSTRG.35809.1;MSTRG.35914.1;MSTRG.36356.1;MSTRG.37781.1;MSTRG.38187.1;MSTRG.38…
19	GO:0015698	BP	inorganic anion transport	19/ 4677	231/ 133162	0.082251082251082	0.0008402146667303	0.016406104644721	MSTRG.40850.2;MSTRG.41180.1;MSTRG.48284.2;TraesCS4A02G414400.1;TraesCS4B02G315100.1;TraesCS5A02G229700.2;TraesCS5A02G460300.1;TraesCS5B02G228500.1;TraesCS5B02G300300.2;TraesCS5B02G512000.1;TraesCS5D02G237800.1;TraesCS5D02G307000.1;TraesCS5D02G472000.1;TraesCS5D02G513000.1;TraesCS6A02G030800.1;TraesCS6A02G030900.1;TraesCS6B02G044400.1;TraesCS7B02G129700.1;TraesCS7B02G129700.2
7	GO:0031379	CC	RNA-directed RNA polymerase complex	7/ 4677	44/ 133162	0.15909090909091	0.0008028955859964	0.016495854766837	MSTRG.11788.1;MSTRG.54429.2;TraesCS6B02G328400.1;TraesCS6B02G328500.1;TraesCS6B02G328500.2;TraesCS6D02G278600.1;TraesCS6D02G278700.1
7	GO:0031380	CC	nuclear RNA-directed RNA polymerase complex	7/ 4677	44/ 133162	0.15909090909091	0.0008028955859964	0.016495854766837	MSTRG.11788.1;MSTRG.54429.2;TraesCS6B02G328400.1;TraesCS6B02G328500.1;TraesCS6B02G328500.2;TraesCS6D02G278600.1;TraesCS6D02G278700.1
13	GO:0046470	BP	phosphatidylcholine metabolic process	13/ 4677	133/ 133162	0.097744360902256	0.0008619875524599	0.016758381377046	MSTRG.48604.4;MSTRG.52804.1;MSTRG.52804.3;MSTRG.9126.4;TraesCS1A02G369600.1;TraesCS1A02G369600.2;TraesCS1B02G388700.1;TraesCS1B02G388700.2;TraesCS1D02G375700.1;TraesCS3B02G291700.1;TraesCS3D02G258900.1;TraesCS5D02G341800.2;TraesCS7D02G531200.1
15	GO:0050308	MF	sugar-phosphatase activity	15/ 4677	170/ 133162	0.088235294117647	0.0010445584994901	0.017322802444961	MSTRG.1534.1;MSTRG.29393.2;MSTRG.42950.1;MSTRG.46657.1;MSTRG.4797.1;MSTRG.50386.2;MSTRG.8014.2;MSTRG.8492.2;TraesCS1B02G283600.1;TraesCS1D02G090000.2;TraesCS1D02G213700.1;TraesCS1D02G274000.1;TraesCS1D02G274200.1;TraesCS5A02G190000.1;TraesCS5D02G210000.1
6	GO:0046503	BP	glycerolipid catabolic process	6/ 4677	33/ 133162	0.18181818181818	0.0009156638674594	0.017725200123968	MSTRG.15572.1;MSTRG.23843.1;TraesCS2A02G285900.1;TraesCS2B02G303200.1;TraesCS3B02G370300.1;TraesCS3D02G332200.1
4	GO:0070818	MF	protoporphyrinogen oxidase activity	4/ 4677	14/ 133162	0.28571428571429	0.0011461978357302	0.018775142462575	MSTRG.11990.1;MSTRG.20022.2;TraesCS2A02G347900.1;TraesCS2B02G366300.1
4	GO:0004729	MF	oxygen-dependent protoporphyrinogen oxidase activity	4/ 4677	14/ 133162	0.28571428571429	0.0011461978357302	0.018775142462575	MSTRG.11990.1;MSTRG.20022.2;TraesCS2A02G347900.1;TraesCS2B02G366300.1
13	GO:0006563	BP	L-serine metabolic process	13/ 4677	136/ 133162	0.095588235294118	0.0010604376187801	0.020184205383249	MSTRG.20964.2;MSTRG.45192.5;MSTRG.49025.2;MSTRG.49028.2;TraesCS2A02G493700.1;TraesCS2B02G521700.1;TraesCS2D02G493600.1;TraesCS3A02G287400.1;TraesCS3B02G321600.1;TraesCS3B02G370200.3;TraesCS3D02G286900.1;TraesCS4A02G401700.1;TraesCS5D02G027600.1
6	GO:0006020	BP	inositol metabolic process	6/ 4677	34/ 133162	0.17647058823529	0.001079068341274	0.020361747565805	MSTRG.35997.2;TraesCS4D02G027800.1;TraesCS4D02G027800.2;TraesCS7A02G357800.1;TraesCS7B02G269900.1;TraesCS7D02G364900.1
3	GO:0031405	MF	lipoic acid binding	3/ 4677	7/ 133162	0.42857142857143	0.0013625182764262	0.02191520360276	MSTRG.52584.1;TraesCS2A02G074700.1;TraesCS2D02G073400.1
3	GO:0047389	MF	glycerophosphocholine phosphodiesterase activity	3/ 4677	7/ 133162	0.42857142857143	0.0013625182764262	0.02191520360276	MSTRG.23843.1;TraesCS3B02G370300.1;TraesCS3D02G332200.1
9	GO:0009310	BP	amine catabolic process	9/ 4677	75/ 133162	0.12	0.0012530934340275	0.023254721538089	MSTRG.58242.1;TraesCS2A02G467300.1;TraesCS2B02G490100.1;TraesCS3A02G050500.1;TraesCS3A02G050700.1;TraesCS3B02G059300.1;TraesCS3B02G059500.1;TraesCS3D02G050200.1;TraesCS7A02G539200.2
9	GO:0006598	BP	polyamine catabolic process	9/ 4677	75/ 133162	0.12	0.0012530934340275	0.023254721538089	MSTRG.58242.1;TraesCS2A02G467300.1;TraesCS2B02G490100.1;TraesCS3A02G050500.1;TraesCS3A02G050700.1;TraesCS3B02G059300.1;TraesCS3B02G059500.1;TraesCS3D02G050200.1;TraesCS7A02G539200.2
9	GO:0042402	BP	biogenic amine catabolic process	9/ 4677	75/ 133162	0.12	0.0012530934340275	0.023254721538089	MSTRG.58242.1;TraesCS2A02G467300.1;TraesCS2B02G490100.1;TraesCS3A02G050500.1;TraesCS3A02G050700.1;TraesCS3B02G059300.1;TraesCS3B02G059500.1;TraesCS3D02G050200.1;TraesCS7A02G539200.2
18	GO:0000096	BP	sulfur amino acid metabolic process	18/ 4677	221/ 133162	0.081447963800905	0.0012650664328779	0.023380301852077	MSTRG.35887.1;MSTRG.38927.1;MSTRG.45192.5;MSTRG.49028.2;TraesCS3A02G287400.1;TraesCS3B02G321600.1;TraesCS3B02G370200.3;TraesCS3D02G286900.1;TraesCS4A02G065100.1;TraesCS4A02G298700.1;TraesCS4A02G401700.1;TraesCS4D02G242100.1;TraesCS5A02G468400.1;TraesCS5B02G481000.1;TraesCS5D02G027600.1;TraesCS5D02G064400.1;TraesCS5D02G181600.1;TraesCS5D02G481300.1
41	GO:0098660	BP	inorganic ion transmembrane transport	41/ 4677	693/ 133162	0.059163059163059	0.0012756379568848	0.02347905764086	MSTRG.21617.3;MSTRG.2170.1;MSTRG.31369.2;MSTRG.32944.1;MSTRG.39087.2;MSTRG.40850.2;MSTRG.65434.1;TraesCS1A02G125500.1;TraesCS1A02G297500.1;TraesCS1B02G144500.1;TraesCS1B02G306500.1;TraesCS1D02G128000.1;TraesCS1D02G293900.1;TraesCS2A02G424200.2;TraesCS2B02G133000.1;TraesCS2B02G443800.2;TraesCS2D02G422000.1;TraesCS3A02G350800.1;TraesCS4A02G275600.1;TraesCS4A02G414400.1;TraesCS4B02G038100.1;TraesCS4…
5	GO:0015695	BP	organic cation transport	5/ 4677	24/ 133162	0.20833333333333	0.0012959337499114	0.023675063830943	TraesCS1A02G191900.1;TraesCS1B02G206800.1;TraesCS1D02G195500.1;TraesCS3A02G454400.1;TraesCS3D02G446800.1
15	GO:0006595	BP	polyamine metabolic process	15/ 4677	174/ 133162	0.086206896551724	0.0013200583475149	0.023904766285039	MSTRG.58242.1;MSTRG.70032.1;MSTRG.9783.1;TraesCS2A02G467300.1;TraesCS2B02G048700.1;TraesCS2B02G490100.1;TraesCS2D02G034900.1;TraesCS3A02G050500.1;TraesCS3A02G050700.1;TraesCS3B02G059300.1;TraesCS3B02G059500.1;TraesCS3D02G050200.1;TraesCS5A02G195100.3;TraesCS7A02G539200.2;TraesCS7D02G156900.1
4	GO:0008863	MF	formate dehydrogenase (NAD+) activity	4/ 4677	15/ 133162	0.26666666666667	0.0015196562118733	0.024296299914382	TraesCS6B02G302400.1;TraesCS6B02G302400.2;TraesCS6D02G255200.2;TraesCS7B02G130600.1
3	GO:0046131	BP	pyrimidine ribonucleoside metabolic process	3/ 4677	7/ 133162	0.42857142857143	0.0013625182764262	0.024335445853223	TraesCS7A02G231400.2;TraesCS7B02G129800.1;TraesCS7D02G231600.1
3	GO:0046087	BP	cytidine metabolic process	3/ 4677	7/ 133162	0.42857142857143	0.0013625182764262	0.024335445853223	TraesCS7A02G231400.2;TraesCS7B02G129800.1;TraesCS7D02G231600.1
7	GO:0009119	BP	ribonucleoside metabolic process	7/ 4677	48/ 133162	0.14583333333333	0.00136551599978	0.024335445853223	MSTRG.16112.1;MSTRG.53890.1;MSTRG.59752.2;TraesCS2D02G356900.1;TraesCS7A02G231400.2;TraesCS7B02G129800.1;TraesCS7D02G231600.1
5	GO:0052691	MF	UDP-arabinopyranose mutase activity	5/ 4677	25/ 133162	0.2	0.0015733646666556	0.024711080352768	TraesCS3B02G333100.1;TraesCS3D02G298600.1;TraesCS4A02G166900.1;TraesCS4B02G144900.1;TraesCS4D02G151900.1
16	GO:0042537	BP	benzene-containing compound metabolic process	16/ 4677	194/ 133162	0.082474226804124	0.0014775503420251	0.026131086988694	MSTRG.32602.2;MSTRG.41051.2;TraesCS1A02G037800.1;TraesCS1A02G143900.1;TraesCS1B02G161300.1;TraesCS1D02G142700.1;TraesCS2A02G449900.1;TraesCS2D02G449400.1;TraesCS3A02G368800.1;TraesCS3B02G400800.1;TraesCS3D02G361800.1;TraesCS3D02G449200.1;TraesCS4A02G008500.1;TraesCS4B02G296400.2;TraesCS4D02G295300.1;TraesCS6B02G258400.2
11	GO:0046348	BP	amino sugar catabolic process	11/ 4677	108/ 133162	0.10185185185185	0.0015011846900652	0.026131086988694	TraesCS1D02G207000.2;TraesCS2A02G350800.1;TraesCS2A02G350900.1;TraesCS2B02G369100.1;TraesCS2D02G348900.1;TraesCS2D02G349000.1;TraesCS2D02G349400.1;TraesCS3A02G260100.1;TraesCS5D02G408200.1;TraesCS7B02G370700.1;TraesCSU02G020500.1
11	GO:0006030	BP	chitin metabolic process	11/ 4677	108/ 133162	0.10185185185185	0.0015011846900652	0.026131086988694	TraesCS1D02G207000.2;TraesCS2A02G350800.1;TraesCS2A02G350900.1;TraesCS2B02G369100.1;TraesCS2D02G348900.1;TraesCS2D02G349000.1;TraesCS2D02G349400.1;TraesCS3A02G260100.1;TraesCS5D02G408200.1;TraesCS7B02G370700.1;TraesCSU02G020500.1
11	GO:0006032	BP	chitin catabolic process	11/ 4677	108/ 133162	0.10185185185185	0.0015011846900652	0.026131086988694	TraesCS1D02G207000.2;TraesCS2A02G350800.1;TraesCS2A02G350900.1;TraesCS2B02G369100.1;TraesCS2D02G348900.1;TraesCS2D02G349000.1;TraesCS2D02G349400.1;TraesCS3A02G260100.1;TraesCS5D02G408200.1;TraesCS7B02G370700.1;TraesCSU02G020500.1
11	GO:1901072	BP	glucosamine-containing compound catabolic process	11/ 4677	108/ 133162	0.10185185185185	0.0015011846900652	0.026131086988694	TraesCS1D02G207000.2;TraesCS2A02G350800.1;TraesCS2A02G350900.1;TraesCS2B02G369100.1;TraesCS2D02G348900.1;TraesCS2D02G349000.1;TraesCS2D02G349400.1;TraesCS3A02G260100.1;TraesCS5D02G408200.1;TraesCS7B02G370700.1;TraesCSU02G020500.1
11	GO:0006026	BP	aminoglycan catabolic process	11/ 4677	108/ 133162	0.10185185185185	0.0015011846900652	0.026131086988694	TraesCS1D02G207000.2;TraesCS2A02G350800.1;TraesCS2A02G350900.1;TraesCS2B02G369100.1;TraesCS2D02G348900.1;TraesCS2D02G349000.1;TraesCS2D02G349400.1;TraesCS3A02G260100.1;TraesCS5D02G408200.1;TraesCS7B02G370700.1;TraesCSU02G020500.1
78	GO:0061659	MF	ubiquitin-like protein ligase activity	78/ 4677	1542/ 133162	0.050583657587549	0.0016744393638802	0.026144754979885	MSTRG.10110.1;MSTRG.11696.4;MSTRG.13607.2;MSTRG.2217.1;MSTRG.23471.4;MSTRG.23474.1;MSTRG.23474.2;MSTRG.25282.3;MSTRG.30956.1;MSTRG.30961.1;MSTRG.30961.2;MSTRG.31900.2;MSTRG.34729.1;MSTRG.35809.1;MSTRG.36356.1;MSTRG.39367.1;MSTRG.4270.2;MSTRG.50095.1;MSTRG.5535.2;MSTRG.66423.2;MSTRG.66821.1;MSTRG.7254.1;MSTRG.7511.1;TraesCS1A02G141900.1;TraesCS1A02G143300.3;TraesCS1A02G169300.2;TraesCS1A02G373200.…
4	GO:0015942	BP	formate metabolic process	4/ 4677	15/ 133162	0.26666666666667	0.0015196562118733	0.02624913864432	TraesCS6B02G302400.1;TraesCS6B02G302400.2;TraesCS6D02G255200.2;TraesCS7B02G130600.1
4	GO:0042183	BP	formate catabolic process	4/ 4677	15/ 133162	0.26666666666667	0.0015196562118733	0.02624913864432	TraesCS6B02G302400.1;TraesCS6B02G302400.2;TraesCS6D02G255200.2;TraesCS7B02G130600.1
6	GO:0016661	MF	oxidoreductase activity, acting on other nitrogenous compounds as donors	6/ 4677	37/ 133162	0.16216216216216	0.0017052055495733	0.0264703419614	MSTRG.3966.1;TraesCS3B02G408900.1;TraesCS6A02G017500.2;TraesCS6A02G333900.1;TraesCS6B02G356800.1;TraesCS6B02G364600.1
5	GO:0033356	BP	UDP-L-arabinose metabolic process	5/ 4677	25/ 133162	0.2	0.0015733646666556	0.026969392053246	TraesCS3B02G333100.1;TraesCS3D02G298600.1;TraesCS4A02G166900.1;TraesCS4B02G144900.1;TraesCS4D02G151900.1
5	GO:0007584	BP	response to nutrient	5/ 4677	25/ 133162	0.2	0.0015733646666556	0.026969392053246	MSTRG.55388.1;MSTRG.58567.1;TraesCS4B02G023800.1;TraesCS6B02G050600.1;TraesCS6D02G041600.1
12	GO:1901071	BP	glucosamine-containing compound metabolic process	12/ 4677	126/ 133162	0.095238095238095	0.0016753744935925	0.028500404737591	MSTRG.11843.4;TraesCS1D02G207000.2;TraesCS2A02G350800.1;TraesCS2A02G350900.1;TraesCS2B02G369100.1;TraesCS2D02G348900.1;TraesCS2D02G349000.1;TraesCS2D02G349400.1;TraesCS3A02G260100.1;TraesCS5D02G408200.1;TraesCS7B02G370700.1;TraesCSU02G020500.1
6	GO:0042128	BP	nitrate assimilation	6/ 4677	37/ 133162	0.16216216216216	0.0017052055495733	0.028574918369902	MSTRG.48493.1;TraesCS5D02G506100.1;TraesCS6A02G017500.2;TraesCS6A02G333900.1;TraesCS6B02G356800.1;TraesCS6B02G364600.1
6	GO:0046174	BP	polyol catabolic process	6/ 4677	37/ 133162	0.16216216216216	0.0017052055495733	0.028574918369902	MSTRG.27813.1;TraesCS3A02G359400.1;TraesCS3B02G392000.1;TraesCS7A02G357800.1;TraesCS7B02G269900.1;TraesCS7D02G364900.1
6	GO:0006561	BP	proline biosynthetic process	6/ 4677	37/ 133162	0.16216216216216	0.0017052055495733	0.028574918369902	TraesCS3A02G363700.1;TraesCS3B02G395900.1;TraesCS3D02G357200.1;TraesCS5A02G375000.1;TraesCS5B02G376900.1;TraesCS5D02G384500.1
22	GO:0031667	BP	response to nutrient levels	22/ 4677	309/ 133162	0.071197411003236	0.0017346710295542	0.028779297275255	MSTRG.21312.1;MSTRG.48494.2;MSTRG.52176.2;MSTRG.55388.1;MSTRG.58567.1;MSTRG.70854.2;TraesCS2B02G595200.1;TraesCS2D02G177100.1;TraesCS4B02G023800.1;TraesCS5A02G149200.4;TraesCS5A02G245700.2;TraesCS5B02G243100.2;TraesCS5D02G252400.3;TraesCS6B02G050600.1;TraesCS6B02G295300.1;TraesCS6D02G041600.1;TraesCS6D02G246800.2;TraesCS7A02G454400.1;TraesCS7B02G129700.1;TraesCS7B02G129700.2;TraesCS7B02G354900.1;…
7	GO:0042126	BP	nitrate metabolic process	7/ 4677	50/ 133162	0.14	0.0017430347047137	0.028779297275255	MSTRG.3966.1;MSTRG.48493.1;TraesCS5D02G506100.1;TraesCS6A02G017500.2;TraesCS6A02G333900.1;TraesCS6B02G356800.1;TraesCS6B02G364600.1
7	GO:2001057	BP	reactive nitrogen species metabolic process	7/ 4677	50/ 133162	0.14	0.0017430347047137	0.028779297275255	MSTRG.3966.1;MSTRG.48493.1;TraesCS5D02G506100.1;TraesCS6A02G017500.2;TraesCS6A02G333900.1;TraesCS6B02G356800.1;TraesCS6B02G364600.1
17	GO:0009225	BP	nucleotide-sugar metabolic process	17/ 4677	208/ 133162	0.081730769230769	0.0017675901693518	0.029077829489228	MSTRG.36141.1;MSTRG.51565.1;TraesCS2D02G111400.2;TraesCS2D02G593400.1;TraesCS3B02G333100.1;TraesCS3D02G298600.1;TraesCS4A02G099100.1;TraesCS4A02G166900.1;TraesCS4B02G144900.1;TraesCS4B02G205200.1;TraesCS4D02G151900.1;TraesCS4D02G206100.1;TraesCS5B02G023700.1;TraesCS5B02G356300.1;TraesCS6A02G257500.1;TraesCS6B02G267600.1;TraesCS7B02G409700.1
5	GO:0047334	MF	diphosphate-fructose-6-phosphate 1-phosphotransferase activity	5/ 4677	26/ 133162	0.19230769230769	0.0018920496688575	0.029200997779477	TraesCS5A02G072700.2;TraesCS5A02G072700.4;TraesCS5B02G078300.1;TraesCS5D02G085500.2;TraesCS5D02G085500.6
6	GO:0004557	MF	alpha-galactosidase activity	6/ 4677	38/ 133162	0.15789473684211	0.0019653634164616	0.030158162769842	MSTRG.22115.3;MSTRG.25742.3;TraesCS2A02G105900.1;TraesCS2B02G122900.1;TraesCS2D02G105500.3;TraesCS3B02G133400.1
52	GO:0016042	BP	lipid catabolic process	52/ 4677	948/ 133162	0.054852320675105	0.0018434146914841	0.030214508684144	MSTRG.15572.1;MSTRG.23843.1;MSTRG.25461.1;MSTRG.27351.2;MSTRG.35106.2;MSTRG.43495.1;MSTRG.48555.2;MSTRG.48604.4;MSTRG.52238.2;MSTRG.52804.1;MSTRG.52804.3;TraesCS1A02G110300.1;TraesCS1A02G143900.1;TraesCS1A02G266000.1;TraesCS1B02G161300.1;TraesCS1B02G277100.1;TraesCS1D02G024400.2;TraesCS1D02G142700.1;TraesCS1D02G266200.1;TraesCS1D02G266300.1;TraesCS2A02G285900.1;TraesCS2B02G303200.1;TraesCS3A02G29…
5	GO:0031590	BP	wybutosine metabolic process	5/ 4677	26/ 133162	0.19230769230769	0.0018920496688575	0.030599857055138	TraesCS5A02G408800.1;TraesCS5B02G260900.1;TraesCS5B02G413500.1;TraesCS5D02G270100.1;TraesCS5D02G418600.1
5	GO:0031591	BP	wybutosine biosynthetic process	5/ 4677	26/ 133162	0.19230769230769	0.0018920496688575	0.030599857055138	TraesCS5A02G408800.1;TraesCS5B02G260900.1;TraesCS5B02G413500.1;TraesCS5D02G270100.1;TraesCS5D02G418600.1
33	GO:0030001	BP	metal ion transport	33/ 4677	531/ 133162	0.062146892655367	0.0018941795282405	0.030599857055138	MSTRG.21617.3;MSTRG.2170.1;MSTRG.32944.1;MSTRG.39087.2;MSTRG.43144.3;MSTRG.52873.1;MSTRG.65434.1;TraesCS1A02G125500.1;TraesCS1A02G297500.1;TraesCS1B02G144500.1;TraesCS1B02G306500.1;TraesCS1D02G128000.1;TraesCS1D02G293900.1;TraesCS2A02G424200.2;TraesCS2B02G133000.1;TraesCS2B02G443800.2;TraesCS2D02G422000.1;TraesCS3B02G416000.1;TraesCS4A02G180700.2;TraesCS4A02G275600.1;TraesCS4B02G038100.1;TraesCS4…
17	GO:0009070	BP	serine family amino acid biosynthetic process	17/ 4677	212/ 133162	0.080188679245283	0.0019600235292035	0.031437377391619	MSTRG.20292.2;MSTRG.20964.2;MSTRG.45192.5;MSTRG.49028.2;MSTRG.62366.1;TraesCS2A02G382700.1;TraesCS2A02G493700.1;TraesCS2B02G400000.1;TraesCS2B02G521700.1;TraesCS2D02G493600.1;TraesCS3A02G287400.1;TraesCS3B02G321600.1;TraesCS3B02G370200.3;TraesCS3D02G286900.1;TraesCS4A02G401700.1;TraesCS5D02G027600.1;TraesCS5D02G181600.1
4	GO:0006878	BP	intracellular copper ion homeostasis	4/ 4677	16/ 133162	0.25	0.0019700953075905	0.031486469844802	MSTRG.70756.1;TraesCS7A02G439300.1;TraesCS7B02G338200.1;TraesCS7D02G429000.1
3	GO:0016303	MF	1-phosphatidylinositol-3-kinase activity	3/ 4677	8/ 133162	0.375	0.0021230546179484	0.032391747599556	MSTRG.41786.1;MSTRG.45447.1;MSTRG.45447.2
96	GO:0006753	BP	nucleoside phosphate metabolic process	96/ 4677	1982/ 133162	0.048435923309788	0.0020495578146478	0.032410437132336	MSTRG.10474.1;MSTRG.11308.10;MSTRG.11308.8;MSTRG.14542.1;MSTRG.14653.1;MSTRG.16112.1;MSTRG.18552.1;MSTRG.21578.2;MSTRG.27658.1;MSTRG.27813.1;MSTRG.36141.1;MSTRG.37203.3;MSTRG.40198.2;MSTRG.4118.1;MSTRG.51565.1;MSTRG.52584.1;MSTRG.53890.1;MSTRG.54724.6;MSTRG.55670.9;MSTRG.59655.2;MSTRG.59752.2;MSTRG.60555.1;MSTRG.65681.2;TraesCS1A02G122800.1;TraesCS1A02G342500.1;TraesCS1A02G352800.1;TraesCS1B02G14…
3	GO:0033478	BP	UDP-rhamnose metabolic process	3/ 4677	8/ 133162	0.375	0.0021230546179484	0.032652870853446	TraesCS5B02G023700.1;TraesCS6A02G257500.1;TraesCS6B02G267600.1
3	GO:0010253	BP	UDP-rhamnose biosynthetic process	3/ 4677	8/ 133162	0.375	0.0021230546179484	0.032652870853446	TraesCS5B02G023700.1;TraesCS6A02G257500.1;TraesCS6B02G267600.1
3	GO:0000820	BP	regulation of glutamine family amino acid metabolic process	3/ 4677	8/ 133162	0.375	0.0021230546179484	0.032652870853446	MSTRG.41786.1;MSTRG.45447.1;MSTRG.45447.2
3	GO:2000214	BP	regulation of proline metabolic process	3/ 4677	8/ 133162	0.375	0.0021230546179484	0.032652870853446	MSTRG.41786.1;MSTRG.45447.1;MSTRG.45447.2
3	GO:0010124	BP	phenylacetate catabolic process	3/ 4677	8/ 133162	0.375	0.0021230546179484	0.032652870853446	TraesCS1A02G143900.1;TraesCS1B02G161300.1;TraesCS1D02G142700.1
3	GO:0000388	BP	spliceosome conformational change to release U4 (or U4atac) and U1 (or U11)	3/ 4677	8/ 133162	0.375	0.0021230546179484	0.032652870853446	TraesCS6B02G034100.1;TraesCS6D02G028200.1;TraesCS7B02G103700.1
3	GO:0042178	BP	xenobiotic catabolic process	3/ 4677	8/ 133162	0.375	0.0021230546179484	0.032652870853446	TraesCS1A02G143900.1;TraesCS1B02G161300.1;TraesCS1D02G142700.1
9	GO:1905039	BP	carboxylic acid transmembrane transport	9/ 4677	81/ 133162	0.11111111111111	0.0021584885802964	0.032940477053312	TraesCS1A02G071500.1;TraesCS1A02G191900.1;TraesCS1B02G206800.1;TraesCS1D02G024400.2;TraesCS1D02G195500.1;TraesCS2D02G216600.1;TraesCS3D02G524100.2;TraesCS5B02G300300.2;TraesCS5D02G307000.1
9	GO:1903825	BP	organic acid transmembrane transport	9/ 4677	81/ 133162	0.11111111111111	0.0021584885802964	0.032940477053312	TraesCS1A02G071500.1;TraesCS1A02G191900.1;TraesCS1B02G206800.1;TraesCS1D02G024400.2;TraesCS1D02G195500.1;TraesCS2D02G216600.1;TraesCS3D02G524100.2;TraesCS5B02G300300.2;TraesCS5D02G307000.1
15	GO:0002376	BP	immune system process	15/ 4677	183/ 133162	0.081967213114754	0.0021682083719356	0.032940477053312	MSTRG.27158.1;MSTRG.32337.2;MSTRG.32585.1;MSTRG.70092.3;TraesCS1A02G099300.1;TraesCS1B02G125100.1;TraesCS1D02G107200.1;TraesCS2A02G431800.1;TraesCS2B02G453300.1;TraesCS2D02G429800.2;TraesCS3A02G302600.1;TraesCS3A02G500600.1;TraesCS3B02G579400.1;TraesCS5A02G243200.1;TraesCS6A02G299100.1
18	GO:0062012	BP	regulation of small molecule metabolic process	18/ 4677	237/ 133162	0.075949367088608	0.00217109356664	0.032940477053312	MSTRG.10390.1;MSTRG.14454.1;MSTRG.18458.2;MSTRG.41786.1;MSTRG.45447.1;MSTRG.45447.2;MSTRG.45657.1;TraesCS2A02G150000.1;TraesCS2A02G384900.1;TraesCS2B02G175300.1;TraesCS2D02G155200.1;TraesCS3D02G225500.1;TraesCS5A02G090000.1;TraesCS5A02G090200.2;TraesCS5B02G095800.2;TraesCS5B02G096000.1;TraesCS5D02G102100.1;TraesCS6D02G185500.4
24	GO:0016627	MF	oxidoreductase activity, acting on the CH-CH group of donors	24/ 4677	354/ 133162	0.067796610169492	0.0021756547207669	0.033005671047998	MSTRG.11990.1;MSTRG.20022.2;MSTRG.3562.1;MSTRG.3562.2;MSTRG.440.1;MSTRG.440.2;MSTRG.6956.2;TraesCS1A02G066800.1;TraesCS1A02G066800.2;TraesCS1A02G110300.1;TraesCS1B02G085100.1;TraesCS1B02G085100.2;TraesCS1D02G067800.1;TraesCS2A02G347900.1;TraesCS2A02G426900.1;TraesCS2B02G366300.1;TraesCS2B02G388900.1;TraesCS2B02G447300.1;TraesCS3A02G508600.1;TraesCS7A02G141800.1;TraesCS7A02G559400.1;TraesCS7B02G04…
6	GO:0006522	BP	alanine metabolic process	6/ 4677	39/ 133162	0.15384615384615	0.0022544277524981	0.033975285357278	MSTRG.31030.1;MSTRG.7087.1;TraesCS1B02G102700.1;TraesCS1D02G086700.1;TraesCS4A02G015900.1;TraesCS4B02G288100.1
41	GO:0042579	CC	microbody	41/ 4677	697/ 133162	0.058823529411765	0.0017838842186214	0.034311304970932	MSTRG.19294.1;MSTRG.25461.1;MSTRG.40198.2;MSTRG.4035.1;MSTRG.41786.1;MSTRG.45447.1;MSTRG.45447.2;MSTRG.49347.1;MSTRG.55670.9;MSTRG.62366.1;TraesCS1A02G110300.1;TraesCS1A02G143900.1;TraesCS1B02G161300.1;TraesCS1D02G024400.2;TraesCS1D02G142700.1;TraesCS2A02G336000.2;TraesCS2A02G467300.1;TraesCS2B02G490100.1;TraesCS2D02G155300.1;TraesCS2D02G212500.1;TraesCS2D02G344200.1;TraesCS2D02G458300.2;TraesCS2…
40	GO:0006066	BP	alcohol metabolic process	40/ 4677	683/ 133162	0.058565153733529	0.0022875354366219	0.034358935270465	MSTRG.15572.1;MSTRG.18151.1;MSTRG.23843.1;MSTRG.27813.1;MSTRG.29188.2;MSTRG.35997.2;MSTRG.36197.3;MSTRG.770.1;TraesCS1A02G194100.1;TraesCS1B02G133300.1;TraesCS1B02G209100.1;TraesCS1D02G114600.1;TraesCS2A02G285900.1;TraesCS2A02G325600.2;TraesCS2B02G303200.1;TraesCS2B02G356300.2;TraesCS2B02G626400.2;TraesCS2D02G314900.3;TraesCS2D02G337100.1;TraesCS3A02G037600.1;TraesCS3A02G142700.1;TraesCS3A02G3509…
11	GO:0098661	BP	inorganic anion transmembrane transport	11/ 4677	114/ 133162	0.096491228070175	0.0023148641845329	0.034653516842458	MSTRG.40850.2;TraesCS4A02G414400.1;TraesCS4B02G315100.1;TraesCS5A02G229700.2;TraesCS5B02G228500.1;TraesCS5B02G300300.2;TraesCS5D02G237800.1;TraesCS5D02G307000.1;TraesCS6A02G030800.1;TraesCS6A02G030900.1;TraesCS6B02G044400.1
21	GO:0019888	MF	protein phosphatase regulator activity	21/ 4677	298/ 133162	0.070469798657718	0.0024739898621256	0.036902530345674	MSTRG.58235.4;MSTRG.62211.2;MSTRG.65262.1;MSTRG.6698.2;TraesCS1B02G115600.1;TraesCS2A02G446900.1;TraesCS2A02G476700.1;TraesCS2B02G467600.1;TraesCS2B02G500200.1;TraesCS2D02G317800.1;TraesCS3A02G197700.7;TraesCS3D02G217100.1;TraesCS4A02G116400.1;TraesCS4B02G187800.1;TraesCS4D02G189200.1;TraesCS4D02G189200.2;TraesCS6A02G187800.4;TraesCS6A02G405100.1;TraesCS7A02G358200.1;TraesCS7B02G499300.1;TraesCS7…
25	GO:0015711	BP	organic anion transport	25/ 4677	371/ 133162	0.067385444743935	0.0025375514606895	0.03786094222577	MSTRG.15425.1;MSTRG.57337.1;MSTRG.65268.1;MSTRG.70337.1;TraesCS1A02G071500.1;TraesCS1A02G191900.1;TraesCS1B02G206800.1;TraesCS1D02G024400.2;TraesCS1D02G195500.1;TraesCS2D02G216600.1;TraesCS2D02G267400.1;TraesCS3A02G454400.1;TraesCS3D02G131200.1;TraesCS3D02G446800.1;TraesCS3D02G524100.2;TraesCS5B02G300300.2;TraesCS5D02G307000.1;TraesCS7A02G208700.1;TraesCS7A02G220200.1;TraesCS7A02G370000.1;TraesCS…
6	GO:0016703	MF	oxidoreductase activity, acting on single donors with incorporation of molecular oxygen, incorporation of one atom of oxygen (internal monooxygenases or internal mixed function oxidases)	6/ 4677	40/ 133162	0.15	0.0025743673376555	0.03818644884189	MSTRG.1749.2;MSTRG.1749.5;MSTRG.1749.7;MSTRG.8215.1;TraesCS1D02G238900.1;TraesCS4D02G309000.1
6	GO:1900140	BP	regulation of seedling development	6/ 4677	40/ 133162	0.15	0.0025743673376555	0.038283058653679	TraesCS1D02G301900.4;TraesCS5B02G260900.1;TraesCS5D02G270100.1;TraesCS7A02G110500.1;TraesCS7B02G008400.1;TraesCS7D02G106000.1
255	GO:0009605	BP	response to external stimulus	255/ 4677	6037/ 133162	0.042239522941859	0.0026374476746302	0.039072981140947	MSTRG.10236.1;MSTRG.12108.3;MSTRG.12654.1;MSTRG.13663.1;MSTRG.13821.1;MSTRG.14257.1;MSTRG.14259.1;MSTRG.16833.3;MSTRG.16875.2;MSTRG.1749.2;MSTRG.1749.5;MSTRG.1749.7;MSTRG.19294.1;MSTRG.20680.1;MSTRG.21170.1;MSTRG.21364.1;MSTRG.21378.1;MSTRG.21843.2;MSTRG.21929.2;MSTRG.24039.1;MSTRG.24534.1;MSTRG.24535.1;MSTRG.27158.1;MSTRG.28658.3;MSTRG.28868.1;MSTRG.28880.3;MSTRG.2989.1;MSTRG.31792.1;MSTRG.3187.…
13	GO:0006022	BP	aminoglycan metabolic process	13/ 4677	151/ 133162	0.086092715231788	0.0027121082325189	0.039934682204074	MSTRG.36141.1;MSTRG.51565.1;TraesCS1D02G207000.2;TraesCS2A02G350800.1;TraesCS2A02G350900.1;TraesCS2B02G369100.1;TraesCS2D02G348900.1;TraesCS2D02G349000.1;TraesCS2D02G349400.1;TraesCS3A02G260100.1;TraesCS5D02G408200.1;TraesCS7B02G370700.1;TraesCSU02G020500.1
7	GO:0009882	MF	blue light photoreceptor activity	7/ 4677	54/ 133162	0.12962962962963	0.0027368653917379	0.040372544728952	MSTRG.19458.1;MSTRG.44098.4;MSTRG.53892.3;MSTRG.59750.1;TraesCS2D02G317500.1;TraesCS5A02G396300.3;TraesCS6A02G223700.1
9	GO:0008889	MF	glycerophosphodiester phosphodiesterase activity	9/ 4677	84/ 133162	0.10714285714286	0.0027741886509844	0.040698262077629	MSTRG.15572.1;MSTRG.23843.1;MSTRG.770.1;TraesCS1B02G133300.1;TraesCS1D02G114600.1;TraesCS2A02G285900.1;TraesCS2B02G303200.1;TraesCS3B02G370300.1;TraesCS3D02G332200.1
16	GO:0072341	MF	modified amino acid binding	16/ 4677	200/ 133162	0.08	0.0027980906317557	0.040824601020699	MSTRG.2248.1;MSTRG.36212.3;MSTRG.3838.1;MSTRG.698.1;TraesCS1D02G011800.1;TraesCS3A02G302100.1;TraesCS3B02G334500.1;TraesCS3D02G299900.1;TraesCS4B02G280100.1;TraesCS4D02G327700.1;TraesCS5A02G096100.1;TraesCS5A02G432600.1;TraesCS5B02G102000.1;TraesCS5B02G331900.1;TraesCS5D02G108700.1;TraesCS7D02G181600.1
25	GO:0016903	MF	oxidoreductase activity, acting on the aldehyde or oxo group of donors	25/ 4677	378/ 133162	0.066137566137566	0.0028508160993045	0.041322108094606	MSTRG.11191.1;MSTRG.21578.2;MSTRG.37203.3;MSTRG.45952.5;MSTRG.57664.1;TraesCS2A02G190700.1;TraesCS2A02G336000.2;TraesCS2B02G216400.1;TraesCS2D02G197300.1;TraesCS3A02G363700.1;TraesCS3A02G417200.1;TraesCS3B02G395900.1;TraesCS3B02G452100.1;TraesCS3D02G357200.1;TraesCS4B02G071500.1;TraesCS5B02G210100.1;TraesCS5D02G126700.1;TraesCS5D02G218400.1;TraesCS6B02G302400.1;TraesCS6B02G302400.2;TraesCS6D02G25…
8	GO:0015116	MF	sulfate transmembrane transporter activity	8/ 4677	69/ 133162	0.11594202898551	0.0028631423211618	0.041322108094606	MSTRG.40850.2;TraesCS3B02G323500.2;TraesCS3D02G288600.1;TraesCS5A02G229700.2;TraesCS5B02G228500.1;TraesCS5B02G300300.2;TraesCS5D02G237800.1;TraesCS5D02G307000.1
11	GO:0005315	MF	phosphate transmembrane transporter activity	11/ 4677	118/ 133162	0.093220338983051	0.0030328597829825	0.04246679813646	MSTRG.24711.1;MSTRG.41180.1;MSTRG.48284.2;TraesCS1D02G332800.1;TraesCS4A02G414400.1;TraesCS4B02G315100.1;TraesCS5A02G460300.1;TraesCS5B02G359800.1;TraesCS5B02G512000.1;TraesCS5D02G472000.1;TraesCS5D02G513000.1
7	GO:0016646	MF	oxidoreductase activity, acting on the CH-NH group of donors, NAD or NADP as acceptor	7/ 4677	55/ 133162	0.12727272727273	0.0030423065674582	0.04246679813646	MSTRG.47658.1;MSTRG.54724.6;MSTRG.60555.1;TraesCS5A02G468400.1;TraesCS5B02G481000.1;TraesCS5D02G481300.1;TraesCS6A02G344000.4
3	GO:0003868	MF	4-hydroxyphenylpyruvate dioxygenase activity	3/ 4677	9/ 133162	0.33333333333333	0.0031015077290673	0.04246679813646	TraesCS6A02G141500.2;TraesCS6B02G169700.1;TraesCS6D02G130800.1
3	GO:0001165	MF	RNA polymerase I cis-regulatory region sequence-specific DNA binding	3/ 4677	9/ 133162	0.33333333333333	0.0031015077290673	0.04246679813646	MSTRG.65423.1;MSTRG.69322.1;TraesCS7A02G243700.1
3	GO:0033949	MF	fructan beta-(2,6)-fructosidase activity	3/ 4677	9/ 133162	0.33333333333333	0.0031015077290673	0.04246679813646	MSTRG.21310.1;TraesCS2A02G588300.1;TraesCS2D02G564900.1
3	GO:0090422	MF	thiamine pyrophosphate transmembrane transporter activity	3/ 4677	9/ 133162	0.33333333333333	0.0031015077290673	0.04246679813646	TraesCS3A02G454400.1;TraesCS3A02G454400.3;TraesCS3D02G446800.1
3	GO:0015651	MF	quaternary ammonium group transmembrane transporter activity	3/ 4677	9/ 133162	0.33333333333333	0.0031015077290673	0.04246679813646	TraesCS3A02G454400.1;TraesCS3A02G454400.3;TraesCS3D02G446800.1
3	GO:0015234	MF	thiamine transmembrane transporter activity	3/ 4677	9/ 133162	0.33333333333333	0.0031015077290673	0.04246679813646	TraesCS3A02G454400.1;TraesCS3A02G454400.3;TraesCS3D02G446800.1
3	GO:1901474	MF	azole transmembrane transporter activity	3/ 4677	9/ 133162	0.33333333333333	0.0031015077290673	0.04246679813646	TraesCS3A02G454400.1;TraesCS3A02G454400.3;TraesCS3D02G446800.1
3	GO:0052692	MF	raffinose alpha-galactosidase activity	3/ 4677	9/ 133162	0.33333333333333	0.0031015077290673	0.04246679813646	MSTRG.22115.3;MSTRG.25742.3;TraesCS3B02G133400.1
4	GO:0008115	MF	sarcosine oxidase activity	4/ 4677	18/ 133162	0.22222222222222	0.003131784234122	0.042662570944418	TraesCS5A02G276200.2;TraesCS5B02G275600.1;TraesCS5B02G275700.1;TraesCS5D02G283600.1
6	GO:0009113	BP	purine nucleobase biosynthetic process	6/ 4677	41/ 133162	0.14634146341463	0.0029271827757465	0.04268174625285	MSTRG.16112.1;MSTRG.20964.2;TraesCS2A02G493700.1;TraesCS2B02G521700.1;TraesCS2D02G356900.1;TraesCS2D02G493600.1
10	GO:0004805	MF	trehalose-phosphatase activity	10/ 4677	102/ 133162	0.098039215686275	0.0031984132267815	0.043349052362979	MSTRG.1534.1;MSTRG.29393.2;MSTRG.42950.1;MSTRG.46657.1;MSTRG.4797.1;MSTRG.50386.2;MSTRG.8014.2;TraesCS1D02G213700.1;TraesCS5A02G190000.1;TraesCS5D02G210000.1
13	GO:0016857	MF	racemase and epimerase activity, acting on carbohydrates and derivatives	13/ 4677	154/ 133162	0.084415584415584	0.0032157638068171	0.043364087697988	MSTRG.2848.2;MSTRG.59147.1;MSTRG.6285.1;TraesCS1D02G410200.1;TraesCS2B02G341200.1;TraesCS2D02G321600.1;TraesCS5A02G314800.1;TraesCS5B02G290300.1;TraesCS5B02G315700.1;TraesCS5D02G298700.1;TraesCS5D02G321100.1;TraesCS6A02G257500.1;TraesCS6B02G267600.1
3	GO:0031099	BP	regeneration	3/ 4677	9/ 133162	0.33333333333333	0.0031015077290673	0.044931842616908	TraesCS2A02G479500.1;TraesCS2A02G540200.1;TraesCS2D02G541900.1
10	GO:0005992	BP	trehalose biosynthetic process	10/ 4677	102/ 133162	0.098039215686275	0.0031984132267815	0.046186732480631	MSTRG.1534.1;MSTRG.29393.2;MSTRG.42950.1;MSTRG.46657.1;MSTRG.4797.1;MSTRG.50386.2;MSTRG.8014.2;TraesCS1D02G213700.1;TraesCS5A02G190000.1;TraesCS5D02G210000.1
27	GO:0006090	BP	pyruvate metabolic process	27/ 4677	423/ 133162	0.063829787234043	0.0032118123732328	0.046231568487784	MSTRG.11308.10;MSTRG.11308.8;MSTRG.1860.2;MSTRG.27658.1;MSTRG.27813.1;MSTRG.37203.3;MSTRG.4118.1;MSTRG.52584.1;MSTRG.65681.2;MSTRG.7687.4;TraesCS1A02G122800.1;TraesCS1A02G253400.1;TraesCS1A02G342500.1;TraesCS1B02G142000.1;TraesCS1B02G264900.2;TraesCS3A02G359400.1;TraesCS3A02G391500.1;TraesCS3B02G392000.1;TraesCS3D02G026400.1;TraesCS4A02G481800.3;TraesCS5A02G131100.1;TraesCS5B02G131000.1;TraesCS5B…
16	GO:0006084	BP	acetyl-CoA metabolic process	16/ 4677	205/ 133162	0.078048780487805	0.0032385252483989	0.046320663881231	MSTRG.52584.1;MSTRG.54724.6;MSTRG.60555.1;TraesCS3B02G221800.1;TraesCS3D02G195700.1;TraesCS4A02G172800.2;TraesCS4A02G481800.3;TraesCS4B02G144000.3;TraesCS4D02G142600.2;TraesCS5A02G276200.2;TraesCS5B02G275600.1;TraesCS5B02G275700.1;TraesCS5D02G283600.1;TraesCS6A02G071400.1;TraesCS6A02G344000.4;TraesCS7A02G014600.2
56	GO:0006631	BP	fatty acid metabolic process	56/ 4677	1062/ 133162	0.052730696798493	0.0032386302513263	0.046320663881231	MSTRG.18609.1;MSTRG.25461.1;MSTRG.29099.2;MSTRG.32602.2;MSTRG.35106.2;MSTRG.41051.2;MSTRG.43975.1;MSTRG.48555.2;MSTRG.52238.2;TraesCS1A02G039800.1;TraesCS1A02G110300.1;TraesCS1A02G143900.1;TraesCS1B02G019800.1;TraesCS1B02G161300.1;TraesCS1D02G013000.1;TraesCS1D02G013700.1;TraesCS1D02G024400.2;TraesCS1D02G142700.1;TraesCS2A02G311200.2;TraesCS2A02G449900.1;TraesCS2A02G525500.2;TraesCS2D02G309400.1;…
6	GO:0043455	BP	regulation of secondary metabolic process	6/ 4677	42/ 133162	0.14285714285714	0.0033149012307605	0.046668405728356	MSTRG.63356.1;MSTRG.66398.1;TraesCS4D02G085000.2;TraesCS6A02G178900.1;TraesCS7B02G257400.1;TraesCS7D02G352400.1
6	GO:0015743	BP	malate transport	6/ 4677	42/ 133162	0.14285714285714	0.0033149012307605	0.046668405728356	TraesCS5B02G300300.2;TraesCS5D02G307000.1;TraesCS7A02G208700.1;TraesCS7A02G220200.1;TraesCS7B02G116000.1;TraesCS7D02G211100.1
6	GO:0006574	BP	valine catabolic process	6/ 4677	42/ 133162	0.14285714285714	0.0033149012307605	0.046668405728356	MSTRG.63916.1;MSTRG.63916.2;MSTRG.63916.3;MSTRG.67111.3;TraesCS7A02G370500.1;TraesCS7B02G363700.2
2	GO:0036191	MF	indolin-2-one monooxygenase activity	2/ 4677	3/ 133162	0.66666666666667	0.0036134335816713	0.04729346893658	TraesCS5B02G007200.1;TraesCS5D02G014300.1
2	GO:0008831	MF	dTDP-4-dehydrorhamnose reductase activity	2/ 4677	3/ 133162	0.66666666666667	0.0036134335816713	0.04729346893658	TraesCS6A02G257500.1;TraesCS6B02G267600.1
2	GO:0008830	MF	dTDP-4-dehydrorhamnose 3,5-epimerase activity	2/ 4677	3/ 133162	0.66666666666667	0.0036134335816713	0.04729346893658	TraesCS6A02G257500.1;TraesCS6B02G267600.1
2	GO:0048270	MF	methionine adenosyltransferase regulator activity	2/ 4677	3/ 133162	0.66666666666667	0.0036134335816713	0.04729346893658	TraesCS6A02G257500.1;TraesCS6B02G267600.1
2	GO:0070883	MF	pre-miRNA binding	2/ 4677	3/ 133162	0.66666666666667	0.0036134335816713	0.04729346893658	TraesCS7A02G231500.1;TraesCS7D02G231700.1
2	GO:0043878	MF	glyceraldehyde-3-phosphate dehydrogenase (NAD+) (non-phosphorylating) activity	2/ 4677	3/ 133162	0.66666666666667	0.0036134335816713	0.04729346893658	TraesCS5B02G210100.1;TraesCS5D02G218400.1
5	GO:0003978	MF	UDP-glucose 4-epimerase activity	5/ 4677	30/ 133162	0.16666666666667	0.0036491751299218	0.047297561149957	TraesCS5A02G314800.1;TraesCS5B02G290300.1;TraesCS5B02G315700.1;TraesCS5D02G298700.1;TraesCS5D02G321100.1
5	GO:0003878	MF	ATP citrate synthase activity	5/ 4677	30/ 133162	0.16666666666667	0.0036491751299218	0.047297561149957	TraesCS3B02G221800.1;TraesCS3D02G195700.1;TraesCS4A02G172800.2;TraesCS4B02G144000.3;TraesCS4D02G142600.2
15	GO:0019203	MF	carbohydrate phosphatase activity	15/ 4677	186/ 133162	0.080645161290323	0.0038233883746721	0.049079071924879	MSTRG.1534.1;MSTRG.29393.2;MSTRG.42950.1;MSTRG.46657.1;MSTRG.4797.1;MSTRG.50386.2;MSTRG.8014.2;MSTRG.8492.2;TraesCS1B02G283600.1;TraesCS1D02G090000.2;TraesCS1D02G213700.1;TraesCS1D02G274000.1;TraesCS1D02G274200.1;TraesCS5A02G190000.1;TraesCS5D02G210000.1
4	GO:0048040	MF	UDP-glucuronate decarboxylase activity	4/ 4677	19/ 133162	0.21052631578947	0.0038574985816613	0.049280005803999	TraesCS2D02G111400.2;TraesCS4A02G099100.1;TraesCS4B02G205200.1;TraesCS4D02G206100.1
2	GO:0019305	BP	dTDP-rhamnose biosynthetic process	2/ 4677	3/ 133162	0.66666666666667	0.0036134335816713	0.04993209297011	TraesCS6A02G257500.1;TraesCS6B02G267600.1
2	GO:0035264	BP	multicellular organism growth	2/ 4677	3/ 133162	0.66666666666667	0.0036134335816713	0.04993209297011	TraesCS7B02G031400.1;TraesCS7D02G130400.1
2	GO:0042246	BP	tissue regeneration	2/ 4677	3/ 133162	0.66666666666667	0.0036134335816713	0.04993209297011	TraesCS2A02G540200.1;TraesCS2D02G541900.1
2	GO:0046383	BP	dTDP-rhamnose metabolic process	2/ 4677	3/ 133162	0.66666666666667	0.0036134335816713	0.04993209297011	TraesCS6A02G257500.1;TraesCS6B02G267600.1
5	GO:0006565	BP	L-serine catabolic process	5/ 4677	30/ 133162	0.16666666666667	0.0036491751299218	0.050271305240732	MSTRG.20964.2;MSTRG.49025.2;TraesCS2A02G493700.1;TraesCS2B02G521700.1;TraesCS2D02G493600.1
40	GO:1901136	BP	carbohydrate derivative catabolic process	40/ 4677	701/ 133162	0.057061340941512	0.0036777028733649	0.050355376842322	MSTRG.11308.10;MSTRG.11308.8;MSTRG.27658.1;MSTRG.27813.1;MSTRG.37203.3;MSTRG.40198.2;MSTRG.4118.1;MSTRG.43495.1;MSTRG.65681.2;MSTRG.6905.3;TraesCS1A02G056600.1;TraesCS1A02G122800.1;TraesCS1A02G342500.1;TraesCS1B02G142000.1;TraesCS1D02G207000.2;TraesCS1D02G312600.1;TraesCS2A02G105900.1;TraesCS2A02G350800.1;TraesCS2A02G350900.1;TraesCS2B02G122900.1;TraesCS2B02G369100.1;TraesCS2D02G105500.3;TraesCS2…
21	GO:0016878	MF	acid-thiol ligase activity	21/ 4677	302/ 133162	0.06953642384106	0.004037663134108	0.050851700792775	MSTRG.32258.1;MSTRG.37352.1;MSTRG.38441.1;MSTRG.61071.1;MSTRG.61071.4;MSTRG.61587.5;MSTRG.67629.1;MSTRG.68071.5;TraesCS2A02G556900.1;TraesCS2D02G556900.1;TraesCS2D02G557900.1;TraesCS3A02G394300.1;TraesCS4A02G336500.1;TraesCS4B02G323900.1;TraesCS4B02G329800.1;TraesCS4D02G320900.1;TraesCS5A02G117700.1;TraesCS6B02G042400.1;TraesCS6D02G209200.2;TraesCS7A02G011700.3;TraesCS7B02G448600.1
21	GO:0019208	MF	phosphatase regulator activity	21/ 4677	302/ 133162	0.06953642384106	0.004037663134108	0.050851700792775	MSTRG.58235.4;MSTRG.62211.2;MSTRG.65262.1;MSTRG.6698.2;TraesCS1B02G115600.1;TraesCS2A02G446900.1;TraesCS2A02G476700.1;TraesCS2B02G467600.1;TraesCS2B02G500200.1;TraesCS2D02G317800.1;TraesCS3A02G197700.7;TraesCS3D02G217100.1;TraesCS4A02G116400.1;TraesCS4B02G187800.1;TraesCS4D02G189200.1;TraesCS4D02G189200.2;TraesCS6A02G187800.4;TraesCS6A02G405100.1;TraesCS7A02G358200.1;TraesCS7B02G499300.1;TraesCS7…
8	GO:0006544	BP	glycine metabolic process	8/ 4677	72/ 133162	0.11111111111111	0.0037374428849883	0.051017799381406	MSTRG.20292.2;MSTRG.20964.2;MSTRG.62366.1;TraesCS2A02G382700.1;TraesCS2A02G493700.1;TraesCS2B02G400000.1;TraesCS2B02G521700.1;TraesCS2D02G493600.1
12	GO:0006071	BP	glycerol metabolic process	12/ 4677	139/ 133162	0.086330935251799	0.003789121937119	0.051406605727719	MSTRG.15572.1;MSTRG.23843.1;MSTRG.27813.1;MSTRG.770.1;TraesCS1B02G133300.1;TraesCS1D02G114600.1;TraesCS2A02G285900.1;TraesCS2B02G303200.1;TraesCS3A02G359400.1;TraesCS3B02G370300.1;TraesCS3B02G392000.1;TraesCS3D02G332200.1
4	GO:0036258	BP	multivesicular body assembly	4/ 4677	19/ 133162	0.21052631578947	0.0038574985816613	0.051406605727719	MSTRG.10646.1;MSTRG.14821.1;TraesCS2D02G001700.1;TraesCS2D02G203200.1
4	GO:0070676	BP	intralumenal vesicle formation	4/ 4677	19/ 133162	0.21052631578947	0.0038574985816613	0.051406605727719	MSTRG.10646.1;MSTRG.14821.1;TraesCS2D02G001700.1;TraesCS2D02G203200.1
4	GO:0036257	BP	multivesicular body organization	4/ 4677	19/ 133162	0.21052631578947	0.0038574985816613	0.051406605727719	MSTRG.10646.1;MSTRG.14821.1;TraesCS2D02G001700.1;TraesCS2D02G203200.1
4	GO:0033320	BP	UDP-D-xylose biosynthetic process	4/ 4677	19/ 133162	0.21052631578947	0.0038574985816613	0.051406605727719	TraesCS2D02G111400.2;TraesCS4A02G099100.1;TraesCS4B02G205200.1;TraesCS4D02G206100.1
4	GO:0033319	BP	UDP-D-xylose metabolic process	4/ 4677	19/ 133162	0.21052631578947	0.0038574985816613	0.051406605727719	TraesCS2D02G111400.2;TraesCS4A02G099100.1;TraesCS4B02G205200.1;TraesCS4D02G206100.1
5	GO:0004430	MF	1-phosphatidylinositol 4-kinase activity	5/ 4677	31/ 133162	0.16129032258065	0.0042266450929784	0.052734310272208	MSTRG.13245.1;MSTRG.21192.2;MSTRG.36549.3;TraesCS2B02G570500.1;TraesCS2D02G541800.1
3	GO:0000500	CC	RNA polymerase I upstream activating factor complex	3/ 4677	9/ 133162	0.33333333333333	0.0031015077290673	0.052901188435413	MSTRG.65423.1;MSTRG.69322.1;TraesCS7A02G243700.1
3	GO:0070012	MF	oligopeptidase activity	3/ 4677	10/ 133162	0.3	0.0043153595656973	0.053096820462727	TraesCS2A02G406900.1;TraesCS2B02G424500.1;TraesCS2D02G403800.1
3	GO:0052684	MF	L-serine hydro-lyase (adding indole, L-tryptophan-forming) activity	3/ 4677	10/ 133162	0.3	0.0043153595656973	0.053096820462727	MSTRG.66653.2;TraesCS7D02G388400.1;TraesCS7D02G388400.2
3	GO:0047918	MF	GDP-mannose 3,5-epimerase activity	3/ 4677	10/ 133162	0.3	0.0043153595656973	0.053096820462727	MSTRG.2848.2;MSTRG.6285.1;TraesCS1D02G410200.1
28	GO:0009064	BP	glutamine family amino acid metabolic process	28/ 4677	445/ 133162	0.062921348314607	0.0040267410174862	0.05350323641873	MSTRG.24441.1;MSTRG.31030.1;MSTRG.33331.2;TraesCS1D02G340500.1;TraesCS2B02G241200.1;TraesCS2B02G241200.3;TraesCS2B02G528300.2;TraesCS3A02G050500.1;TraesCS3A02G050700.1;TraesCS3A02G222100.1;TraesCS3A02G363700.1;TraesCS3B02G022900.1;TraesCS3B02G059300.1;TraesCS3B02G059500.1;TraesCS3B02G395900.1;TraesCS3D02G050200.1;TraesCS3D02G067500.1;TraesCS3D02G357200.1;TraesCS4A02G109900.1;TraesCS4B02G194400.2;…
11	GO:0015179	MF	L-amino acid transmembrane transporter activity	11/ 4677	124/ 133162	0.088709677419355	0.0044347826371832	0.054315915785685	MSTRG.15425.1;MSTRG.23897.1;MSTRG.66642.1;TraesCS1A02G191900.1;TraesCS1B02G206800.1;TraesCS1D02G195500.1;TraesCS2D02G267400.1;TraesCS3A02G096000.1;TraesCS3A02G346700.1;TraesCS3D02G096500.1;TraesCS7B02G293500.1
6	GO:0042732	BP	D-xylose metabolic process	6/ 4677	44/ 133162	0.13636363636364	0.0042032567186801	0.055520076245861	TraesCS2B02G137300.2;TraesCS2D02G111400.2;TraesCS4A02G099100.1;TraesCS4B02G205200.1;TraesCS4D02G206100.1;TraesCS5A02G243200.1
6	GO:0009749	BP	response to glucose	6/ 4677	44/ 133162	0.13636363636364	0.0042032567186801	0.055520076245861	TraesCS1A02G342500.1;TraesCS5A02G072700.2;TraesCS5A02G072700.4;TraesCS5B02G078300.1;TraesCS5D02G085500.2;TraesCS5D02G085500.6
3	GO:1900426	BP	positive regulation of defense response to bacterium	3/ 4677	10/ 133162	0.3	0.0043153595656973	0.056174724085642	MSTRG.41786.1;MSTRG.45447.1;MSTRG.45447.2
3	GO:0006213	BP	pyrimidine nucleoside metabolic process	3/ 4677	10/ 133162	0.3	0.0043153595656973	0.056174724085642	TraesCS7A02G231400.2;TraesCS7B02G129800.1;TraesCS7D02G231600.1
3	GO:0002764	BP	immune response-regulating signaling pathway	3/ 4677	10/ 133162	0.3	0.0043153595656973	0.056174724085642	TraesCS1A02G099300.1;TraesCS1B02G125100.1;TraesCS1D02G107200.1
3	GO:0002757	BP	immune response-activating signaling pathway	3/ 4677	10/ 133162	0.3	0.0043153595656973	0.056174724085642	TraesCS1A02G099300.1;TraesCS1B02G125100.1;TraesCS1D02G107200.1
3	GO:0002758	BP	innate immune response-activating signaling pathway	3/ 4677	10/ 133162	0.3	0.0043153595656973	0.056174724085642	TraesCS1A02G099300.1;TraesCS1B02G125100.1;TraesCS1D02G107200.1
109	GO:0004842	MF	ubiquitin-protein transferase activity	109/ 4677	2355/ 133162	0.046284501061571	0.0046518267399008	0.056650365636538	MSTRG.10110.1;MSTRG.11696.4;MSTRG.13607.2;MSTRG.16780.3;MSTRG.16780.4;MSTRG.2217.1;MSTRG.22635.2;MSTRG.23471.4;MSTRG.23474.1;MSTRG.23474.2;MSTRG.25282.3;MSTRG.28035.1;MSTRG.30956.1;MSTRG.30961.1;MSTRG.30961.2;MSTRG.34729.1;MSTRG.35570.1;MSTRG.35809.1;MSTRG.36356.1;MSTRG.39367.1;MSTRG.4270.2;MSTRG.4571.1;MSTRG.48830.2;MSTRG.50095.1;MSTRG.52865.1;MSTRG.5535.2;MSTRG.61270.1;MSTRG.66423.2;MSTRG.66821…
4	GO:0070905	MF	serine binding	4/ 4677	20/ 133162	0.2	0.0046890377549344	0.056650365636538	MSTRG.20964.2;TraesCS2A02G493700.1;TraesCS2B02G521700.1;TraesCS2D02G493600.1
4	GO:0003988	MF	acetyl-CoA C-acyltransferase activity	4/ 4677	20/ 133162	0.2	0.0046890377549344	0.056650365636538	TraesCS1A02G143900.1;TraesCS1B02G161300.1;TraesCS1D02G142700.1;TraesCS3B02G008700.1
243	GO:0044419	BP	biological process involved in interspecies interaction between organisms	243/ 4677	5786/ 133162	0.041997926028344	0.0043866987586415	0.056808770985716	MSTRG.10236.1;MSTRG.12108.3;MSTRG.12654.1;MSTRG.13663.1;MSTRG.13821.1;MSTRG.14257.1;MSTRG.14259.1;MSTRG.16833.3;MSTRG.16875.2;MSTRG.1749.2;MSTRG.1749.5;MSTRG.1749.7;MSTRG.19294.1;MSTRG.20680.1;MSTRG.21170.1;MSTRG.21364.1;MSTRG.21378.1;MSTRG.21843.2;MSTRG.21929.2;MSTRG.24039.1;MSTRG.24534.1;MSTRG.24535.1;MSTRG.27158.1;MSTRG.28658.3;MSTRG.28868.1;MSTRG.28880.3;MSTRG.2989.1;MSTRG.31792.1;MSTRG.3187.…
8	GO:0006535	BP	cysteine biosynthetic process from serine	8/ 4677	74/ 133162	0.10810810810811	0.0044260211668693	0.057118566265546	MSTRG.45192.5;MSTRG.49028.2;TraesCS3A02G287400.1;TraesCS3B02G321600.1;TraesCS3B02G370200.3;TraesCS3D02G286900.1;TraesCS4A02G401700.1;TraesCS5D02G027600.1
12	GO:0019400	BP	alditol metabolic process	12/ 4677	142/ 133162	0.084507042253521	0.0044981157123773	0.05748400620126	MSTRG.15572.1;MSTRG.23843.1;MSTRG.27813.1;MSTRG.770.1;TraesCS1B02G133300.1;TraesCS1D02G114600.1;TraesCS2A02G285900.1;TraesCS2B02G303200.1;TraesCS3A02G359400.1;TraesCS3B02G370300.1;TraesCS3B02G392000.1;TraesCS3D02G332200.1
10	GO:0031349	BP	positive regulation of defense response	10/ 4677	107/ 133162	0.093457943925234	0.0045107644753402	0.05748400620126	MSTRG.41786.1;MSTRG.45447.1;MSTRG.45447.2;TraesCS1A02G039200.1;TraesCS1A02G099300.1;TraesCS1B02G125100.1;TraesCS1D02G107200.1;TraesCS7A02G215800.1;TraesCS7B02G122800.1;TraesCS7D02G217500.1
10	GO:0005991	BP	trehalose metabolic process	10/ 4677	107/ 133162	0.093457943925234	0.0045107644753402	0.05748400620126	MSTRG.1534.1;MSTRG.29393.2;MSTRG.42950.1;MSTRG.46657.1;MSTRG.4797.1;MSTRG.50386.2;MSTRG.8014.2;TraesCS1D02G213700.1;TraesCS5A02G190000.1;TraesCS5D02G210000.1
7	GO:0006880	BP	intracellular sequestering of iron ion	7/ 4677	59/ 133162	0.11864406779661	0.0045311374293578	0.05748400620126	MSTRG.63684.1;TraesCS4A02G180700.2;TraesCS4D02G131700.2;TraesCS5A02G203400.1;TraesCS5B02G151000.1;TraesCS5B02G202100.1;TraesCS5D02G209900.1
7	GO:0097577	BP	sequestering of iron ion	7/ 4677	59/ 133162	0.11864406779661	0.0045311374293578	0.05748400620126	MSTRG.63684.1;TraesCS4A02G180700.2;TraesCS4D02G131700.2;TraesCS5A02G203400.1;TraesCS5B02G151000.1;TraesCS5B02G202100.1;TraesCS5D02G209900.1
7	GO:0051238	BP	sequestering of metal ion	7/ 4677	59/ 133162	0.11864406779661	0.0045311374293578	0.05748400620126	MSTRG.63684.1;TraesCS4A02G180700.2;TraesCS4D02G131700.2;TraesCS5A02G203400.1;TraesCS5B02G151000.1;TraesCS5B02G202100.1;TraesCS5D02G209900.1
8	GO:0004030	MF	aldehyde dehydrogenase [NAD(P)+] activity	8/ 4677	75/ 133162	0.10666666666667	0.0048048782095928	0.057529259280775	TraesCS2A02G190700.1;TraesCS2A02G336000.2;TraesCS2B02G216400.1;TraesCS2D02G197300.1;TraesCS3A02G417200.1;TraesCS3B02G452100.1;TraesCS5B02G210100.1;TraesCS5D02G218400.1
8	GO:0004029	MF	aldehyde dehydrogenase (NAD+) activity	8/ 4677	75/ 133162	0.10666666666667	0.0048048782095928	0.057529259280775	TraesCS2A02G190700.1;TraesCS2A02G336000.2;TraesCS2B02G216400.1;TraesCS2D02G197300.1;TraesCS3A02G417200.1;TraesCS3B02G452100.1;TraesCS5B02G210100.1;TraesCS5D02G218400.1
5	GO:0015140	MF	malate transmembrane transporter activity	5/ 4677	32/ 133162	0.15625	0.0048663985950152	0.058005733253084	MSTRG.50683.1;TraesCS3A02G183800.1;TraesCS5B02G262500.1;TraesCS5B02G300300.2;TraesCS5D02G307000.1
2	GO:0048269	CC	methionine adenosyltransferase complex	2/ 4677	3/ 133162	0.66666666666667	0.0036134335816713	0.058331142104123	TraesCS6A02G257500.1;TraesCS6B02G267600.1
2	GO:0070274	CC	RES complex	2/ 4677	3/ 133162	0.66666666666667	0.0036134335816713	0.058331142104123	MSTRG.61365.1;TraesCS4A02G372400.1
4	GO:0044209	BP	AMP salvage	4/ 4677	20/ 133162	0.2	0.0046890377549344	0.059060826335403	MSTRG.16112.1;MSTRG.53890.1;MSTRG.59752.2;TraesCS2D02G356900.1
6	GO:0015740	BP	C4-dicarboxylate transport	6/ 4677	45/ 133162	0.13333333333333	0.0047080329165161	0.059060826335403	TraesCS5B02G300300.2;TraesCS5D02G307000.1;TraesCS7A02G208700.1;TraesCS7A02G220200.1;TraesCS7B02G116000.1;TraesCS7D02G211100.1
6	GO:0046164	BP	alcohol catabolic process	6/ 4677	45/ 133162	0.13333333333333	0.0047080329165161	0.059060826335403	MSTRG.27813.1;TraesCS3A02G359400.1;TraesCS3B02G392000.1;TraesCS7A02G357800.1;TraesCS7B02G269900.1;TraesCS7D02G364900.1
10	GO:0009116	BP	nucleoside metabolic process	10/ 4677	108/ 133162	0.092592592592593	0.0048178644533932	0.059770799061296	MSTRG.16112.1;MSTRG.53890.1;MSTRG.59752.2;MSTRG.6905.3;TraesCS1A02G056600.1;TraesCS2D02G356900.1;TraesCS5B02G513200.1;TraesCS7A02G231400.2;TraesCS7B02G129800.1;TraesCS7D02G231600.1
10	GO:0009086	BP	methionine biosynthetic process	10/ 4677	108/ 133162	0.092592592592593	0.0048178644533932	0.059770799061296	MSTRG.35887.1;MSTRG.38927.1;TraesCS4A02G065100.1;TraesCS4A02G298700.1;TraesCS4D02G242100.1;TraesCS5A02G468400.1;TraesCS5B02G481000.1;TraesCS5D02G064400.1;TraesCS5D02G181600.1;TraesCS5D02G481300.1
10	GO:0090693	BP	plant organ senescence	10/ 4677	108/ 133162	0.092592592592593	0.0048178644533932	0.059770799061296	MSTRG.38547.1;MSTRG.41342.1;TraesCS3A02G107200.1;TraesCS3B02G125600.1;TraesCS3B02G461200.2;TraesCS3D02G109300.1;TraesCS3D02G419800.1;TraesCS5A02G515600.1;TraesCS5A02G515600.2;TraesCS6A02G222200.1
10	GO:0010150	BP	leaf senescence	10/ 4677	108/ 133162	0.092592592592593	0.0048178644533932	0.059770799061296	MSTRG.38547.1;MSTRG.41342.1;TraesCS3A02G107200.1;TraesCS3B02G125600.1;TraesCS3B02G461200.2;TraesCS3D02G109300.1;TraesCS3D02G419800.1;TraesCS5A02G515600.1;TraesCS5A02G515600.2;TraesCS6A02G222200.1
11	GO:0015035	MF	protein-disulfide reductase activity	11/ 4677	127/ 133162	0.086614173228346	0.0053065234821354	0.062692113704874	MSTRG.34468.1;TraesCS2A02G540200.1;TraesCS2D02G541900.1;TraesCS3A02G312900.1;TraesCS3B02G159000.3;TraesCS4A02G250800.1;TraesCS4B02G064100.1;TraesCS4D02G063000.1;TraesCS5A02G234400.1;TraesCS5B02G232900.1;TraesCS5D02G241200.1
21	GO:0080043	MF	quercetin 3-O-glucosyltransferase activity	21/ 4677	317/ 133162	0.066246056782334	0.0054361833513478	0.063660568193416	MSTRG.35578.2;MSTRG.55291.1;TraesCS2A02G028700.1;TraesCS2A02G319200.1;TraesCS3D02G514200.1;TraesCS3D02G514700.1;TraesCS5A02G027300.2;TraesCS5B02G500700.1;TraesCS5D02G403700.1;TraesCS6A02G018000.1;TraesCS6D02G021100.1;TraesCS6D02G021200.1;TraesCS6D02G297100.1;TraesCS7A02G042900.1;TraesCS7A02G056100.1;TraesCS7A02G178600.1;TraesCS7A02G197800.1;TraesCS7B02G084500.1;TraesCS7D02G051100.1;TraesCS7D02G18…
21	GO:0080044	MF	quercetin 7-O-glucosyltransferase activity	21/ 4677	317/ 133162	0.066246056782334	0.0054361833513478	0.063660568193416	MSTRG.35578.2;MSTRG.55291.1;TraesCS2A02G028700.1;TraesCS2A02G319200.1;TraesCS3D02G514200.1;TraesCS3D02G514700.1;TraesCS5A02G027300.2;TraesCS5B02G500700.1;TraesCS5D02G403700.1;TraesCS6A02G018000.1;TraesCS6D02G021100.1;TraesCS6D02G021200.1;TraesCS6D02G297100.1;TraesCS7A02G042900.1;TraesCS7A02G056100.1;TraesCS7A02G178600.1;TraesCS7A02G197800.1;TraesCS7B02G084500.1;TraesCS7D02G051100.1;TraesCS7D02G18…
10	GO:0090729	MF	toxin activity	10/ 4677	110/ 133162	0.090909090909091	0.0054811331167221	0.063906661229905	MSTRG.48383.1;MSTRG.55226.1;TraesCS1A02G398200.1;TraesCS1B02G426100.1;TraesCS2D02G090300.1;TraesCS5B02G488500.1;TraesCS5B02G488600.1;TraesCS5B02G488700.1;TraesCS6B02G212900.2;TraesCSU02G183400.1
20	GO:0016620	MF	oxidoreductase activity, acting on the aldehyde or oxo group of donors, NAD or NADP as acceptor	20/ 4677	289/ 133162	0.069204152249135	0.0055353097162929	0.064257725836966	MSTRG.21578.2;MSTRG.37203.3;TraesCS2A02G190700.1;TraesCS2A02G336000.2;TraesCS2B02G216400.1;TraesCS2D02G197300.1;TraesCS3A02G363700.1;TraesCS3A02G417200.1;TraesCS3B02G395900.1;TraesCS3B02G452100.1;TraesCS3D02G357200.1;TraesCS5B02G210100.1;TraesCS5D02G218400.1;TraesCS6B02G302400.1;TraesCS6B02G302400.2;TraesCS6D02G255200.2;TraesCS7A02G478100.1;TraesCS7A02G478100.2;TraesCS7A02G478100.3;TraesCS7B02G13…
4	GO:0015141	MF	succinate transmembrane transporter activity	4/ 4677	21/ 133162	0.19047619047619	0.0056329835471819	0.064827870995585	TraesCS3A02G183800.1;TraesCS5B02G262500.1;TraesCS5B02G300300.2;TraesCS5D02G307000.1
3	GO:0034457	CC	Mpp10 complex	3/ 4677	10/ 133162	0.3	0.0043153595656973	0.065196929175381	TraesCS5B02G137800.1;TraesCS7A02G301400.1;TraesCS7B02G201700.1
24	GO:0005759	CC	mitochondrial matrix	24/ 4677	372/ 133162	0.064516129032258	0.0043807093673659	0.065196929175381	MSTRG.10390.1;MSTRG.14454.1;MSTRG.18458.2;MSTRG.25282.3;MSTRG.35106.2;MSTRG.48555.2;MSTRG.52238.2;TraesCS1B02G369100.1;TraesCS1D02G144000.2;TraesCS1D02G357300.1;TraesCS2A02G150000.1;TraesCS2B02G171400.1;TraesCS2B02G175300.1;TraesCS2D02G150600.1;TraesCS2D02G155200.1;TraesCS3A02G087500.1;TraesCS4A02G357200.1;TraesCS4B02G169000.1;TraesCS5A02G009300.1;TraesCS5B02G515500.1;TraesCS5D02G105500.2;TraesCS…
3	GO:0008898	MF	S-adenosylmethionine-homocysteine S-methyltransferase activity	3/ 4677	11/ 133162	0.27272727272727	0.0057794124554498	0.065944578017312	TraesCS4A02G065100.1;TraesCS4D02G242100.1;TraesCS5D02G064400.1
242	GO:0051707	BP	response to other organism	242/ 4677	5778/ 133162	0.041883004499827	0.0054524948676809	0.066932185472705	MSTRG.10236.1;MSTRG.12108.3;MSTRG.12654.1;MSTRG.13663.1;MSTRG.13821.1;MSTRG.14257.1;MSTRG.14259.1;MSTRG.16833.3;MSTRG.16875.2;MSTRG.1749.2;MSTRG.1749.5;MSTRG.1749.7;MSTRG.19294.1;MSTRG.20680.1;MSTRG.21170.1;MSTRG.21364.1;MSTRG.21378.1;MSTRG.21843.2;MSTRG.21929.2;MSTRG.24039.1;MSTRG.24534.1;MSTRG.24535.1;MSTRG.27158.1;MSTRG.28658.3;MSTRG.28868.1;MSTRG.28880.3;MSTRG.2989.1;MSTRG.31792.1;MSTRG.3187.…
7	GO:0006695	BP	cholesterol biosynthetic process	7/ 4677	61/ 133162	0.11475409836066	0.0054547272061923	0.066932185472705	MSTRG.29188.2;TraesCS3A02G037600.1;TraesCS3B02G046100.1;TraesCS3D02G041900.1;TraesCS5B02G025600.1;TraesCS5B02G025800.1;TraesCS5D02G422900.1
242	GO:0043207	BP	response to external biotic stimulus	242/ 4677	5784/ 133162	0.041839557399723	0.0054868833675162	0.06714330573165	MSTRG.10236.1;MSTRG.12108.3;MSTRG.12654.1;MSTRG.13663.1;MSTRG.13821.1;MSTRG.14257.1;MSTRG.14259.1;MSTRG.16833.3;MSTRG.16875.2;MSTRG.1749.2;MSTRG.1749.5;MSTRG.1749.7;MSTRG.19294.1;MSTRG.20680.1;MSTRG.21170.1;MSTRG.21364.1;MSTRG.21378.1;MSTRG.21843.2;MSTRG.21929.2;MSTRG.24039.1;MSTRG.24534.1;MSTRG.24535.1;MSTRG.27158.1;MSTRG.28658.3;MSTRG.28868.1;MSTRG.28880.3;MSTRG.2989.1;MSTRG.31792.1;MSTRG.3187.…
4	GO:0010187	BP	negative regulation of seed germination	4/ 4677	21/ 133162	0.19047619047619	0.0056329835471819	0.06818794908462	TraesCS1D02G301900.4;TraesCS7A02G110500.1;TraesCS7B02G008400.1;TraesCS7D02G106000.1
671	GO:0005524	MF	ATP binding	671/ 4677	17311/ 133162	0.03876148113916	0.0060475727438672	0.068710720111172	MSTRG.10110.1;MSTRG.10236.1;MSTRG.10390.1;MSTRG.10474.1;MSTRG.10773.1;MSTRG.11276.1;MSTRG.11308.10;MSTRG.11308.8;MSTRG.11541.2;MSTRG.11980.1;MSTRG.12693.1;MSTRG.12956.1;MSTRG.13330.1;MSTRG.134.1;MSTRG.13537.1;MSTRG.13537.2;MSTRG.13537.3;MSTRG.13537.4;MSTRG.13613.1;MSTRG.1375.1;MSTRG.13975.3;MSTRG.14222.2;MSTRG.14257.1;MSTRG.14259.1;MSTRG.14454.1;MSTRG.14481.1;MSTRG.14542.1;MSTRG.14562.3;MSTRG.145…
3	GO:0006805	BP	xenobiotic metabolic process	3/ 4677	11/ 133162	0.27272727272727	0.0057794124554498	0.069399308388837	TraesCS1A02G143900.1;TraesCS1B02G161300.1;TraesCS1D02G142700.1
3	GO:0033477	BP	S-methylmethionine metabolic process	3/ 4677	11/ 133162	0.27272727272727	0.0057794124554498	0.069399308388837	TraesCS4A02G065100.1;TraesCS4D02G242100.1;TraesCS5D02G064400.1
3	GO:0033528	BP	S-methylmethionine cycle	3/ 4677	11/ 133162	0.27272727272727	0.0057794124554498	0.069399308388837	TraesCS4A02G065100.1;TraesCS4D02G242100.1;TraesCS5D02G064400.1
11	GO:0046112	BP	nucleobase biosynthetic process	11/ 4677	129/ 133162	0.085271317829457	0.0059590752081032	0.071365884692244	MSTRG.10474.1;MSTRG.14542.1;MSTRG.16112.1;MSTRG.18552.1;MSTRG.20964.2;TraesCS2A02G493700.1;TraesCS2B02G521700.1;TraesCS2D02G356900.1;TraesCS2D02G493600.1;TraesCS3A02G222100.1;TraesCS3D02G493700.1
20	GO:0016405	MF	CoA-ligase activity	20/ 4677	298/ 133162	0.067114093959732	0.0063967069008899	0.072369522988882	MSTRG.32258.1;MSTRG.37352.1;MSTRG.38441.1;MSTRG.61071.1;MSTRG.61071.4;MSTRG.61587.5;MSTRG.67629.1;MSTRG.68071.5;TraesCS2A02G556900.1;TraesCS2D02G556900.1;TraesCS2D02G557900.1;TraesCS3A02G394300.1;TraesCS4A02G336500.1;TraesCS4B02G323900.1;TraesCS4B02G329800.1;TraesCS4D02G320900.1;TraesCS5A02G117700.1;TraesCS6B02G042400.1;TraesCS7A02G011700.3;TraesCS7B02G448600.1
53	GO:0000398	BP	mRNA splicing, via spliceosome	53/ 4677	1022/ 133162	0.051859099804305	0.0060783102714682	0.072600243162669	MSTRG.17471.1;MSTRG.21451.1;MSTRG.23304.3;MSTRG.24550.2;MSTRG.28255.1;MSTRG.31878.1;MSTRG.32355.1;MSTRG.34513.1;MSTRG.34604.3;MSTRG.35712.1;MSTRG.35798.3;MSTRG.43572.1;MSTRG.47342.1;MSTRG.50974.1;MSTRG.51032.1;MSTRG.58235.4;MSTRG.61365.1;MSTRG.61433.1;MSTRG.61784.4;MSTRG.64292.1;MSTRG.64292.2;MSTRG.64959.2;MSTRG.6698.2;MSTRG.71679.2;MSTRG.885.1;TraesCS1A02G049700.2;TraesCS1B02G396600.3;TraesCS1D0…
10	GO:0019321	BP	pentose metabolic process	10/ 4677	112/ 133162	0.089285714285714	0.0062136412679944	0.074019795582395	TraesCS2B02G137300.2;TraesCS2D02G111400.2;TraesCS4A02G099100.1;TraesCS4B02G205200.1;TraesCS4D02G206100.1;TraesCS5A02G243200.1;TraesCS5B02G138700.2;TraesCS5D02G152100.2;TraesCS6A02G151100.1;TraesCS6D02G141100.1
4	GO:0042132	MF	fructose 1,6-bisphosphate 1-phosphatase activity	4/ 4677	22/ 133162	0.18181818181818	0.0066956011182029	0.07543145563545	MSTRG.8492.2;TraesCS1B02G283600.1;TraesCS1D02G274000.1;TraesCS1D02G274200.1
125	GO:0015075	MF	monoatomic ion transmembrane transporter activity	125/ 4677	2788/ 133162	0.044835007173601	0.0067622475685159	0.075862189108982	MSTRG.15752.2;MSTRG.16029.1;MSTRG.19754.3;MSTRG.21617.3;MSTRG.2170.1;MSTRG.22794.1;MSTRG.24966.1;MSTRG.25283.3;MSTRG.32944.1;MSTRG.39087.2;MSTRG.40850.2;MSTRG.41890.3;MSTRG.43057.1;MSTRG.43144.3;MSTRG.52873.1;MSTRG.5468.1;MSTRG.56157.7;MSTRG.57823.1;MSTRG.59484.6;MSTRG.61634.1;MSTRG.63676.2;MSTRG.63678.2;MSTRG.63678.3;MSTRG.63678.4;MSTRG.63682.1;MSTRG.63684.1;MSTRG.65434.1;MSTRG.66838.1;MSTRG.668…
22	GO:0106310	MF	protein serine kinase activity	22/ 4677	339/ 133162	0.064896755162242	0.0068733029755309	0.076267775735288	MSTRG.12956.1;MSTRG.16024.5;MSTRG.39247.3;MSTRG.42531.2;MSTRG.46190.2;MSTRG.49875.1;MSTRG.60139.1;TraesCS1B02G372800.1;TraesCS1D02G360400.1;TraesCS2D02G493700.1;TraesCS3B02G175400.1;TraesCS4A02G136500.2;TraesCS4A02G282300.1;TraesCS4D02G028700.1;TraesCS5A02G148000.1;TraesCS5A02G225200.1;TraesCS5A02G225300.1;TraesCS5A02G270300.1;TraesCS5B02G146500.1;TraesCS5B02G223800.1;TraesCS5D02G232500.1;TraesCS…
11	GO:0140457	MF	protein demethylase activity	11/ 4677	132/ 133162	0.083333333333333	0.0070542546199003	0.076267775735288	MSTRG.3013.1;MSTRG.42940.6;MSTRG.46647.1;MSTRG.55330.3;TraesCS1A02G430400.4;TraesCS5B02G260900.1;TraesCS5D02G208700.3;TraesCS5D02G270100.1;TraesCS6A02G026500.2;TraesCS6B02G036900.1;TraesCS6D02G030300.2
11	GO:0032452	MF	histone demethylase activity	11/ 4677	132/ 133162	0.083333333333333	0.0070542546199003	0.076267775735288	MSTRG.3013.1;MSTRG.42940.6;MSTRG.46647.1;MSTRG.55330.3;TraesCS1A02G430400.4;TraesCS5B02G260900.1;TraesCS5D02G208700.3;TraesCS5D02G270100.1;TraesCS6A02G026500.2;TraesCS6B02G036900.1;TraesCS6D02G030300.2
11	GO:0141052	MF	histone H3 demethylase activity	11/ 4677	132/ 133162	0.083333333333333	0.0070542546199003	0.076267775735288	MSTRG.3013.1;MSTRG.42940.6;MSTRG.46647.1;MSTRG.55330.3;TraesCS1A02G430400.4;TraesCS5B02G260900.1;TraesCS5D02G208700.3;TraesCS5D02G270100.1;TraesCS6A02G026500.2;TraesCS6B02G036900.1;TraesCS6D02G030300.2
2	GO:0009011	MF	alpha-1,4-glucan glucosyltransferase (ADP-glucose donor) activity	2/ 4677	4/ 133162	0.5	0.0070582250427308	0.076267775735288	TraesCS7A02G120300.1;TraesCS7B02G018600.1
2	GO:0048307	MF	ferredoxin-nitrite reductase activity	2/ 4677	4/ 133162	0.5	0.0070582250427308	0.076267775735288	TraesCS6A02G333900.1;TraesCS6B02G364600.1
2	GO:0016664	MF	oxidoreductase activity, acting on other nitrogenous compounds as donors, iron-sulfur protein as acceptor	2/ 4677	4/ 133162	0.5	0.0070582250427308	0.076267775735288	TraesCS6A02G333900.1;TraesCS6B02G364600.1
8	GO:0080031	MF	methyl salicylate esterase activity	8/ 4677	80/ 133162	0.1	0.0070840480832776	0.076267775735288	MSTRG.32602.2;MSTRG.41051.2;TraesCS2A02G449900.1;TraesCS2D02G449400.1;TraesCS3D02G449200.1;TraesCS4A02G008500.1;TraesCS4B02G296400.2;TraesCS4D02G295300.1
8	GO:0080032	MF	methyl jasmonate esterase activity	8/ 4677	80/ 133162	0.1	0.0070840480832776	0.076267775735288	MSTRG.32602.2;MSTRG.41051.2;TraesCS2A02G449900.1;TraesCS2D02G449400.1;TraesCS3D02G449200.1;TraesCS4A02G008500.1;TraesCS4B02G296400.2;TraesCS4D02G295300.1
8	GO:0080030	MF	methyl indole-3-acetate esterase activity	8/ 4677	80/ 133162	0.1	0.0070840480832776	0.076267775735288	MSTRG.32602.2;MSTRG.41051.2;TraesCS2A02G449900.1;TraesCS2D02G449400.1;TraesCS3D02G449200.1;TraesCS4A02G008500.1;TraesCS4B02G296400.2;TraesCS4D02G295300.1
5	GO:0005310	MF	dicarboxylic acid transmembrane transporter activity	5/ 4677	35/ 133162	0.14285714285714	0.0071936086073507	0.076548100056221	MSTRG.50683.1;TraesCS3A02G183800.1;TraesCS5B02G262500.1;TraesCS5B02G300300.2;TraesCS5D02G307000.1
5	GO:0015556	MF	C4-dicarboxylate transmembrane transporter activity	5/ 4677	35/ 133162	0.14285714285714	0.0071936086073507	0.076548100056221	MSTRG.50683.1;TraesCS3A02G183800.1;TraesCS5B02G262500.1;TraesCS5B02G300300.2;TraesCS5D02G307000.1
10	GO:0015250	MF	water channel activity	10/ 4677	115/ 133162	0.08695652173913	0.0074524424600752	0.076548100056221	MSTRG.38570.2;TraesCS1A02G165400.1;TraesCS1B02G182200.1;TraesCS1D02G175200.1;TraesCS2A02G379900.1;TraesCS2A02G414100.1;TraesCS2B02G396800.1;TraesCS2B02G433200.1;TraesCS2D02G411400.1;TraesCS6A02G405700.1
10	GO:0005372	MF	water transmembrane transporter activity	10/ 4677	115/ 133162	0.08695652173913	0.0074524424600752	0.076548100056221	MSTRG.38570.2;TraesCS1A02G165400.1;TraesCS1B02G182200.1;TraesCS1D02G175200.1;TraesCS2A02G379900.1;TraesCS2A02G414100.1;TraesCS2B02G396800.1;TraesCS2B02G433200.1;TraesCS2D02G411400.1;TraesCS6A02G405700.1
3	GO:0000832	MF	inositol hexakisphosphate 5-kinase activity	3/ 4677	12/ 133162	0.25	0.0075059971883317	0.076548100056221	MSTRG.35997.2;TraesCS4D02G027800.1;TraesCS4D02G027800.2
3	GO:0050242	MF	pyruvate, phosphate dikinase activity	3/ 4677	12/ 133162	0.25	0.0075059971883317	0.076548100056221	MSTRG.1860.2;TraesCS1A02G253400.1;TraesCS1B02G264900.2
3	GO:0000829	MF	diphosphoinositol pentakisphosphate kinase activity	3/ 4677	12/ 133162	0.25	0.0075059971883317	0.076548100056221	MSTRG.35997.2;TraesCS4D02G027800.1;TraesCS4D02G027800.2
3	GO:0016781	MF	phosphotransferase activity, paired acceptors	3/ 4677	12/ 133162	0.25	0.0075059971883317	0.076548100056221	MSTRG.1860.2;TraesCS1A02G253400.1;TraesCS1B02G264900.2
3	GO:0033857	MF	5-diphosphoinositol pentakisphosphate 1-kinase activity	3/ 4677	12/ 133162	0.25	0.0075059971883317	0.076548100056221	MSTRG.35997.2;TraesCS4D02G027800.1;TraesCS4D02G027800.2
3	GO:0000828	MF	inositol hexakisphosphate kinase activity	3/ 4677	12/ 133162	0.25	0.0075059971883317	0.076548100056221	MSTRG.35997.2;TraesCS4D02G027800.1;TraesCS4D02G027800.2
3	GO:0052724	MF	inositol hexakisphosphate 3-kinase activity	3/ 4677	12/ 133162	0.25	0.0075059971883317	0.076548100056221	MSTRG.35997.2;TraesCS4D02G027800.1;TraesCS4D02G027800.2
3	GO:0052723	MF	inositol hexakisphosphate 1-kinase activity	3/ 4677	12/ 133162	0.25	0.0075059971883317	0.076548100056221	MSTRG.35997.2;TraesCS4D02G027800.1;TraesCS4D02G027800.2
3	GO:0000827	MF	inositol-1,3,4,5,6-pentakisphosphate kinase activity	3/ 4677	12/ 133162	0.25	0.0075059971883317	0.076548100056221	MSTRG.35997.2;TraesCS4D02G027800.1;TraesCS4D02G027800.2
23	GO:0009311	BP	oligosaccharide metabolic process	23/ 4677	364/ 133162	0.063186813186813	0.0064696457117596	0.076698012132794	MSTRG.1534.1;MSTRG.29393.2;MSTRG.42950.1;MSTRG.46657.1;MSTRG.4797.1;MSTRG.50386.2;MSTRG.61824.2;MSTRG.8014.2;MSTRG.8492.2;TraesCS1B02G283600.1;TraesCS1D02G090000.2;TraesCS1D02G213700.1;TraesCS1D02G274000.1;TraesCS1D02G274200.1;TraesCS2A02G105900.1;TraesCS2B02G122900.1;TraesCS2D02G105500.3;TraesCS3A02G248000.1;TraesCS5A02G190000.1;TraesCS5D02G210000.1;TraesCS7A02G158900.1;TraesCS7B02G434300.1;Trae…
6	GO:0034284	BP	response to monosaccharide	6/ 4677	48/ 133162	0.125	0.0064897004253978	0.076698012132794	TraesCS1A02G342500.1;TraesCS5A02G072700.2;TraesCS5A02G072700.4;TraesCS5B02G078300.1;TraesCS5D02G085500.2;TraesCS5D02G085500.6
6	GO:0009746	BP	response to hexose	6/ 4677	48/ 133162	0.125	0.0064897004253978	0.076698012132794	TraesCS1A02G342500.1;TraesCS5A02G072700.2;TraesCS5A02G072700.4;TraesCS5B02G078300.1;TraesCS5D02G085500.2;TraesCS5D02G085500.6
8	GO:2000280	BP	regulation of root development	8/ 4677	79/ 133162	0.10126582278481	0.0065735831694255	0.077282623073011	MSTRG.45657.1;MSTRG.57058.1;MSTRG.59869.2;TraesCS3B02G205800.1;TraesCS3D02G181800.1;TraesCS6A02G382900.1;TraesCS6A02G383000.1;TraesCS6D02G367700.1
11	GO:0015923	MF	mannosidase activity	11/ 4677	134/ 133162	0.082089552238806	0.0078674801348774	0.079124500177499	MSTRG.3157.6;MSTRG.3303.3;MSTRG.3897.3;MSTRG.41769.1;TraesCS1B02G121600.2;TraesCS1B02G121600.3;TraesCS1D02G009100.1;TraesCS1D02G101900.1;TraesCS5B02G064000.1;TraesCS5B02G064000.2;TraesCS5B02G064100.1
4	GO:0004372	MF	glycine hydroxymethyltransferase activity	4/ 4677	23/ 133162	0.17391304347826	0.0078828153734886	0.079124500177499	MSTRG.20964.2;TraesCS2A02G493700.1;TraesCS2B02G521700.1;TraesCS2D02G493600.1
19	GO:0016207	MF	4-coumarate-CoA ligase activity	19/ 4677	281/ 133162	0.067615658362989	0.0081008572911179	0.080706302116735	MSTRG.32258.1;MSTRG.37352.1;MSTRG.38441.1;MSTRG.61071.1;MSTRG.61071.4;MSTRG.61587.5;MSTRG.67629.1;MSTRG.68071.5;TraesCS2A02G556900.1;TraesCS2D02G556900.1;TraesCS2D02G557900.1;TraesCS3A02G394300.1;TraesCS4B02G323900.1;TraesCS4B02G329800.1;TraesCS4D02G320900.1;TraesCS5A02G117700.1;TraesCS6B02G042400.1;TraesCS7A02G011700.3;TraesCS7B02G448600.1
19	GO:0106290	MF	trans-cinnamate-CoA ligase activity	19/ 4677	281/ 133162	0.067615658362989	0.0081008572911179	0.080706302116735	MSTRG.32258.1;MSTRG.37352.1;MSTRG.38441.1;MSTRG.61071.1;MSTRG.61071.4;MSTRG.61587.5;MSTRG.67629.1;MSTRG.68071.5;TraesCS2A02G556900.1;TraesCS2D02G556900.1;TraesCS2D02G557900.1;TraesCS3A02G394300.1;TraesCS4B02G323900.1;TraesCS4B02G329800.1;TraesCS4D02G320900.1;TraesCS5A02G117700.1;TraesCS6B02G042400.1;TraesCS7A02G011700.3;TraesCS7B02G448600.1
34	GO:0080134	BP	regulation of response to stress	34/ 4677	596/ 133162	0.057046979865772	0.0069319242063671	0.081071019819778	MSTRG.25144.2;MSTRG.35902.1;MSTRG.41786.1;MSTRG.45447.1;MSTRG.45447.2;MSTRG.46364.1;TraesCS1A02G039200.1;TraesCS1A02G099300.1;TraesCS1A02G232500.1;TraesCS1A02G232600.1;TraesCS1B02G125100.1;TraesCS1B02G245700.1;TraesCS1B02G245800.1;TraesCS1D02G107200.1;TraesCS1D02G114200.1;TraesCS1D02G233800.1;TraesCS1D02G233900.1;TraesCS3A02G042700.1;TraesCS3B02G040800.1;TraesCS3D02G037900.1;TraesCS4D02G014800.1;…
9	GO:0000407	CC	phagophore assembly site	9/ 4677	95/ 133162	0.094736842105263	0.0062939540696011	0.08245991998434	MSTRG.41786.1;MSTRG.45447.1;MSTRG.45447.2;MSTRG.57124.2;MSTRG.59817.1;TraesCS2B02G355000.3;TraesCS2B02G355000.4;TraesCS2D02G335900.1;TraesCS2D02G335900.2
7	GO:0008203	BP	cholesterol metabolic process	7/ 4677	64/ 133162	0.109375	0.0070951179087262	0.082549674943237	MSTRG.29188.2;TraesCS3A02G037600.1;TraesCS3B02G046100.1;TraesCS3D02G041900.1;TraesCS5B02G025600.1;TraesCS5B02G025800.1;TraesCS5D02G422900.1
7	GO:1901616	BP	organic hydroxy compound catabolic process	7/ 4677	64/ 133162	0.109375	0.0070951179087262	0.082549674943237	MSTRG.27813.1;TraesCS2D02G249400.2;TraesCS3A02G359400.1;TraesCS3B02G392000.1;TraesCS7A02G357800.1;TraesCS7B02G269900.1;TraesCS7D02G364900.1
6	GO:0009648	BP	photoperiodism	6/ 4677	49/ 133162	0.12244897959184	0.0071796133066788	0.08288854334266	MSTRG.53892.3;MSTRG.59750.1;TraesCS2D02G317500.1;TraesCS6A02G223700.1;TraesCS6B02G347000.1;TraesCS6D02G296000.1
6	GO:0006560	BP	proline metabolic process	6/ 4677	49/ 133162	0.12244897959184	0.0071796133066788	0.08288854334266	TraesCS3A02G363700.1;TraesCS3B02G395900.1;TraesCS3D02G357200.1;TraesCS5A02G375000.1;TraesCS5B02G376900.1;TraesCS5D02G384500.1
6	GO:0006835	BP	dicarboxylic acid transport	6/ 4677	49/ 133162	0.12244897959184	0.0071796133066788	0.08288854334266	TraesCS5B02G300300.2;TraesCS5D02G307000.1;TraesCS7A02G208700.1;TraesCS7A02G220200.1;TraesCS7B02G116000.1;TraesCS7D02G211100.1
245	GO:0006952	BP	defense response	245/ 4677	5905/ 133162	0.041490262489416	0.0074464459150149	0.085296158193854	MSTRG.10236.1;MSTRG.12108.3;MSTRG.12654.1;MSTRG.13663.1;MSTRG.13821.1;MSTRG.14257.1;MSTRG.14259.1;MSTRG.16833.3;MSTRG.16875.2;MSTRG.20259.1;MSTRG.20680.1;MSTRG.21364.1;MSTRG.21378.1;MSTRG.21843.2;MSTRG.21929.2;MSTRG.24039.1;MSTRG.24534.1;MSTRG.24535.1;MSTRG.27158.1;MSTRG.28658.3;MSTRG.28868.1;MSTRG.28880.3;MSTRG.2989.1;MSTRG.31792.1;MSTRG.3187.1;MSTRG.32585.1;MSTRG.34991.1;MSTRG.34991.2;MSTRG.356…
10	GO:0006206	BP	pyrimidine nucleobase metabolic process	10/ 4677	115/ 133162	0.08695652173913	0.0074524424600752	0.085296158193854	MSTRG.10474.1;MSTRG.14542.1;MSTRG.18552.1;MSTRG.21312.1;TraesCS2B02G595200.1;TraesCS3A02G222100.1;TraesCS3D02G493700.1;TraesCS7A02G231400.2;TraesCS7B02G129800.1;TraesCS7D02G231600.1
3	GO:0110102	BP	ribulose bisphosphate carboxylase complex assembly	3/ 4677	12/ 133162	0.25	0.0075059971883317	0.085340337652653	TraesCS1A02G142000.1;TraesCS1B02G159700.1;TraesCS1D02G141100.1
3	GO:0034614	BP	cellular response to reactive oxygen species	3/ 4677	12/ 133162	0.25	0.0075059971883317	0.085340337652653	TraesCS5A02G061000.1;TraesCS5B02G071100.1;TraesCS5D02G072500.1
6	GO:0015172	MF	acidic amino acid transmembrane transporter activity	6/ 4677	51/ 133162	0.11764705882353	0.0087157838703173	0.086189418273138	MSTRG.62937.1;TraesCS3A02G096000.1;TraesCS3D02G096500.1;TraesCS7A02G312800.1;TraesCS7B02G212500.1;TraesCS7D02G309200.1
44	GO:0009416	BP	response to light stimulus	44/ 4677	828/ 133162	0.053140096618357	0.0076776310626783	0.086851992701483	MSTRG.19458.1;MSTRG.22092.4;MSTRG.24674.1;MSTRG.27351.2;MSTRG.43630.2;MSTRG.43677.1;MSTRG.53892.3;MSTRG.59750.1;MSTRG.64542.1;TraesCS1B02G203500.1;TraesCS1B02G432700.1;TraesCS1D02G162200.1;TraesCS1D02G301900.4;TraesCS1D02G411300.1;TraesCS2D02G314900.3;TraesCS2D02G317500.1;TraesCS2D02G386300.2;TraesCS3A02G294000.1;TraesCS3B02G129800.3;TraesCS3B02G328700.1;TraesCS3B02G370200.3;TraesCS3D02G225500.1;…
114	GO:0019787	MF	ubiquitin-like protein transferase activity	114/ 4677	2539/ 133162	0.044899566758566	0.0088822028359538	0.087511002110689	MSTRG.10110.1;MSTRG.11696.4;MSTRG.13607.2;MSTRG.16780.3;MSTRG.16780.4;MSTRG.2217.1;MSTRG.22635.2;MSTRG.23471.4;MSTRG.23474.1;MSTRG.23474.2;MSTRG.25282.3;MSTRG.28035.1;MSTRG.30956.1;MSTRG.30961.1;MSTRG.30961.2;MSTRG.31900.2;MSTRG.34729.1;MSTRG.35570.1;MSTRG.35809.1;MSTRG.36356.1;MSTRG.39367.1;MSTRG.4270.2;MSTRG.4571.1;MSTRG.48830.2;MSTRG.50095.1;MSTRG.52865.1;MSTRG.5535.2;MSTRG.61270.1;MSTRG.66423…
11	GO:0042254	BP	ribosome biogenesis	11/ 4677	134/ 133162	0.082089552238806	0.0078674801348774	0.088283600604333	MSTRG.27109.1;MSTRG.33689.3;MSTRG.788.3;TraesCS3A02G266500.1;TraesCS3B02G300000.1;TraesCS3D02G266700.1;TraesCS4A02G149800.1;TraesCS4A02G149800.2;TraesCS4A02G463300.1;TraesCS4B02G090100.1;TraesCS4D02G085700.3
4	GO:0032922	BP	circadian regulation of gene expression	4/ 4677	23/ 133162	0.17391304347826	0.0078828153734886	0.088283600604333	MSTRG.53892.3;MSTRG.59750.1;TraesCS2D02G317500.1;TraesCS6A02G223700.1
4	GO:0019264	BP	glycine biosynthetic process from serine	4/ 4677	23/ 133162	0.17391304347826	0.0078828153734886	0.088283600604333	MSTRG.20964.2;TraesCS2A02G493700.1;TraesCS2B02G521700.1;TraesCS2D02G493600.1
6	GO:0030388	BP	fructose 1,6-bisphosphate metabolic process	6/ 4677	50/ 133162	0.12	0.0079209649339608	0.088490182881637	MSTRG.8492.2;TraesCS1B02G283600.1;TraesCS1D02G274000.1;TraesCS1D02G274200.1;TraesCS3A02G391500.1;TraesCS3D02G026400.1
2	GO:0071561	CC	nucleus-vacuole junction	2/ 4677	4/ 133162	0.5	0.0070582250427308	0.089479386923711	TraesCS6A02G360100.2;TraesCS6D02G343100.1
5	GO:0042853	BP	L-alanine catabolic process	5/ 4677	36/ 133162	0.13888888888889	0.0081164450960156	0.090002357842484	MSTRG.7087.1;TraesCS1B02G102700.1;TraesCS1D02G086700.1;TraesCS4A02G015900.1;TraesCS4B02G288100.1
5	GO:0042851	BP	L-alanine metabolic process	5/ 4677	36/ 133162	0.13888888888889	0.0081164450960156	0.090002357842484	MSTRG.7087.1;TraesCS1B02G102700.1;TraesCS1D02G086700.1;TraesCS4A02G015900.1;TraesCS4B02G288100.1
5	GO:0006524	BP	alanine catabolic process	5/ 4677	36/ 133162	0.13888888888889	0.0081164450960156	0.090002357842484	MSTRG.7087.1;TraesCS1B02G102700.1;TraesCS1D02G086700.1;TraesCS4A02G015900.1;TraesCS4B02G288100.1
22	GO:0048584	BP	positive regulation of response to stimulus	22/ 4677	349/ 133162	0.063037249283668	0.0082012903546569	0.090496302168954	MSTRG.35902.1;MSTRG.41786.1;MSTRG.45447.1;MSTRG.45447.2;TraesCS1A02G039200.1;TraesCS1A02G099300.1;TraesCS1B02G125100.1;TraesCS1D02G107200.1;TraesCS1D02G114200.1;TraesCS4A02G012100.1;TraesCS4D02G014800.1;TraesCS4D02G014800.2;TraesCS6A02G315200.1;TraesCS6A02G315200.2;TraesCS6B02G345700.1;TraesCS6D02G294500.1;TraesCS7A02G110500.1;TraesCS7A02G215800.1;TraesCS7B02G008400.1;TraesCS7B02G122800.1;TraesCS…
115	GO:0016755	MF	aminoacyltransferase activity	115/ 4677	2567/ 133162	0.044799376704324	0.0092507218419053	0.090806718080468	MSTRG.10110.1;MSTRG.11696.4;MSTRG.13607.2;MSTRG.16780.3;MSTRG.16780.4;MSTRG.2217.1;MSTRG.22635.2;MSTRG.23471.4;MSTRG.23474.1;MSTRG.23474.2;MSTRG.25282.3;MSTRG.28035.1;MSTRG.30956.1;MSTRG.30961.1;MSTRG.30961.2;MSTRG.31900.2;MSTRG.34729.1;MSTRG.35570.1;MSTRG.35809.1;MSTRG.36356.1;MSTRG.39367.1;MSTRG.4270.2;MSTRG.4571.1;MSTRG.48830.2;MSTRG.50095.1;MSTRG.52865.1;MSTRG.5535.2;MSTRG.61270.1;MSTRG.66423…
58	GO:0005681	CC	spliceosomal complex	58/ 4677	1148/ 133162	0.050522648083624	0.0076090012981516	0.091713828980388	MSTRG.10479.1;MSTRG.14565.1;MSTRG.23304.3;MSTRG.24550.2;MSTRG.25681.2;MSTRG.32355.1;MSTRG.34604.3;MSTRG.35712.1;MSTRG.38494.2;MSTRG.40491.1;MSTRG.43572.1;MSTRG.44785.3;MSTRG.47342.1;MSTRG.48632.1;MSTRG.50974.1;MSTRG.51032.1;MSTRG.61365.1;MSTRG.61433.1;MSTRG.64292.1;MSTRG.64292.2;MSTRG.64959.2;MSTRG.885.1;TraesCS1A02G243400.1;TraesCS1B02G396600.3;TraesCS2A02G492000.1;TraesCS2D02G169000.1;TraesCS2D…
3	GO:0090482	MF	vitamin transmembrane transporter activity	3/ 4677	13/ 133162	0.23076923076923	0.009505168350267	0.091952172084105	TraesCS3A02G454400.1;TraesCS3A02G454400.3;TraesCS3D02G446800.1
3	GO:0004392	MF	heme oxygenase (decyclizing) activity	3/ 4677	13/ 133162	0.23076923076923	0.009505168350267	0.091952172084105	TraesCS2B02G564200.1;TraesCS2D02G536200.1;TraesCS7D02G550200.1
19	GO:0009067	BP	aspartate family amino acid biosynthetic process	19/ 4677	284/ 133162	0.066901408450704	0.0084993832083966	0.093326968188042	MSTRG.33331.2;MSTRG.3534.4;MSTRG.35887.1;MSTRG.38927.1;MSTRG.54724.6;MSTRG.60555.1;TraesCS4A02G065100.1;TraesCS4A02G109900.1;TraesCS4A02G298700.1;TraesCS4B02G194400.2;TraesCS4D02G195100.1;TraesCS4D02G242100.1;TraesCS5A02G153900.4;TraesCS5A02G468400.1;TraesCS5B02G481000.1;TraesCS5D02G064400.1;TraesCS5D02G181600.1;TraesCS5D02G481300.1;TraesCS6A02G344000.4
21	GO:0009185	BP	ribonucleoside diphosphate metabolic process	21/ 4677	321/ 133162	0.065420560747664	0.0087204427936101	0.095520752649033	MSTRG.10474.1;MSTRG.11308.10;MSTRG.11308.8;MSTRG.14542.1;MSTRG.18552.1;MSTRG.27658.1;MSTRG.27813.1;MSTRG.37203.3;MSTRG.4118.1;MSTRG.65681.2;TraesCS1A02G122800.1;TraesCS1A02G342500.1;TraesCS1B02G142000.1;TraesCS3A02G359400.1;TraesCS3A02G391500.1;TraesCS3B02G392000.1;TraesCS3D02G026400.1;TraesCS5A02G131100.1;TraesCS5B02G131000.1;TraesCS5B02G195500.1;TraesCS5D02G019800.1
8	GO:0046653	BP	tetrahydrofolate metabolic process	8/ 4677	83/ 133162	0.096385542168675	0.0087954156158069	0.095874299831527	MSTRG.20964.2;MSTRG.47658.1;TraesCS2A02G493700.1;TraesCS2B02G521700.1;TraesCS2D02G493600.1;TraesCS5A02G468400.1;TraesCS5B02G481000.1;TraesCS5D02G481300.1
8	GO:0009696	BP	salicylic acid metabolic process	8/ 4677	83/ 133162	0.096385542168675	0.0087954156158069	0.095874299831527	MSTRG.32602.2;MSTRG.41051.2;TraesCS2A02G449900.1;TraesCS2D02G449400.1;TraesCS3D02G449200.1;TraesCS4A02G008500.1;TraesCS4B02G296400.2;TraesCS4D02G295300.1
5	GO:0043733	MF	DNA-3-methylbase glycosylase activity	5/ 4677	38/ 133162	0.13157894736842	0.010201964586942	0.097631704111596	TraesCS1A02G234500.3;TraesCS1B02G435600.1;TraesCS3A02G352700.1;TraesCS3B02G385400.1;TraesCS3D02G346700.1
5	GO:0008725	MF	DNA-3-methyladenine glycosylase activity	5/ 4677	38/ 133162	0.13157894736842	0.010201964586942	0.097631704111596	TraesCS1A02G234500.3;TraesCS1B02G435600.1;TraesCS3A02G352700.1;TraesCS3B02G385400.1;TraesCS3D02G346700.1
5	GO:0003905	MF	alkylbase DNA N-glycosylase activity	5/ 4677	38/ 133162	0.13157894736842	0.010201964586942	0.097631704111596	TraesCS1A02G234500.3;TraesCS1B02G435600.1;TraesCS3A02G352700.1;TraesCS3B02G385400.1;TraesCS3D02G346700.1
7	GO:0005986	BP	sucrose biosynthetic process	7/ 4677	67/ 133162	0.1044776119403	0.0090749385177441	0.098681716424187	MSTRG.8492.2;TraesCS1B02G283600.1;TraesCS1D02G090000.2;TraesCS1D02G274000.1;TraesCS1D02G274200.1;TraesCS7B02G434300.1;TraesCS7D02G508100.1
97	GO:0022890	MF	inorganic cation transmembrane transporter activity	97/ 4677	2120/ 133162	0.045754716981132	0.010379341986896	0.098974439660762	MSTRG.16029.1;MSTRG.21617.3;MSTRG.2170.1;MSTRG.22794.1;MSTRG.24966.1;MSTRG.25283.3;MSTRG.31369.2;MSTRG.32944.1;MSTRG.39087.2;MSTRG.43144.3;MSTRG.52873.1;MSTRG.5468.1;MSTRG.56157.7;MSTRG.59484.6;MSTRG.61634.1;MSTRG.63678.2;MSTRG.63678.3;MSTRG.63678.4;MSTRG.63682.1;MSTRG.63684.1;MSTRG.65434.1;MSTRG.66838.1;MSTRG.66838.3;MSTRG.70642.1;MSTRG.70642.2;MSTRG.70645.1;MSTRG.71008.1;MSTRG.71009.1;MSTRG.719…
4	GO:0043174	BP	nucleoside salvage	4/ 4677	24/ 133162	0.16666666666667	0.0092001916982106	0.099561592570274	MSTRG.16112.1;MSTRG.53890.1;MSTRG.59752.2;TraesCS2D02G356900.1
4	GO:0006166	BP	purine ribonucleoside salvage	4/ 4677	24/ 133162	0.16666666666667	0.0092001916982106	0.099561592570274	MSTRG.16112.1;MSTRG.53890.1;MSTRG.59752.2;TraesCS2D02G356900.1
10	GO:0006555	BP	methionine metabolic process	10/ 4677	119/ 133162	0.084033613445378	0.0093906310704911	0.10044167308482	MSTRG.35887.1;MSTRG.38927.1;TraesCS4A02G065100.1;TraesCS4A02G298700.1;TraesCS4D02G242100.1;TraesCS5A02G468400.1;TraesCS5B02G481000.1;TraesCS5D02G064400.1;TraesCS5D02G181600.1;TraesCS5D02G481300.1
3	GO:0010183	BP	pollen tube guidance	3/ 4677	13/ 133162	0.23076923076923	0.009505168350267	0.10044167308482	TraesCS5A02G402300.1;TraesCS5B02G407200.1;TraesCS5D02G412400.1
3	GO:0033151	BP	V(D)J recombination	3/ 4677	13/ 133162	0.23076923076923	0.009505168350267	0.10044167308482	TraesCS2A02G431800.1;TraesCS2B02G453300.1;TraesCS2D02G429800.2
3	GO:0050918	BP	positive chemotaxis	3/ 4677	13/ 133162	0.23076923076923	0.009505168350267	0.10044167308482	TraesCS5A02G402300.1;TraesCS5B02G407200.1;TraesCS5D02G412400.1
3	GO:0055046	BP	microgametogenesis	3/ 4677	13/ 133162	0.23076923076923	0.009505168350267	0.10044167308482	MSTRG.41786.1;MSTRG.45447.1;MSTRG.45447.2
3	GO:0042330	BP	taxis	3/ 4677	13/ 133162	0.23076923076923	0.009505168350267	0.10044167308482	TraesCS5A02G402300.1;TraesCS5B02G407200.1;TraesCS5D02G412400.1
3	GO:0010016	BP	shoot system morphogenesis	3/ 4677	13/ 133162	0.23076923076923	0.009505168350267	0.10044167308482	TraesCS7A02G110500.1;TraesCS7B02G008400.1;TraesCS7D02G106000.1
3	GO:0033152	BP	immunoglobulin V(D)J recombination	3/ 4677	13/ 133162	0.23076923076923	0.009505168350267	0.10044167308482	TraesCS2A02G431800.1;TraesCS2B02G453300.1;TraesCS2D02G429800.2
3	GO:0006788	BP	heme oxidation	3/ 4677	13/ 133162	0.23076923076923	0.009505168350267	0.10044167308482	TraesCS2B02G564200.1;TraesCS2D02G536200.1;TraesCS7D02G550200.1
3	GO:0006935	BP	chemotaxis	3/ 4677	13/ 133162	0.23076923076923	0.009505168350267	0.10044167308482	TraesCS5A02G402300.1;TraesCS5B02G407200.1;TraesCS5D02G412400.1
4	GO:0008519	MF	ammonium channel activity	4/ 4677	25/ 133162	0.16	0.010652920656582	0.10093611991671	MSTRG.31369.2;TraesCS3A02G350800.1;TraesCS6A02G226800.1;TraesCS6D02G208200.1
8	GO:0016647	MF	oxidoreductase activity, acting on the CH-NH group of donors, oxygen as acceptor	8/ 4677	86/ 133162	0.093023255813953	0.010797943228052	0.10151587471443	MSTRG.58242.1;TraesCS2A02G467300.1;TraesCS2B02G490100.1;TraesCS5A02G276200.2;TraesCS5B02G275600.1;TraesCS5B02G275700.1;TraesCS5D02G283600.1;TraesCS7A02G539200.2
2	GO:0004463	MF	leukotriene-A4 hydrolase activity	2/ 4677	5/ 133162	0.4	0.011490024271327	0.10661976047585	MSTRG.44571.1;MSTRG.44571.2
2	GO:0015115	MF	silicate transmembrane transporter activity	2/ 4677	5/ 133162	0.4	0.011490024271327	0.10661976047585	TraesCS6A02G307300.1;TraesCS6B02G335900.1
69	GO:0015291	MF	secondary active transmembrane transporter activity	69/ 4677	1440/ 133162	0.047916666666667	0.01150055843335	0.10661976047585	MSTRG.10685.2;MSTRG.11486.1;MSTRG.12192.1;MSTRG.13216.1;MSTRG.1443.2;MSTRG.16029.1;MSTRG.21617.3;MSTRG.24711.1;MSTRG.25283.3;MSTRG.2720.1;MSTRG.32677.1;MSTRG.32944.1;MSTRG.32986.3;MSTRG.37841.2;MSTRG.39661.1;MSTRG.39661.2;MSTRG.40722.1;MSTRG.40724.2;MSTRG.40850.2;MSTRG.41180.1;MSTRG.41890.3;MSTRG.48284.2;MSTRG.57337.1;MSTRG.65434.1;MSTRG.69240.1;MSTRG.71008.1;MSTRG.71009.1;TraesCS1A02G032900.1;Tr…
188	GO:0009057	BP	macromolecule catabolic process	188/ 4677	4450/ 133162	0.042247191011236	0.010182875778012	0.10709905180105	MSTRG.11696.4;MSTRG.12968.1;MSTRG.1752.4;MSTRG.1944.1;MSTRG.21838.3;MSTRG.2210.2;MSTRG.22635.2;MSTRG.23474.1;MSTRG.23474.2;MSTRG.23960.1;MSTRG.25282.3;MSTRG.25476.2;MSTRG.27773.1;MSTRG.28160.1;MSTRG.30961.1;MSTRG.30961.2;MSTRG.31402.2;MSTRG.32139.1;MSTRG.3450.1;MSTRG.34729.1;MSTRG.36356.1;MSTRG.36866.4;MSTRG.38008.2;MSTRG.39367.1;MSTRG.44044.1;MSTRG.44757.2;MSTRG.48132.1;MSTRG.48830.2;MSTRG.50095…
11	GO:0009395	BP	phospholipid catabolic process	11/ 4677	139/ 133162	0.079136690647482	0.010219734710522	0.10723558080597	MSTRG.15572.1;MSTRG.23843.1;MSTRG.48604.4;MSTRG.52804.1;MSTRG.52804.3;TraesCS2A02G285900.1;TraesCS2B02G303200.1;TraesCS3B02G370300.1;TraesCS3D02G332200.1;TraesCS5D02G341800.2;TraesCS7D02G531200.1
3	GO:0019825	MF	oxygen binding	3/ 4677	14/ 133162	0.21428571428571	0.011784887581175	0.10739129638819	MSTRG.70225.2;TraesCS4A02G061700.1;TraesCS4D02G238600.1
3	GO:0016784	MF	3-mercaptopyruvate sulfurtransferase activity	3/ 4677	14/ 133162	0.21428571428571	0.011784887581175	0.10739129638819	MSTRG.45460.1;MSTRG.56064.2;TraesCS5B02G064500.1
3	GO:0052655	MF	L-valine-2-oxoglutarate transaminase activity	3/ 4677	14/ 133162	0.21428571428571	0.011784887581175	0.10739129638819	MSTRG.40659.2;TraesCS4B02G235400.3;TraesCS4D02G236800.1
3	GO:0052656	MF	L-isoleucine-2-oxoglutarate transaminase activity	3/ 4677	14/ 133162	0.21428571428571	0.011784887581175	0.10739129638819	MSTRG.40659.2;TraesCS4B02G235400.3;TraesCS4D02G236800.1
3	GO:0052654	MF	L-leucine-2-oxoglutarate transaminase activity	3/ 4677	14/ 133162	0.21428571428571	0.011784887581175	0.10739129638819	MSTRG.40659.2;TraesCS4B02G235400.3;TraesCS4D02G236800.1
7	GO:0000974	CC	Prp19 complex	7/ 4677	67/ 133162	0.1044776119403	0.0090749385177441	0.10794400552685	MSTRG.43572.1;MSTRG.47342.1;MSTRG.51032.1;MSTRG.64292.1;MSTRG.64292.2;TraesCS5B02G459200.1;TraesCS7D02G131000.1
109	GO:1901135	BP	carbohydrate derivative metabolic process	109/ 4677	2427/ 133162	0.044911413267408	0.010362948110897	0.10848484840568	MSTRG.10474.1;MSTRG.11276.1;MSTRG.11308.10;MSTRG.11308.8;MSTRG.11843.4;MSTRG.14542.1;MSTRG.14653.1;MSTRG.16112.1;MSTRG.18552.1;MSTRG.27658.1;MSTRG.27813.1;MSTRG.36141.1;MSTRG.37130.3;MSTRG.37203.3;MSTRG.40198.2;MSTRG.4118.1;MSTRG.43495.1;MSTRG.51565.1;MSTRG.53890.1;MSTRG.59752.2;MSTRG.65681.2;MSTRG.6905.3;MSTRG.8492.2;TraesCS1A02G056600.1;TraesCS1A02G122800.1;TraesCS1A02G342500.1;TraesCS1A02G3528…
3	GO:0032807	CC	DNA ligase IV complex	3/ 4677	13/ 133162	0.23076923076923	0.009505168350267	0.10876800238787	TraesCS2A02G431800.1;TraesCS2B02G453300.1;TraesCS2D02G429800.2
3	GO:0005958	CC	DNA-dependent protein kinase-DNA ligase 4 complex	3/ 4677	13/ 133162	0.23076923076923	0.009505168350267	0.10876800238787	TraesCS2A02G431800.1;TraesCS2B02G453300.1;TraesCS2D02G429800.2
3	GO:0070419	CC	nonhomologous end joining complex	3/ 4677	13/ 133162	0.23076923076923	0.009505168350267	0.10876800238787	TraesCS2A02G431800.1;TraesCS2B02G453300.1;TraesCS2D02G429800.2
7	GO:0034285	BP	response to disaccharide	7/ 4677	69/ 133162	0.10144927536232	0.010601873137583	0.10972996942365	MSTRG.61168.1;MSTRG.71134.1;TraesCS1A02G219400.1;TraesCS1D02G221000.1;TraesCS4A02G452600.1;TraesCS7A02G518300.1;TraesCS7D02G032700.1
7	GO:0009744	BP	response to sucrose	7/ 4677	69/ 133162	0.10144927536232	0.010601873137583	0.10972996942365	MSTRG.61168.1;MSTRG.71134.1;TraesCS1A02G219400.1;TraesCS1D02G221000.1;TraesCS4A02G452600.1;TraesCS7A02G518300.1;TraesCS7D02G032700.1
7	GO:0006109	BP	regulation of carbohydrate metabolic process	7/ 4677	69/ 133162	0.10144927536232	0.010601873137583	0.10972996942365	MSTRG.10390.1;MSTRG.14454.1;MSTRG.18458.2;TraesCS1D02G301900.4;TraesCS2A02G150000.1;TraesCS2B02G175300.1;TraesCS2D02G155200.1
4	GO:0072488	BP	ammonium transmembrane transport	4/ 4677	25/ 133162	0.16	0.010652920656582	0.10972996942365	MSTRG.31369.2;TraesCS3A02G350800.1;TraesCS6A02G226800.1;TraesCS6D02G208200.1
4	GO:1904294	BP	positive regulation of ERAD pathway	4/ 4677	25/ 133162	0.16	0.010652920656582	0.10972996942365	MSTRG.35902.1;TraesCS1D02G114200.1;TraesCS4D02G014800.1;TraesCS4D02G014800.2
4	GO:1905898	BP	positive regulation of response to endoplasmic reticulum stress	4/ 4677	25/ 133162	0.16	0.010652920656582	0.10972996942365	MSTRG.35902.1;TraesCS1D02G114200.1;TraesCS4D02G014800.1;TraesCS4D02G014800.2
4	GO:1904292	BP	regulation of ERAD pathway	4/ 4677	25/ 133162	0.16	0.010652920656582	0.10972996942365	MSTRG.35902.1;TraesCS1D02G114200.1;TraesCS4D02G014800.1;TraesCS4D02G014800.2
25	GO:0033993	BP	response to lipid	25/ 4677	419/ 133162	0.059665871121718	0.010778882444449	0.11052045903658	MSTRG.13684.3;MSTRG.19765.1;MSTRG.59655.2;MSTRG.61168.1;MSTRG.9764.1;TraesCS1A02G181100.1;TraesCS1A02G219400.1;TraesCS1B02G275700.2;TraesCS1D02G221000.1;TraesCS2B02G177100.1;TraesCS3A02G350900.1;TraesCS3D02G280600.1;TraesCS4A02G452600.1;TraesCS5B02G210100.1;TraesCS5B02G260900.1;TraesCS5B02G408300.1;TraesCS5D02G218400.1;TraesCS5D02G270100.1;TraesCS5D02G413600.1;TraesCS6A02G041700.1;TraesCS6B02G056…
10	GO:0015101	MF	organic cation transmembrane transporter activity	10/ 4677	124/ 133162	0.080645161290323	0.012328345163098	0.11120500535633	MSTRG.15425.1;TraesCS1A02G191900.1;TraesCS1B02G206800.1;TraesCS1D02G195500.1;TraesCS2D02G267400.1;TraesCS3A02G096000.1;TraesCS3A02G454400.1;TraesCS3A02G454400.3;TraesCS3D02G096500.1;TraesCS3D02G446800.1
32	GO:0000160	BP	phosphorelay signal transduction system	32/ 4677	567/ 133162	0.056437389770723	0.011177213733321	0.11408378835533	MSTRG.38232.1;MSTRG.39087.2;MSTRG.43677.1;MSTRG.58361.1;MSTRG.64780.1;MSTRG.65541.1;TraesCS2A02G109800.1;TraesCS2B02G127800.1;TraesCS2B02G133000.1;TraesCS3D02G372900.1;TraesCS3D02G390000.1;TraesCS4A02G005800.1;TraesCS4A02G275600.1;TraesCS4A02G326400.1;TraesCS4B02G038100.1;TraesCS4B02G299300.1;TraesCS4D02G036000.1;TraesCS4D02G036000.2;TraesCS4D02G036000.4;TraesCS4D02G112800.1;TraesCS4D02G298400.1;…
5	GO:0002200	BP	somatic diversification of immune receptors	5/ 4677	39/ 133162	0.12820512820513	0.011370720003689	0.11467044222784	MSTRG.32337.2;TraesCS2A02G431800.1;TraesCS2B02G453300.1;TraesCS2D02G429800.2;TraesCS3A02G500600.1
5	GO:0016445	BP	somatic diversification of immunoglobulins	5/ 4677	39/ 133162	0.12820512820513	0.011370720003689	0.11467044222784	MSTRG.32337.2;TraesCS2A02G431800.1;TraesCS2B02G453300.1;TraesCS2D02G429800.2;TraesCS3A02G500600.1
2	GO:0018131	BP	oxazole or thiazole biosynthetic process	2/ 4677	5/ 133162	0.4	0.011490024271327	0.11467044222784	TraesCS7D02G373100.1;TraesCS7D02G373100.2
2	GO:0046484	BP	oxazole or thiazole metabolic process	2/ 4677	5/ 133162	0.4	0.011490024271327	0.11467044222784	TraesCS7D02G373100.1;TraesCS7D02G373100.2
2	GO:0019370	BP	leukotriene biosynthetic process	2/ 4677	5/ 133162	0.4	0.011490024271327	0.11467044222784	MSTRG.44571.1;MSTRG.44571.2
2	GO:0052837	BP	thiazole biosynthetic process	2/ 4677	5/ 133162	0.4	0.011490024271327	0.11467044222784	TraesCS7D02G373100.1;TraesCS7D02G373100.2
2	GO:0052838	BP	thiazole metabolic process	2/ 4677	5/ 133162	0.4	0.011490024271327	0.11467044222784	TraesCS7D02G373100.1;TraesCS7D02G373100.2
49	GO:0005911	CC	cell-cell junction	49/ 4677	959/ 133162	0.051094890510949	0.010349890308412	0.11550988689882	MSTRG.35306.1;MSTRG.3697.2;MSTRG.3977.1;MSTRG.41890.3;TraesCS1A02G078400.1;TraesCS1A02G079400.1;TraesCS1A02G232200.1;TraesCS1B02G096600.1;TraesCS1B02G096900.1;TraesCS1B02G130300.2;TraesCS1D02G080600.1;TraesCS1D02G080900.1;TraesCS1D02G335200.2;TraesCS1D02G344300.1;TraesCS2A02G148200.1;TraesCS2B02G272800.1;TraesCS2D02G265400.1;TraesCS2D02G584800.1;TraesCS3B02G215500.1;TraesCS3B02G339500.1;TraesCS3B…
49	GO:0009506	CC	plasmodesma	49/ 4677	959/ 133162	0.051094890510949	0.010349890308412	0.11550988689882	MSTRG.35306.1;MSTRG.3697.2;MSTRG.3977.1;MSTRG.41890.3;TraesCS1A02G078400.1;TraesCS1A02G079400.1;TraesCS1A02G232200.1;TraesCS1B02G096600.1;TraesCS1B02G096900.1;TraesCS1B02G130300.2;TraesCS1D02G080600.1;TraesCS1D02G080900.1;TraesCS1D02G335200.2;TraesCS1D02G344300.1;TraesCS2A02G148200.1;TraesCS2B02G272800.1;TraesCS2D02G265400.1;TraesCS2D02G584800.1;TraesCS3B02G215500.1;TraesCS3B02G339500.1;TraesCS3B…
3	GO:0033388	BP	putrescine biosynthetic process from arginine	3/ 4677	14/ 133162	0.21428571428571	0.011784887581175	0.11684964479711	MSTRG.9783.1;TraesCS2B02G048700.1;TraesCS2D02G034900.1
3	GO:0000481	BP	maturation of 5S rRNA	3/ 4677	14/ 133162	0.21428571428571	0.011784887581175	0.11684964479711	MSTRG.17471.1;MSTRG.21451.1;MSTRG.71679.2
12	GO:0006817	BP	phosphate ion transport	12/ 4677	151/ 133162	0.079470198675497	0.011786437117143	0.11684964479711	MSTRG.41180.1;MSTRG.48284.2;TraesCS4A02G414400.1;TraesCS4B02G315100.1;TraesCS5A02G460300.1;TraesCS5B02G300300.2;TraesCS5B02G512000.1;TraesCS5D02G307000.1;TraesCS5D02G472000.1;TraesCS5D02G513000.1;TraesCS7B02G129700.1;TraesCS7B02G129700.2
4	GO:0009514	CC	glyoxysome	4/ 4677	25/ 133162	0.16	0.010652920656582	0.11744195455549	TraesCS2D02G344200.1;TraesCS6A02G041700.1;TraesCS6B02G056800.2;TraesCS6D02G048300.3
8	GO:0004089	MF	carbonate dehydratase activity	8/ 4677	89/ 133162	0.089887640449438	0.013118740329282	0.11793615043496	MSTRG.70854.2;TraesCS5A02G245700.2;TraesCS5B02G243100.2;TraesCS5D02G252400.3;TraesCS7A02G454400.1;TraesCS7B02G354900.1;TraesCS7B02G455900.1;TraesCS7D02G443500.1
4	GO:0006521	BP	regulation of amino acid metabolic process	4/ 4677	26/ 133162	0.15384615384615	0.012245806290504	0.12060507905845	MSTRG.16024.5;MSTRG.41786.1;MSTRG.45447.1;MSTRG.45447.2
7	GO:0006570	BP	tyrosine metabolic process	7/ 4677	71/ 133162	0.098591549295775	0.012307190646933	0.12094440524152	TraesCS1A02G291200.1;TraesCS1D02G289700.1;TraesCS1D02G289800.2;TraesCS6A02G141500.2;TraesCS6B02G169700.1;TraesCS6D02G130800.1;TraesCS7D02G333700.1
6	GO:0071941	BP	nitrogen cycle metabolic process	6/ 4677	55/ 133162	0.10909090909091	0.01246932763947	0.12197518995999	MSTRG.48493.1;TraesCS5D02G506100.1;TraesCS6A02G017500.2;TraesCS6A02G333900.1;TraesCS6B02G356800.1;TraesCS6B02G364600.1
16	GO:0000302	BP	response to reactive oxygen species	16/ 4677	238/ 133162	0.067226890756303	0.012493562097884	0.12197518995999	MSTRG.31751.1;MSTRG.54598.1;TraesCS2A02G323000.1;TraesCS2B02G359600.1;TraesCS2D02G339900.1;TraesCS3A02G035500.1;TraesCS3B02G433400.1;TraesCS3B02G433400.2;TraesCS5A02G061000.1;TraesCS5B02G071100.1;TraesCS5D02G072500.1;TraesCS6A02G041700.1;TraesCS6B02G056800.2;TraesCS6D02G048300.3;TraesCS6D02G303200.1;TraesCS7B02G169800.1
37	GO:0019318	BP	hexose metabolic process	37/ 4677	692/ 133162	0.053468208092486	0.01252544375153	0.12202118847749	MSTRG.11308.10;MSTRG.11308.8;MSTRG.12693.1;MSTRG.26569.9;MSTRG.27658.1;MSTRG.27813.1;MSTRG.37203.3;MSTRG.4118.1;MSTRG.65681.2;MSTRG.8492.2;TraesCS1A02G122800.1;TraesCS1A02G342500.1;TraesCS1B02G142000.1;TraesCS1B02G283600.1;TraesCS1D02G274000.1;TraesCS1D02G274200.1;TraesCS2A02G067800.2;TraesCS2B02G341200.1;TraesCS2D02G321600.1;TraesCS2D02G593400.1;TraesCS3A02G359400.1;TraesCS3B02G392000.1;TraesCS3…
18	GO:0009069	BP	serine family amino acid metabolic process	18/ 4677	277/ 133162	0.064981949458484	0.012810327814173	0.12452636842738	MSTRG.20292.2;MSTRG.20964.2;MSTRG.45192.5;MSTRG.49025.2;MSTRG.49028.2;MSTRG.62366.1;TraesCS2A02G382700.1;TraesCS2A02G493700.1;TraesCS2B02G400000.1;TraesCS2B02G521700.1;TraesCS2D02G493600.1;TraesCS3A02G287400.1;TraesCS3B02G321600.1;TraesCS3B02G370200.3;TraesCS3D02G286900.1;TraesCS4A02G401700.1;TraesCS5D02G027600.1;TraesCS5D02G181600.1
13	GO:0016776	MF	phosphotransferase activity, phosphate group as acceptor	13/ 4677	182/ 133162	0.071428571428571	0.014037385220295	0.12577120314828	MSTRG.10474.1;MSTRG.14542.1;MSTRG.18552.1;MSTRG.35997.2;TraesCS1B02G478800.1;TraesCS2A02G218600.1;TraesCS2B02G244000.1;TraesCS2D02G224800.2;TraesCS4D02G027800.1;TraesCS4D02G027800.2;TraesCS7A02G382500.1;TraesCS7B02G285200.1;TraesCS7D02G378900.1
12	GO:0016760	MF	cellulose synthase (UDP-forming) activity	12/ 4677	159/ 133162	0.075471698113208	0.014133516254043	0.12578829466098	MSTRG.29099.2;TraesCS1B02G136200.2;TraesCS2A02G210400.1;TraesCS2B02G236500.1;TraesCS2B02G626300.1;TraesCS2B02G626500.1;TraesCS2D02G217100.1;TraesCS2D02G575900.1;TraesCS5A02G459400.2;TraesCS5B02G469200.1;TraesCS5D02G261000.1;TraesCSU02G003300.1
12	GO:0016759	MF	cellulose synthase activity	12/ 4677	159/ 133162	0.075471698113208	0.014133516254043	0.12578829466098	MSTRG.29099.2;TraesCS1B02G136200.2;TraesCS2A02G210400.1;TraesCS2B02G236500.1;TraesCS2B02G626300.1;TraesCS2B02G626500.1;TraesCS2D02G217100.1;TraesCS2D02G575900.1;TraesCS5A02G459400.2;TraesCS5B02G469200.1;TraesCS5D02G261000.1;TraesCSU02G003300.1
3	GO:0000064	MF	L-ornithine transmembrane transporter activity	3/ 4677	15/ 133162	0.2	0.014351195423487	0.12730130159705	TraesCS1A02G191900.1;TraesCS1B02G206800.1;TraesCS1D02G195500.1
12	GO:0042973	MF	glucan endo-1,3-beta-D-glucosidase activity	12/ 4677	160/ 133162	0.075	0.014525064619377	0.1279931436757	MSTRG.10663.1;TraesCS2B02G241200.1;TraesCS2B02G241200.3;TraesCS3A02G482200.1;TraesCS3A02G483000.1;TraesCS3B02G528500.1;TraesCS3D02G477300.1;TraesCS3D02G478000.1;TraesCS3D02G478200.1;TraesCS5A02G338400.3;TraesCS5A02G338400.4;TraesCS5B02G169400.1
12	GO:0015629	CC	actin cytoskeleton	12/ 4677	154/ 133162	0.077922077922078	0.012506540965282	0.1314641050304	MSTRG.3157.6;MSTRG.3303.3;MSTRG.3897.3;MSTRG.41769.1;TraesCS1B02G121600.2;TraesCS1B02G121600.3;TraesCS1D02G009100.1;TraesCS1D02G101900.1;TraesCS5B02G064000.1;TraesCS5B02G064000.2;TraesCS5B02G064100.1;TraesCS5D02G064100.1
4	GO:0006297	BP	nucleotide-excision repair, DNA gap filling	4/ 4677	27/ 133162	0.14814814814815	0.013983257679925	0.13447282706754	MSTRG.4238.1;TraesCS2A02G431800.1;TraesCS2B02G453300.1;TraesCS2D02G429800.2
3	GO:0015822	BP	ornithine transport	3/ 4677	15/ 133162	0.2	0.014351195423487	0.13654919204848	TraesCS1A02G191900.1;TraesCS1B02G206800.1;TraesCS1D02G195500.1
3	GO:0051457	BP	maintenance of protein location in nucleus	3/ 4677	15/ 133162	0.2	0.014351195423487	0.13654919204848	TraesCS4B02G208500.1;TraesCS4D02G209200.2;TraesCS4D02G209200.3
3	GO:1990575	BP	mitochondrial L-ornithine transmembrane transport	3/ 4677	15/ 133162	0.2	0.014351195423487	0.13654919204848	TraesCS1A02G191900.1;TraesCS1B02G206800.1;TraesCS1D02G195500.1
3	GO:1903352	BP	L-ornithine transmembrane transport	3/ 4677	15/ 133162	0.2	0.014351195423487	0.13654919204848	TraesCS1A02G191900.1;TraesCS1B02G206800.1;TraesCS1D02G195500.1
4	GO:0015485	MF	cholesterol binding	4/ 4677	28/ 133162	0.14285714285714	0.015869283446136	0.1389212682006	MSTRG.54598.1;TraesCS2A02G404700.1;TraesCS2A02G404700.2;TraesCS6D02G303200.1
6	GO:0006572	BP	tyrosine catabolic process	6/ 4677	57/ 133162	0.10526315789474	0.014717371385883	0.13914887346106	TraesCS1A02G291200.1;TraesCS1D02G289700.1;TraesCS1D02G289800.2;TraesCS6A02G141500.2;TraesCS6B02G169700.1;TraesCS6D02G130800.1
6	GO:0009649	BP	entrainment of circadian clock	6/ 4677	57/ 133162	0.10526315789474	0.014717371385883	0.13914887346106	MSTRG.53892.3;MSTRG.59750.1;TraesCS2D02G317500.1;TraesCS6A02G223700.1;TraesCS6B02G347000.1;TraesCS6D02G296000.1
9	GO:0018958	BP	phenol-containing compound metabolic process	9/ 4677	109/ 133162	0.08256880733945	0.014832269582457	0.13994059389667	MSTRG.32602.2;MSTRG.41051.2;TraesCS1D02G301900.4;TraesCS2A02G449900.1;TraesCS2D02G449400.1;TraesCS3D02G449200.1;TraesCS4A02G008500.1;TraesCS4B02G296400.2;TraesCS4D02G295300.1
20	GO:0005984	BP	disaccharide metabolic process	20/ 4677	325/ 133162	0.061538461538462	0.014943813412282	0.14069741307035	MSTRG.1534.1;MSTRG.29393.2;MSTRG.42950.1;MSTRG.46657.1;MSTRG.4797.1;MSTRG.50386.2;MSTRG.61824.2;MSTRG.8014.2;MSTRG.8492.2;TraesCS1B02G283600.1;TraesCS1D02G090000.2;TraesCS1D02G213700.1;TraesCS1D02G274000.1;TraesCS1D02G274200.1;TraesCS3A02G248000.1;TraesCS5A02G190000.1;TraesCS5D02G210000.1;TraesCS7A02G158900.1;TraesCS7B02G434300.1;TraesCS7D02G508100.1
17	GO:0010181	MF	FMN binding	17/ 4677	261/ 133162	0.065134099616858	0.01639340267633	0.14257454444887	MSTRG.19294.1;MSTRG.37658.1;TraesCS1B02G019800.1;TraesCS1B02G155100.1;TraesCS1D02G013000.1;TraesCS1D02G013700.1;TraesCS2A02G311200.2;TraesCS2D02G126900.1;TraesCS2D02G309400.1;TraesCS3B02G353000.1;TraesCS4A02G098900.1;TraesCS4B02G205400.1;TraesCS4D02G206300.1;TraesCS5A02G408800.1;TraesCS5B02G413500.1;TraesCS5D02G418600.1;TraesCS6D02G039300.1
2	GO:0071558	MF	histone H3K27me2/H3K27me3 demethylase activity	2/ 4677	6/ 133162	0.33333333333333	0.016835278637352	0.14271047214121	TraesCS5B02G260900.1;TraesCS5D02G270100.1
2	GO:0015193	MF	L-proline transmembrane transporter activity	2/ 4677	6/ 133162	0.33333333333333	0.016835278637352	0.14271047214121	MSTRG.15425.1;TraesCS2D02G267400.1
2	GO:0017168	MF	5-oxoprolinase (ATP-hydrolyzing) activity	2/ 4677	6/ 133162	0.33333333333333	0.016835278637352	0.14271047214121	MSTRG.54490.2;MSTRG.57522.1
2	GO:0016920	MF	pyroglutamyl-peptidase activity	2/ 4677	6/ 133162	0.33333333333333	0.016835278637352	0.14271047214121	MSTRG.10371.1;TraesCS2A02G147500.1
2	GO:0004038	MF	allantoinase activity	2/ 4677	6/ 133162	0.33333333333333	0.016835278637352	0.14271047214121	MSTRG.21312.1;TraesCS2B02G595200.1
2	GO:0008419	MF	RNA lariat debranching enzyme activity	2/ 4677	6/ 133162	0.33333333333333	0.016835278637352	0.14271047214121	MSTRG.34513.1;TraesCS4D02G056700.1
2	GO:0004307	MF	ethanolaminephosphotransferase activity	2/ 4677	6/ 133162	0.33333333333333	0.016835278637352	0.14271047214121	MSTRG.55626.1;TraesCS6D02G070500.1
3	GO:0016412	MF	serine O-acyltransferase activity	3/ 4677	16/ 133162	0.1875	0.017208372373432	0.14358235699083	TraesCS3A02G287400.1;TraesCS3B02G321600.1;TraesCS3D02G286900.1
3	GO:0047130	MF	saccharopine dehydrogenase (NADP+, L-lysine-forming) activity	3/ 4677	16/ 133162	0.1875	0.017208372373432	0.14358235699083	MSTRG.54724.6;MSTRG.60555.1;TraesCS6A02G344000.4
3	GO:0009001	MF	serine O-acetyltransferase activity	3/ 4677	16/ 133162	0.1875	0.017208372373432	0.14358235699083	TraesCS3A02G287400.1;TraesCS3B02G321600.1;TraesCS3D02G286900.1
3	GO:0047131	MF	saccharopine dehydrogenase (NAD+, L-glutamate-forming) activity	3/ 4677	16/ 133162	0.1875	0.017208372373432	0.14358235699083	MSTRG.54724.6;MSTRG.60555.1;TraesCS6A02G344000.4
3	GO:0004350	MF	glutamate-5-semialdehyde dehydrogenase activity	3/ 4677	16/ 133162	0.1875	0.017208372373432	0.14358235699083	TraesCS3A02G363700.1;TraesCS3B02G395900.1;TraesCS3D02G357200.1
22	GO:0019751	BP	polyol metabolic process	22/ 4677	369/ 133162	0.059620596205962	0.015455097756521	0.14520678666221	MSTRG.15572.1;MSTRG.23843.1;MSTRG.27813.1;MSTRG.35997.2;MSTRG.36197.3;MSTRG.770.1;TraesCS1A02G194100.1;TraesCS1B02G133300.1;TraesCS1B02G209100.1;TraesCS1D02G114600.1;TraesCS2A02G285900.1;TraesCS2B02G303200.1;TraesCS3A02G359400.1;TraesCS3B02G370300.1;TraesCS3B02G392000.1;TraesCS3D02G332200.1;TraesCS4A02G246500.1;TraesCS4D02G027800.1;TraesCS4D02G027800.2;TraesCS7A02G357800.1;TraesCS7B02G269900.1;Tr…
3	GO:0008622	CC	epsilon DNA polymerase complex	3/ 4677	15/ 133162	0.2	0.014351195423487	0.14742591662309	MSTRG.4238.1;TraesCS3D02G120300.1;TraesCS4A02G306400.1
4	GO:0042447	BP	hormone catabolic process	4/ 4677	28/ 133162	0.14285714285714	0.015869283446136	0.14810316893198	TraesCS2A02G327900.1;TraesCS2B02G354100.2;TraesCS2B02G359000.1;TraesCS2D02G335000.1
44	GO:0009314	BP	response to radiation	44/ 4677	870/ 133162	0.050574712643678	0.016175395441697	0.15012745449843	MSTRG.19458.1;MSTRG.22092.4;MSTRG.24674.1;MSTRG.27351.2;MSTRG.43630.2;MSTRG.43677.1;MSTRG.53892.3;MSTRG.59750.1;MSTRG.64542.1;TraesCS1B02G203500.1;TraesCS1B02G432700.1;TraesCS1D02G162200.1;TraesCS1D02G301900.4;TraesCS1D02G411300.1;TraesCS2D02G314900.3;TraesCS2D02G317500.1;TraesCS2D02G386300.2;TraesCS3A02G294000.1;TraesCS3B02G129800.3;TraesCS3B02G328700.1;TraesCS3B02G370200.3;TraesCS3D02G225500.1;…
31	GO:0019362	BP	pyridine nucleotide metabolic process	31/ 4677	569/ 133162	0.054481546572935	0.016179400573867	0.15012745449843	MSTRG.11308.10;MSTRG.11308.8;MSTRG.14653.1;MSTRG.27658.1;MSTRG.27813.1;MSTRG.37203.3;MSTRG.4118.1;MSTRG.55670.9;MSTRG.59655.2;MSTRG.65681.2;TraesCS1A02G122800.1;TraesCS1A02G342500.1;TraesCS1B02G142000.1;TraesCS1D02G312600.1;TraesCS2A02G067800.2;TraesCS2D02G212500.1;TraesCS3A02G349900.1;TraesCS3A02G359400.1;TraesCS3A02G391500.1;TraesCS3B02G090300.1;TraesCS3B02G392000.1;TraesCS3D02G026400.1;TraesCS…
8	GO:0019344	BP	cysteine biosynthetic process	8/ 4677	93/ 133162	0.086021505376344	0.016754159360554	0.15091264742585	MSTRG.45192.5;MSTRG.49028.2;TraesCS3A02G287400.1;TraesCS3B02G321600.1;TraesCS3B02G370200.3;TraesCS3D02G286900.1;TraesCS4A02G401700.1;TraesCS5D02G027600.1
12	GO:0009833	BP	plant-type primary cell wall biogenesis	12/ 4677	165/ 133162	0.072727272727273	0.016828000345777	0.15091264742585	MSTRG.29099.2;TraesCS1B02G136200.2;TraesCS2A02G210400.1;TraesCS2B02G236500.1;TraesCS2B02G626300.1;TraesCS2B02G626500.1;TraesCS2D02G217100.1;TraesCS2D02G575900.1;TraesCS5A02G459400.2;TraesCS5B02G469200.1;TraesCS5D02G261000.1;TraesCSU02G003300.1
2	GO:0015697	BP	quaternary ammonium group transport	2/ 4677	6/ 133162	0.33333333333333	0.016835278637352	0.15091264742585	TraesCS3A02G454400.1;TraesCS3D02G446800.1
2	GO:0015888	BP	thiamine transport	2/ 4677	6/ 133162	0.33333333333333	0.016835278637352	0.15091264742585	TraesCS3A02G454400.1;TraesCS3D02G446800.1
2	GO:0006533	BP	aspartate catabolic process	2/ 4677	6/ 133162	0.33333333333333	0.016835278637352	0.15091264742585	MSTRG.31030.1;TraesCS3B02G331100.1
2	GO:0033585	BP	L-phenylalanine biosynthetic process from chorismate via phenylpyruvate	2/ 4677	6/ 133162	0.33333333333333	0.016835278637352	0.15091264742585	MSTRG.31030.1;TraesCS3B02G331100.1
2	GO:0045117	BP	azole transmembrane transport	2/ 4677	6/ 133162	0.33333333333333	0.016835278637352	0.15091264742585	TraesCS3A02G454400.1;TraesCS3D02G446800.1
2	GO:0071934	BP	thiamine transmembrane transport	2/ 4677	6/ 133162	0.33333333333333	0.016835278637352	0.15091264742585	TraesCS3A02G454400.1;TraesCS3D02G446800.1
2	GO:0010021	BP	amylopectin biosynthetic process	2/ 4677	6/ 133162	0.33333333333333	0.016835278637352	0.15091264742585	TraesCS7A02G120300.1;TraesCS7B02G018600.1
2	GO:2000896	BP	amylopectin metabolic process	2/ 4677	6/ 133162	0.33333333333333	0.016835278637352	0.15091264742585	TraesCS7A02G120300.1;TraesCS7B02G018600.1
2	GO:0030974	BP	thiamine pyrophosphate transmembrane transport	2/ 4677	6/ 133162	0.33333333333333	0.016835278637352	0.15091264742585	TraesCS3A02G454400.1;TraesCS3D02G446800.1
5	GO:0009446	BP	putrescine biosynthetic process	5/ 4677	43/ 133162	0.11627906976744	0.016951335789303	0.15104850997968	MSTRG.9783.1;TraesCS2B02G048700.1;TraesCS2D02G034900.1;TraesCS5A02G195100.3;TraesCS7D02G156900.1
5	GO:0009445	BP	putrescine metabolic process	5/ 4677	43/ 133162	0.11627906976744	0.016951335789303	0.15104850997968	MSTRG.9783.1;TraesCS2B02G048700.1;TraesCS2D02G034900.1;TraesCS5A02G195100.3;TraesCS7D02G156900.1
19	GO:0009261	BP	ribonucleotide catabolic process	19/ 4677	302/ 133162	0.062913907284768	0.01706959196151	0.15123835680839	MSTRG.11308.10;MSTRG.11308.8;MSTRG.27658.1;MSTRG.27813.1;MSTRG.37203.3;MSTRG.40198.2;MSTRG.4118.1;MSTRG.65681.2;TraesCS1A02G122800.1;TraesCS1A02G342500.1;TraesCS1B02G142000.1;TraesCS3A02G359400.1;TraesCS3A02G391500.1;TraesCS3B02G392000.1;TraesCS3D02G026400.1;TraesCS5A02G131100.1;TraesCS5B02G131000.1;TraesCS5B02G195500.1;TraesCS5D02G019800.1
19	GO:0009154	BP	purine ribonucleotide catabolic process	19/ 4677	302/ 133162	0.062913907284768	0.01706959196151	0.15123835680839	MSTRG.11308.10;MSTRG.11308.8;MSTRG.27658.1;MSTRG.27813.1;MSTRG.37203.3;MSTRG.40198.2;MSTRG.4118.1;MSTRG.65681.2;TraesCS1A02G122800.1;TraesCS1A02G342500.1;TraesCS1B02G142000.1;TraesCS3A02G359400.1;TraesCS3A02G391500.1;TraesCS3B02G392000.1;TraesCS3D02G026400.1;TraesCS5A02G131100.1;TraesCS5B02G131000.1;TraesCS5B02G195500.1;TraesCS5D02G019800.1
3	GO:0046166	BP	glyceraldehyde-3-phosphate biosynthetic process	3/ 4677	16/ 133162	0.1875	0.017208372373432	0.15123835680839	MSTRG.27813.1;TraesCS3A02G359400.1;TraesCS3B02G392000.1
3	GO:0016447	BP	somatic recombination of immunoglobulin gene segments	3/ 4677	16/ 133162	0.1875	0.017208372373432	0.15123835680839	TraesCS2A02G431800.1;TraesCS2B02G453300.1;TraesCS2D02G429800.2
3	GO:0040011	BP	locomotion	3/ 4677	16/ 133162	0.1875	0.017208372373432	0.15123835680839	TraesCS5A02G402300.1;TraesCS5B02G407200.1;TraesCS5D02G412400.1
3	GO:0002562	BP	somatic diversification of immune receptors via germline recombination within a single locus	3/ 4677	16/ 133162	0.1875	0.017208372373432	0.15123835680839	TraesCS2A02G431800.1;TraesCS2B02G453300.1;TraesCS2D02G429800.2
5	GO:0017053	CC	transcription repressor complex	5/ 4677	42/ 133162	0.11904761904762	0.015415084082546	0.15483595567357	MSTRG.22060.1;MSTRG.41510.1;MSTRG.41510.7;MSTRG.45100.2;MSTRG.48905.8
84	GO:0009755	BP	hormone-mediated signaling pathway	84/ 4677	1844/ 133162	0.045553145336226	0.018181774451355	0.15917027107414	MSTRG.11242.1;MSTRG.13277.2;MSTRG.134.1;MSTRG.16872.1;MSTRG.31277.1;MSTRG.38232.1;MSTRG.39087.2;MSTRG.43677.1;MSTRG.5541.2;MSTRG.56531.1;MSTRG.58361.1;MSTRG.58874.1;MSTRG.60489.2;MSTRG.64780.1;MSTRG.65541.1;TraesCS1B02G107000.4;TraesCS1B02G115600.1;TraesCS2A02G010300.1;TraesCS2A02G109800.1;TraesCS2A02G286200.1;TraesCS2A02G446900.1;TraesCS2A02G476700.1;TraesCS2B02G011900.2;TraesCS2B02G127800.1;Tra…
19	GO:0097305	BP	response to alcohol	19/ 4677	308/ 133162	0.061688311688312	0.018526820806651	0.16187539346823	MSTRG.13684.3;MSTRG.19765.1;MSTRG.59655.2;MSTRG.9764.1;TraesCS1A02G181100.1;TraesCS1B02G275700.2;TraesCS2B02G177100.1;TraesCS3A02G350900.1;TraesCS3D02G280600.1;TraesCS4B02G023800.1;TraesCS5B02G210100.1;TraesCS5B02G260900.1;TraesCS5B02G408300.1;TraesCS5D02G218400.1;TraesCS5D02G270100.1;TraesCS5D02G413600.1;TraesCS6A02G041700.1;TraesCS6B02G056800.2;TraesCS6D02G048300.3
8	GO:0019320	BP	hexose catabolic process	8/ 4677	95/ 133162	0.084210526315789	0.018820908811364	0.16380756099193	MSTRG.27658.1;TraesCS2B02G341200.1;TraesCS2D02G321600.1;TraesCS5A02G314800.1;TraesCS5B02G290300.1;TraesCS5B02G315700.1;TraesCS5D02G298700.1;TraesCS5D02G321100.1
8	GO:0009065	BP	glutamine family amino acid catabolic process	8/ 4677	95/ 133162	0.084210526315789	0.018820908811364	0.16380756099193	MSTRG.24441.1;TraesCS3B02G022900.1;TraesCS3D02G067500.1;TraesCS4D02G232700.2;TraesCS5A02G375000.1;TraesCS5B02G376900.1;TraesCS5D02G384500.1;TraesCS7B02G339000.1
11	GO:0009226	BP	nucleotide-sugar biosynthetic process	11/ 4677	144/ 133162	0.076388888888889	0.018868540776557	0.16390448090429	MSTRG.36141.1;MSTRG.51565.1;TraesCS2D02G111400.2;TraesCS2D02G593400.1;TraesCS4A02G099100.1;TraesCS4B02G205200.1;TraesCS4D02G206100.1;TraesCS5B02G023700.1;TraesCS6A02G257500.1;TraesCS6B02G267600.1;TraesCS7B02G409700.1
4	GO:0019206	MF	nucleoside kinase activity	4/ 4677	30/ 133162	0.13333333333333	0.020101075649381	0.16522422368953	MSTRG.53890.1;MSTRG.59752.2;TraesCS3A02G384300.1;TraesCS3B02G416300.1
19	GO:0016667	MF	oxidoreductase activity, acting on a sulfur group of donors	19/ 4677	313/ 133162	0.060702875399361	0.020121030151775	0.16522422368953	MSTRG.24452.1;MSTRG.25520.8;MSTRG.25520.9;MSTRG.34468.1;TraesCS2A02G540200.1;TraesCS2D02G541900.1;TraesCS3A02G312900.1;TraesCS3A02G422100.1;TraesCS3B02G159000.3;TraesCS3B02G457600.1;TraesCS3D02G417500.1;TraesCS4A02G250800.1;TraesCS4B02G064100.1;TraesCS4D02G063000.1;TraesCS5A02G234400.1;TraesCS5B02G232900.1;TraesCS5D02G241200.1;TraesCS6A02G017500.2;TraesCS6B02G356800.1
5	GO:0009044	MF	xylan 1,4-beta-xylosidase activity	5/ 4677	45/ 133162	0.11111111111111	0.020320413899081	0.16522422368953	MSTRG.57476.2;TraesCS2B02G553100.1;TraesCS2D02G525300.1;TraesCS3D02G479300.1;TraesCS4D02G072800.2
3	GO:0052717	MF	tRNA-specific adenosine-34 deaminase activity	3/ 4677	17/ 133162	0.17647058823529	0.020359089735527	0.16522422368953	TraesCS7A02G231400.2;TraesCS7B02G129800.1;TraesCS7D02G231600.1
3	GO:0001147	MF	transcription termination site sequence-specific DNA binding	3/ 4677	17/ 133162	0.17647058823529	0.020359089735527	0.16522422368953	MSTRG.942.1;MSTRG.942.2;TraesCS1B02G150500.1
3	GO:0004753	MF	saccharopine dehydrogenase activity	3/ 4677	17/ 133162	0.17647058823529	0.020359089735527	0.16522422368953	MSTRG.54724.6;MSTRG.60555.1;TraesCS6A02G344000.4
3	GO:0004013	MF	adenosylhomocysteinase activity	3/ 4677	17/ 133162	0.17647058823529	0.020359089735527	0.16522422368953	MSTRG.20963.1;TraesCS2A02G493600.2;TraesCS2B02G521600.2
3	GO:1990391	CC	DNA repair complex	3/ 4677	16/ 133162	0.1875	0.017208372373432	0.16549328325088	TraesCS2A02G431800.1;TraesCS2B02G453300.1;TraesCS2D02G429800.2
3	GO:0044545	CC	NSL complex	3/ 4677	16/ 133162	0.1875	0.017208372373432	0.16549328325088	MSTRG.938.1;TraesCS1B02G149000.1;TraesCS5D02G454900.1
11	GO:0048638	BP	regulation of developmental growth	11/ 4677	145/ 133162	0.075862068965517	0.019302596601272	0.16674631163375	MSTRG.35570.1;MSTRG.45657.1;MSTRG.61270.1;MSTRG.68179.2;TraesCS2A02G176000.1;TraesCS2B02G202300.1;TraesCS2D02G262900.1;TraesCS4A02G012100.1;TraesCS7B02G446900.3;TraesCS7D02G049800.1;TraesCS7D02G517800.1
9	GO:0046365	BP	monosaccharide catabolic process	9/ 4677	114/ 133162	0.078947368421053	0.019344205825247	0.16674631163375	MSTRG.27658.1;TraesCS2B02G341200.1;TraesCS2D02G321600.1;TraesCS5A02G243200.1;TraesCS5A02G314800.1;TraesCS5B02G290300.1;TraesCS5B02G315700.1;TraesCS5D02G298700.1;TraesCS5D02G321100.1
35	GO:0009653	BP	anatomical structure morphogenesis	35/ 4677	669/ 133162	0.052316890881913	0.020100233906932	0.17026568343063	MSTRG.1545.1;MSTRG.40003.1;MSTRG.55163.2;MSTRG.57045.1;TraesCS1A02G203200.1;TraesCS1A02G212400.1;TraesCS1B02G217200.1;TraesCS1D02G139200.1;TraesCS1D02G206700.1;TraesCS1D02G215200.1;TraesCS1D02G215400.1;TraesCS2A02G196600.1;TraesCS2A02G267400.1;TraesCS2B02G246900.8;TraesCS3B02G347900.1;TraesCS3B02G348000.1;TraesCS3B02G376900.1;TraesCS3B02G461200.2;TraesCS3D02G313200.1;TraesCS3D02G313400.1;TraesCS3…
4	GO:1901002	BP	positive regulation of response to salt stress	4/ 4677	30/ 133162	0.13333333333333	0.020101075649381	0.17026568343063	TraesCS6A02G315200.1;TraesCS6A02G315200.2;TraesCS6B02G345700.1;TraesCS6D02G294500.1
4	GO:0006361	BP	transcription initiation at RNA polymerase I promoter	4/ 4677	30/ 133162	0.13333333333333	0.020101075649381	0.17026568343063	MSTRG.65423.1;MSTRG.66955.1;MSTRG.69322.1;TraesCS7A02G243700.1
19	GO:0006195	BP	purine nucleotide catabolic process	19/ 4677	313/ 133162	0.060702875399361	0.020121030151775	0.17026568343063	MSTRG.11308.10;MSTRG.11308.8;MSTRG.27658.1;MSTRG.27813.1;MSTRG.37203.3;MSTRG.40198.2;MSTRG.4118.1;MSTRG.65681.2;TraesCS1A02G122800.1;TraesCS1A02G342500.1;TraesCS1B02G142000.1;TraesCS3A02G359400.1;TraesCS3A02G391500.1;TraesCS3B02G392000.1;TraesCS3D02G026400.1;TraesCS5A02G131100.1;TraesCS5B02G131000.1;TraesCS5B02G195500.1;TraesCS5D02G019800.1
17	GO:0001101	BP	response to acid chemical	17/ 4677	272/ 133162	0.0625	0.020197909586723	0.17026568343063	MSTRG.19765.1;TraesCS2B02G177100.1;TraesCS2D02G314900.3;TraesCS5A02G149200.4;TraesCS5B02G210100.1;TraesCS5B02G408300.1;TraesCS5D02G218400.1;TraesCS5D02G413600.1;TraesCS6A02G041700.1;TraesCS6A02G405700.1;TraesCS6B02G056800.2;TraesCS6D02G048300.3;TraesCS7A02G110500.1;TraesCS7B02G008400.1;TraesCS7B02G446900.3;TraesCS7D02G106000.1;TraesCS7D02G517800.1
21	GO:0009132	BP	nucleoside diphosphate metabolic process	21/ 4677	356/ 133162	0.058988764044944	0.020241081043927	0.17026568343063	MSTRG.10474.1;MSTRG.11308.10;MSTRG.11308.8;MSTRG.14542.1;MSTRG.18552.1;MSTRG.27658.1;MSTRG.27813.1;MSTRG.37203.3;MSTRG.4118.1;MSTRG.65681.2;TraesCS1A02G122800.1;TraesCS1A02G342500.1;TraesCS1B02G142000.1;TraesCS3A02G359400.1;TraesCS3A02G391500.1;TraesCS3B02G392000.1;TraesCS3D02G026400.1;TraesCS5A02G131100.1;TraesCS5B02G131000.1;TraesCS5B02G195500.1;TraesCS5D02G019800.1
5	GO:0031221	BP	arabinan metabolic process	5/ 4677	45/ 133162	0.11111111111111	0.020320413899081	0.17026568343063	MSTRG.57476.2;TraesCS2B02G553100.1;TraesCS2D02G525300.1;TraesCS3D02G479300.1;TraesCS4D02G072800.2
5	GO:0031222	BP	arabinan catabolic process	5/ 4677	45/ 133162	0.11111111111111	0.020320413899081	0.17026568343063	MSTRG.57476.2;TraesCS2B02G553100.1;TraesCS2D02G525300.1;TraesCS3D02G479300.1;TraesCS4D02G072800.2
3	GO:1900618	BP	regulation of shoot system morphogenesis	3/ 4677	17/ 133162	0.17647058823529	0.020359089735527	0.17026568343063	TraesCS7A02G110500.1;TraesCS7B02G008400.1;TraesCS7D02G106000.1
3	GO:0042790	BP	nucleolar large rRNA transcription by RNA polymerase I	3/ 4677	17/ 133162	0.17647058823529	0.020359089735527	0.17026568343063	MSTRG.65423.1;MSTRG.69322.1;TraesCS7A02G243700.1
3	GO:0033353	BP	S-adenosylmethionine cycle	3/ 4677	17/ 133162	0.17647058823529	0.020359089735527	0.17026568343063	MSTRG.20963.1;TraesCS2A02G493600.2;TraesCS2B02G521600.2
3	GO:0046704	BP	CDP metabolic process	3/ 4677	17/ 133162	0.17647058823529	0.020359089735527	0.17026568343063	MSTRG.10474.1;MSTRG.14542.1;MSTRG.18552.1
3	GO:0046705	BP	CDP biosynthetic process	3/ 4677	17/ 133162	0.17647058823529	0.020359089735527	0.17026568343063	MSTRG.10474.1;MSTRG.14542.1;MSTRG.18552.1
3	GO:0002100	BP	tRNA wobble adenosine to inosine editing	3/ 4677	17/ 133162	0.17647058823529	0.020359089735527	0.17026568343063	TraesCS7A02G231400.2;TraesCS7B02G129800.1;TraesCS7D02G231600.1
3	GO:0006527	BP	arginine catabolic process	3/ 4677	17/ 133162	0.17647058823529	0.020359089735527	0.17026568343063	TraesCS5A02G375000.1;TraesCS5B02G376900.1;TraesCS5D02G384500.1
19	GO:0009738	BP	abscisic acid-activated signaling pathway	19/ 4677	314/ 133162	0.060509554140127	0.020482308102111	0.17097778008658	MSTRG.31277.1;MSTRG.5541.2;MSTRG.56531.1;MSTRG.60489.2;TraesCS1B02G115600.1;TraesCS2A02G446900.1;TraesCS2A02G476700.1;TraesCS2B02G189600.2;TraesCS2B02G467600.1;TraesCS2B02G500200.1;TraesCS2D02G317800.1;TraesCS4A02G116400.1;TraesCS4B02G187800.1;TraesCS4D02G189200.1;TraesCS4D02G189200.2;TraesCS6A02G394700.1;TraesCS7A02G358200.1;TraesCS7B02G499300.1;TraesCS7D02G164500.1
5	GO:0034663	CC	endoplasmic reticulum chaperone complex	5/ 4677	44/ 133162	0.11363636363636	0.0185857049015	0.17281013025496	TraesCS6A02G042600.1;TraesCS6B02G058300.1;TraesCS6B02G304200.1;TraesCS6D02G049100.1;TraesCS6D02G257000.1
49	GO:0030054	CC	cell junction	49/ 4677	989/ 133162	0.049544994944388	0.018733841554188	0.17281013025496	MSTRG.35306.1;MSTRG.3697.2;MSTRG.3977.1;MSTRG.41890.3;TraesCS1A02G078400.1;TraesCS1A02G079400.1;TraesCS1A02G232200.1;TraesCS1B02G096600.1;TraesCS1B02G096900.1;TraesCS1B02G130300.2;TraesCS1D02G080600.1;TraesCS1D02G080900.1;TraesCS1D02G335200.2;TraesCS1D02G344300.1;TraesCS2A02G148200.1;TraesCS2B02G272800.1;TraesCS2D02G265400.1;TraesCS2D02G584800.1;TraesCS3B02G215500.1;TraesCS3B02G339500.1;TraesCS3B…
49	GO:0070161	CC	anchoring junction	49/ 4677	989/ 133162	0.049544994944388	0.018733841554188	0.17281013025496	MSTRG.35306.1;MSTRG.3697.2;MSTRG.3977.1;MSTRG.41890.3;TraesCS1A02G078400.1;TraesCS1A02G079400.1;TraesCS1A02G232200.1;TraesCS1B02G096600.1;TraesCS1B02G096900.1;TraesCS1B02G130300.2;TraesCS1D02G080600.1;TraesCS1D02G080900.1;TraesCS1D02G335200.2;TraesCS1D02G344300.1;TraesCS2A02G148200.1;TraesCS2B02G272800.1;TraesCS2D02G265400.1;TraesCS2D02G584800.1;TraesCS3B02G215500.1;TraesCS3B02G339500.1;TraesCS3B…
6	GO:0008271	MF	secondary active sulfate transmembrane transporter activity	6/ 4677	62/ 133162	0.096774193548387	0.021533848227871	0.17370203857528	MSTRG.40850.2;TraesCS3B02G323500.2;TraesCS3D02G288600.1;TraesCS5A02G229700.2;TraesCS5B02G228500.1;TraesCS5D02G237800.1
151	GO:0019637	BP	organophosphate metabolic process	151/ 4677	3564/ 133162	0.042368125701459	0.020963441217511	0.17466941467132	MSTRG.10474.1;MSTRG.11276.1;MSTRG.11308.10;MSTRG.11308.8;MSTRG.14542.1;MSTRG.14653.1;MSTRG.15572.1;MSTRG.16112.1;MSTRG.18151.1;MSTRG.18552.1;MSTRG.21578.2;MSTRG.23843.1;MSTRG.2553.1;MSTRG.27658.1;MSTRG.27813.1;MSTRG.28001.6;MSTRG.35997.2;MSTRG.36141.1;MSTRG.36197.3;MSTRG.36549.3;MSTRG.37130.3;MSTRG.37203.3;MSTRG.3966.1;MSTRG.40198.2;MSTRG.4118.1;MSTRG.48604.4;MSTRG.51565.1;MSTRG.52584.1;MSTRG.528…
16	GO:0032101	BP	regulation of response to external stimulus	16/ 4677	245/ 133162	0.06530612244898	0.021340286231176	0.17715198791906	MSTRG.41786.1;MSTRG.45447.1;MSTRG.45447.2;TraesCS1A02G039200.1;TraesCS1A02G099300.1;TraesCS1A02G232500.1;TraesCS1A02G232600.1;TraesCS1B02G125100.1;TraesCS1B02G245700.1;TraesCS1B02G245800.1;TraesCS1D02G107200.1;TraesCS1D02G233800.1;TraesCS1D02G233900.1;TraesCS3A02G042700.1;TraesCS3B02G040800.1;TraesCS3D02G037900.1
16	GO:0002831	BP	regulation of response to biotic stimulus	16/ 4677	245/ 133162	0.06530612244898	0.021340286231176	0.17715198791906	MSTRG.41786.1;MSTRG.45447.1;MSTRG.45447.2;TraesCS1A02G039200.1;TraesCS1A02G099300.1;TraesCS1A02G232500.1;TraesCS1A02G232600.1;TraesCS1B02G125100.1;TraesCS1B02G245700.1;TraesCS1B02G245800.1;TraesCS1D02G107200.1;TraesCS1D02G233800.1;TraesCS1D02G233900.1;TraesCS3A02G042700.1;TraesCS3B02G040800.1;TraesCS3D02G037900.1
6	GO:0034050	BP	symbiont-induced defense-related programmed cell death	6/ 4677	62/ 133162	0.096774193548387	0.021533848227871	0.17777300071943	MSTRG.27158.1;MSTRG.32585.1;MSTRG.70092.3;TraesCS3B02G579400.1;TraesCS5A02G243200.1;TraesCS6A02G299100.1
6	GO:0009626	BP	plant-type hypersensitive response	6/ 4677	62/ 133162	0.096774193548387	0.021533848227871	0.17777300071943	MSTRG.27158.1;MSTRG.32585.1;MSTRG.70092.3;TraesCS3B02G579400.1;TraesCS5A02G243200.1;TraesCS6A02G299100.1
5	GO:0016018	MF	cyclosporin A binding	5/ 4677	46/ 133162	0.10869565217391	0.02215754001022	0.17816105977516	MSTRG.34846.1;MSTRG.38861.1;TraesCS2A02G237700.2;TraesCS6B02G208900.6;TraesCS6B02G208900.7
24	GO:0016877	MF	ligase activity, forming carbon-sulfur bonds	24/ 4677	418/ 133162	0.057416267942584	0.022220087230385	0.17816105977516	MSTRG.32258.1;MSTRG.37352.1;MSTRG.38441.1;MSTRG.61071.1;MSTRG.61071.4;MSTRG.61587.5;MSTRG.67629.1;MSTRG.68071.5;TraesCS2A02G556900.1;TraesCS2D02G556900.1;TraesCS2D02G557900.1;TraesCS3A02G394300.1;TraesCS3D02G090000.1;TraesCS4A02G336500.1;TraesCS4B02G323900.1;TraesCS4B02G329800.1;TraesCS4D02G320900.1;TraesCS5A02G117700.1;TraesCS5D02G157800.1;TraesCS6B02G042400.1;TraesCS6D02G209200.2;TraesCS7A02G01…
4	GO:0004084	MF	branched-chain-amino-acid transaminase activity	4/ 4677	31/ 133162	0.12903225806452	0.022452843138991	0.17948829694942	MSTRG.38634.1;MSTRG.40659.2;TraesCS4B02G235400.3;TraesCS4D02G236800.1
2	GO:0098809	MF	nitrite reductase activity	2/ 4677	7/ 133162	0.28571428571429	0.023024382781608	0.17975176031255	TraesCS6A02G333900.1;TraesCS6B02G364600.1
2	GO:0017095	MF	heparan sulfate 6-O-sulfotransferase activity	2/ 4677	7/ 133162	0.28571428571429	0.023024382781608	0.17975176031255	TraesCS7A02G116200.2;TraesCS7D02G110400.2
2	GO:0004001	MF	adenosine kinase activity	2/ 4677	7/ 133162	0.28571428571429	0.023024382781608	0.17975176031255	MSTRG.53890.1;MSTRG.59752.2
2	GO:0062045	MF	L-lysine alpha-aminotransferase	2/ 4677	7/ 133162	0.28571428571429	0.023024382781608	0.17975176031255	TraesCS4B02G264500.1;TraesCS4D02G264500.1
2	GO:0070878	MF	primary miRNA binding	2/ 4677	7/ 133162	0.28571428571429	0.023024382781608	0.17975176031255	TraesCS7A02G231500.1;TraesCS7D02G231700.1
2	GO:0015131	MF	oxaloacetate transmembrane transporter activity	2/ 4677	7/ 133162	0.28571428571429	0.023024382781608	0.17975176031255	TraesCS5B02G300300.2;TraesCS5D02G307000.1
2	GO:0015117	MF	thiosulfate transmembrane transporter activity	2/ 4677	7/ 133162	0.28571428571429	0.023024382781608	0.17975176031255	TraesCS5B02G300300.2;TraesCS5D02G307000.1
2	GO:0034483	MF	heparan sulfate sulfotransferase activity	2/ 4677	7/ 133162	0.28571428571429	0.023024382781608	0.17975176031255	TraesCS7A02G116200.2;TraesCS7D02G110400.2
5	GO:0009071	BP	serine family amino acid catabolic process	5/ 4677	46/ 133162	0.10869565217391	0.02215754001022	0.18225185382032	MSTRG.20964.2;MSTRG.49025.2;TraesCS2A02G493700.1;TraesCS2B02G521700.1;TraesCS2D02G493600.1
24	GO:0072523	BP	purine-containing compound catabolic process	24/ 4677	419/ 133162	0.05727923627685	0.022399264523773	0.18311612147355	MSTRG.11308.10;MSTRG.11308.8;MSTRG.27658.1;MSTRG.27813.1;MSTRG.37203.3;MSTRG.40198.2;MSTRG.4035.1;MSTRG.4118.1;MSTRG.65681.2;MSTRG.6905.3;TraesCS1A02G056600.1;TraesCS1A02G122800.1;TraesCS1A02G342500.1;TraesCS1B02G142000.1;TraesCS3A02G359400.1;TraesCS3A02G391500.1;TraesCS3B02G392000.1;TraesCS3B02G408900.1;TraesCS3D02G026400.1;TraesCS5A02G131100.1;TraesCS5B02G131000.1;TraesCS5B02G195500.1;TraesCS5B…
4	GO:0046621	BP	negative regulation of organ growth	4/ 4677	31/ 133162	0.12903225806452	0.022452843138991	0.18311612147355	MSTRG.35570.1;MSTRG.61270.1;MSTRG.68179.2;TraesCS7D02G049800.1
7	GO:0042278	BP	purine nucleoside metabolic process	7/ 4677	80/ 133162	0.0875	0.022466484732114	0.18311612147355	MSTRG.16112.1;MSTRG.53890.1;MSTRG.59752.2;MSTRG.6905.3;TraesCS1A02G056600.1;TraesCS2D02G356900.1;TraesCS5B02G513200.1
11	GO:0051093	BP	negative regulation of developmental process	11/ 4677	151/ 133162	0.072847682119205	0.022553490740395	0.18349225890419	MSTRG.35570.1;MSTRG.61270.1;MSTRG.68179.2;TraesCS1D02G301900.4;TraesCS7A02G110500.1;TraesCS7A02G215800.1;TraesCS7B02G008400.1;TraesCS7B02G122800.1;TraesCS7D02G049800.1;TraesCS7D02G106000.1;TraesCS7D02G217500.1
18	GO:0016706	MF	2-oxoglutarate-dependent dioxygenase activity	18/ 4677	292/ 133162	0.061643835616438	0.023690779719822	0.1836940772564	MSTRG.3013.1;MSTRG.38547.1;MSTRG.41342.1;MSTRG.62388.1;MSTRG.69342.1;TraesCS1A02G430400.4;TraesCS2A02G327900.1;TraesCS2B02G115000.1;TraesCS2B02G354100.2;TraesCS2B02G359000.1;TraesCS2D02G335000.1;TraesCS2D02G392800.1;TraesCS3A02G123200.1;TraesCS4A02G109200.1;TraesCS5A02G515600.1;TraesCS5A02G515600.2;TraesCS5B02G260900.1;TraesCS5D02G270100.1
3	GO:0016724	MF	oxidoreductase activity, acting on metal ions, oxygen as acceptor	3/ 4677	18/ 133162	0.16666666666667	0.023804550835473	0.1836940772564	TraesCS4A02G180700.2;TraesCS4D02G131700.2;TraesCS5B02G151000.1
3	GO:0004322	MF	ferroxidase activity	3/ 4677	18/ 133162	0.16666666666667	0.023804550835473	0.1836940772564	TraesCS4A02G180700.2;TraesCS4D02G131700.2;TraesCS5B02G151000.1
3	GO:0004792	MF	thiosulfate sulfurtransferase activity	3/ 4677	18/ 133162	0.16666666666667	0.023804550835473	0.1836940772564	MSTRG.45460.1;MSTRG.56064.2;TraesCS5B02G064500.1
11	GO:0009881	MF	photoreceptor activity	11/ 4677	153/ 133162	0.071895424836601	0.023889742649877	0.18382021001491	MSTRG.19458.1;MSTRG.22092.4;MSTRG.44098.4;MSTRG.53892.3;MSTRG.59750.1;TraesCS2D02G317500.1;TraesCS3B02G129800.3;TraesCS4A02G262900.1;TraesCS4D02G143700.4;TraesCS5A02G396300.3;TraesCS6A02G223700.1
18	GO:0055088	BP	lipid homeostasis	18/ 4677	288/ 133162	0.0625	0.022656985153401	0.18400094091126	MSTRG.25623.2;TraesCS2A02G064400.1;TraesCS2A02G404700.1;TraesCS2A02G404700.2;TraesCS4B02G360100.1;TraesCS4B02G389300.1;TraesCS5A02G037600.1;TraesCS5A02G556900.1;TraesCS5B02G039200.1;TraesCS5B02G551600.1;TraesCS5D02G006200.1;TraesCS5D02G045200.1;TraesCS6A02G106500.1;TraesCS6A02G177300.1;TraesCS7A02G141800.1;TraesCS7B02G044200.1;TraesCS7D02G143200.1;TraesCSU02G031600.1
2	GO:0015709	BP	thiosulfate transport	2/ 4677	7/ 133162	0.28571428571429	0.023024382781608	0.18454747424583	TraesCS5B02G300300.2;TraesCS5D02G307000.1
2	GO:0071422	BP	succinate transmembrane transport	2/ 4677	7/ 133162	0.28571428571429	0.023024382781608	0.18454747424583	TraesCS5B02G300300.2;TraesCS5D02G307000.1
2	GO:0015729	BP	oxaloacetate transport	2/ 4677	7/ 133162	0.28571428571429	0.023024382781608	0.18454747424583	TraesCS5B02G300300.2;TraesCS5D02G307000.1
2	GO:0030201	BP	heparan sulfate proteoglycan metabolic process	2/ 4677	7/ 133162	0.28571428571429	0.023024382781608	0.18454747424583	TraesCS7A02G116200.2;TraesCS7D02G110400.2
2	GO:0015015	BP	heparan sulfate proteoglycan biosynthetic process, enzymatic modification	2/ 4677	7/ 133162	0.28571428571429	0.023024382781608	0.18454747424583	TraesCS7A02G116200.2;TraesCS7D02G110400.2
2	GO:0071423	BP	malate transmembrane transport	2/ 4677	7/ 133162	0.28571428571429	0.023024382781608	0.18454747424583	TraesCS5B02G300300.2;TraesCS5D02G307000.1
6	GO:0007032	BP	endosome organization	6/ 4677	63/ 133162	0.095238095238095	0.023115046576646	0.18454747424583	MSTRG.10646.1;MSTRG.14821.1;TraesCS2D02G001700.1;TraesCS2D02G203200.1;TraesCS2D02G255300.3;TraesCS3B02G401500.1
14	GO:0016129	BP	phytosteroid biosynthetic process	14/ 4677	213/ 133162	0.065727699530516	0.023370572158302	0.18454747424583	MSTRG.29188.2;TraesCS2A02G064400.1;TraesCS3A02G037600.1;TraesCS3B02G046100.1;TraesCS3D02G041900.1;TraesCS5A02G037600.1;TraesCS5A02G556900.1;TraesCS5B02G039200.1;TraesCS5B02G551600.1;TraesCS5D02G045200.1;TraesCS5D02G422900.1;TraesCS6A02G106500.1;TraesCS7A02G559400.1;TraesCSU02G031600.1
3	GO:0051202	BP	phytochromobilin metabolic process	3/ 4677	18/ 133162	0.16666666666667	0.023804550835473	0.18454747424583	TraesCS2B02G564200.1;TraesCS2D02G536200.1;TraesCS7D02G550200.1
3	GO:0051513	BP	regulation of monopolar cell growth	3/ 4677	18/ 133162	0.16666666666667	0.023804550835473	0.18454747424583	TraesCS2A02G176000.1;TraesCS2B02G202300.1;TraesCS2D02G262900.1
3	GO:1902475	BP	L-alpha-amino acid transmembrane transport	3/ 4677	18/ 133162	0.16666666666667	0.023804550835473	0.18454747424583	TraesCS1A02G191900.1;TraesCS1B02G206800.1;TraesCS1D02G195500.1
3	GO:0010024	BP	phytochromobilin biosynthetic process	3/ 4677	18/ 133162	0.16666666666667	0.023804550835473	0.18454747424583	TraesCS2B02G564200.1;TraesCS2D02G536200.1;TraesCS7D02G550200.1
3	GO:0072531	BP	pyrimidine-containing compound transmembrane transport	3/ 4677	18/ 133162	0.16666666666667	0.023804550835473	0.18454747424583	MSTRG.41890.3;TraesCS3A02G454400.1;TraesCS3D02G446800.1
3	GO:0008655	BP	pyrimidine-containing compound salvage	3/ 4677	18/ 133162	0.16666666666667	0.023804550835473	0.18454747424583	TraesCS7A02G231400.2;TraesCS7B02G129800.1;TraesCS7D02G231600.1
14	GO:1902221	BP	erythrose 4-phosphate/phosphoenolpyruvate family amino acid metabolic process	14/ 4677	214/ 133162	0.065420560747664	0.023934524308496	0.18454747424583	MSTRG.31030.1;TraesCS1A02G037700.1;TraesCS1A02G037800.1;TraesCS1A02G291200.1;TraesCS1B02G048400.2;TraesCS1D02G289700.1;TraesCS1D02G289800.2;TraesCS3B02G331100.1;TraesCS5B02G055900.1;TraesCS6A02G141500.2;TraesCS6B02G169700.1;TraesCS6B02G258400.2;TraesCS6D02G130800.1;TraesCS7D02G333700.1
18	GO:0046031	BP	ADP metabolic process	18/ 4677	293/ 133162	0.061433447098976	0.023992395249482	0.18454747424583	MSTRG.11308.10;MSTRG.11308.8;MSTRG.27658.1;MSTRG.27813.1;MSTRG.37203.3;MSTRG.4118.1;MSTRG.65681.2;TraesCS1A02G122800.1;TraesCS1A02G342500.1;TraesCS1B02G142000.1;TraesCS3A02G359400.1;TraesCS3A02G391500.1;TraesCS3B02G392000.1;TraesCS3D02G026400.1;TraesCS5A02G131100.1;TraesCS5B02G131000.1;TraesCS5B02G195500.1;TraesCS5D02G019800.1
18	GO:0009191	BP	ribonucleoside diphosphate catabolic process	18/ 4677	293/ 133162	0.061433447098976	0.023992395249482	0.18454747424583	MSTRG.11308.10;MSTRG.11308.8;MSTRG.27658.1;MSTRG.27813.1;MSTRG.37203.3;MSTRG.4118.1;MSTRG.65681.2;TraesCS1A02G122800.1;TraesCS1A02G342500.1;TraesCS1B02G142000.1;TraesCS3A02G359400.1;TraesCS3A02G391500.1;TraesCS3B02G392000.1;TraesCS3D02G026400.1;TraesCS5A02G131100.1;TraesCS5B02G131000.1;TraesCS5B02G195500.1;TraesCS5D02G019800.1
18	GO:0006096	BP	glycolytic process	18/ 4677	293/ 133162	0.061433447098976	0.023992395249482	0.18454747424583	MSTRG.11308.10;MSTRG.11308.8;MSTRG.27658.1;MSTRG.27813.1;MSTRG.37203.3;MSTRG.4118.1;MSTRG.65681.2;TraesCS1A02G122800.1;TraesCS1A02G342500.1;TraesCS1B02G142000.1;TraesCS3A02G359400.1;TraesCS3A02G391500.1;TraesCS3B02G392000.1;TraesCS3D02G026400.1;TraesCS5A02G131100.1;TraesCS5B02G131000.1;TraesCS5B02G195500.1;TraesCS5D02G019800.1
18	GO:0009137	BP	purine nucleoside diphosphate catabolic process	18/ 4677	293/ 133162	0.061433447098976	0.023992395249482	0.18454747424583	MSTRG.11308.10;MSTRG.11308.8;MSTRG.27658.1;MSTRG.27813.1;MSTRG.37203.3;MSTRG.4118.1;MSTRG.65681.2;TraesCS1A02G122800.1;TraesCS1A02G342500.1;TraesCS1B02G142000.1;TraesCS3A02G359400.1;TraesCS3A02G391500.1;TraesCS3B02G392000.1;TraesCS3D02G026400.1;TraesCS5A02G131100.1;TraesCS5B02G131000.1;TraesCS5B02G195500.1;TraesCS5D02G019800.1
18	GO:0009135	BP	purine nucleoside diphosphate metabolic process	18/ 4677	293/ 133162	0.061433447098976	0.023992395249482	0.18454747424583	MSTRG.11308.10;MSTRG.11308.8;MSTRG.27658.1;MSTRG.27813.1;MSTRG.37203.3;MSTRG.4118.1;MSTRG.65681.2;TraesCS1A02G122800.1;TraesCS1A02G342500.1;TraesCS1B02G142000.1;TraesCS3A02G359400.1;TraesCS3A02G391500.1;TraesCS3B02G392000.1;TraesCS3D02G026400.1;TraesCS5A02G131100.1;TraesCS5B02G131000.1;TraesCS5B02G195500.1;TraesCS5D02G019800.1
18	GO:0046032	BP	ADP catabolic process	18/ 4677	293/ 133162	0.061433447098976	0.023992395249482	0.18454747424583	MSTRG.11308.10;MSTRG.11308.8;MSTRG.27658.1;MSTRG.27813.1;MSTRG.37203.3;MSTRG.4118.1;MSTRG.65681.2;TraesCS1A02G122800.1;TraesCS1A02G342500.1;TraesCS1B02G142000.1;TraesCS3A02G359400.1;TraesCS3A02G391500.1;TraesCS3B02G392000.1;TraesCS3D02G026400.1;TraesCS5A02G131100.1;TraesCS5B02G131000.1;TraesCS5B02G195500.1;TraesCS5D02G019800.1
18	GO:0009179	BP	purine ribonucleoside diphosphate metabolic process	18/ 4677	293/ 133162	0.061433447098976	0.023992395249482	0.18454747424583	MSTRG.11308.10;MSTRG.11308.8;MSTRG.27658.1;MSTRG.27813.1;MSTRG.37203.3;MSTRG.4118.1;MSTRG.65681.2;TraesCS1A02G122800.1;TraesCS1A02G342500.1;TraesCS1B02G142000.1;TraesCS3A02G359400.1;TraesCS3A02G391500.1;TraesCS3B02G392000.1;TraesCS3D02G026400.1;TraesCS5A02G131100.1;TraesCS5B02G131000.1;TraesCS5B02G195500.1;TraesCS5D02G019800.1
18	GO:0009181	BP	purine ribonucleoside diphosphate catabolic process	18/ 4677	293/ 133162	0.061433447098976	0.023992395249482	0.18454747424583	MSTRG.11308.10;MSTRG.11308.8;MSTRG.27658.1;MSTRG.27813.1;MSTRG.37203.3;MSTRG.4118.1;MSTRG.65681.2;TraesCS1A02G122800.1;TraesCS1A02G342500.1;TraesCS1B02G142000.1;TraesCS3A02G359400.1;TraesCS3A02G391500.1;TraesCS3B02G392000.1;TraesCS3D02G026400.1;TraesCS5A02G131100.1;TraesCS5B02G131000.1;TraesCS5B02G195500.1;TraesCS5D02G019800.1
16	GO:0009414	BP	response to water deprivation	16/ 4677	253/ 133162	0.063241106719368	0.024039250152262	0.18454747424583	MSTRG.19765.1;TraesCS2B02G177100.1;TraesCS2D02G314900.3;TraesCS5B02G210100.1;TraesCS5B02G408300.1;TraesCS5D02G218400.1;TraesCS5D02G413600.1;TraesCS6A02G041700.1;TraesCS6A02G405700.1;TraesCS6B02G056800.2;TraesCS6D02G048300.3;TraesCS7A02G110500.1;TraesCS7B02G008400.1;TraesCS7B02G446900.3;TraesCS7D02G106000.1;TraesCS7D02G517800.1
16	GO:0051235	BP	maintenance of location	16/ 4677	254/ 133162	0.062992125984252	0.024465596314103	0.18622880177396	MSTRG.43666.1;MSTRG.58235.4;MSTRG.63684.1;MSTRG.6698.2;TraesCS1B02G228900.2;TraesCS4A02G180700.2;TraesCS4B02G208500.1;TraesCS4D02G131700.2;TraesCS4D02G209200.2;TraesCS4D02G209200.3;TraesCS5A02G203400.1;TraesCS5B02G151000.1;TraesCS5B02G202100.1;TraesCS5D02G209900.1;TraesCS6A02G405100.1;TraesCS7B02G217800.1
6	GO:1990817	MF	poly(A) RNA polymerase activity	6/ 4677	64/ 133162	0.09375	0.024772280576067	0.18887207949187	MSTRG.63264.1;MSTRG.66493.1;TraesCS2A02G096500.1;TraesCS2B02G112000.1;TraesCS4D02G182000.1;TraesCS7B02G270600.4
16	GO:0006541	BP	glutamine metabolic process	16/ 4677	255/ 133162	0.062745098039216	0.024912046805587	0.18907028480698	MSTRG.33331.2;TraesCS1D02G340500.1;TraesCS2B02G241200.1;TraesCS2B02G241200.3;TraesCS2B02G528300.2;TraesCS3A02G050500.1;TraesCS3A02G050700.1;TraesCS3A02G222100.1;TraesCS3B02G059300.1;TraesCS3B02G059500.1;TraesCS3D02G050200.1;TraesCS4A02G109900.1;TraesCS4B02G194400.2;TraesCS4D02G047400.1;TraesCS4D02G195100.1;TraesCS5A02G153900.4
4	GO:1905897	BP	regulation of response to endoplasmic reticulum stress	4/ 4677	32/ 133162	0.125	0.024965192360396	0.18907028480698	MSTRG.35902.1;TraesCS1D02G114200.1;TraesCS4D02G014800.1;TraesCS4D02G014800.2
4	GO:0019878	BP	lysine biosynthetic process via aminoadipic acid	4/ 4677	32/ 133162	0.125	0.024965192360396	0.18907028480698	MSTRG.3534.4;MSTRG.54724.6;MSTRG.60555.1;TraesCS6A02G344000.4
7	GO:0033499	BP	galactose catabolic process via UDP-galactose	7/ 4677	82/ 133162	0.085365853658537	0.025333665160438	0.19121594997568	TraesCS2B02G341200.1;TraesCS2D02G321600.1;TraesCS5A02G314800.1;TraesCS5B02G290300.1;TraesCS5B02G315700.1;TraesCS5D02G298700.1;TraesCS5D02G321100.1
7	GO:0019388	BP	galactose catabolic process	7/ 4677	82/ 133162	0.085365853658537	0.025333665160438	0.19121594997568	TraesCS2B02G341200.1;TraesCS2D02G321600.1;TraesCS5A02G314800.1;TraesCS5B02G290300.1;TraesCS5B02G315700.1;TraesCS5D02G298700.1;TraesCS5D02G321100.1
14	GO:0033014	BP	tetrapyrrole biosynthetic process	14/ 4677	217/ 133162	0.064516129032258	0.025766100122925	0.19415361686587	MSTRG.11990.1;MSTRG.20022.2;TraesCS2A02G347900.1;TraesCS2A02G426900.1;TraesCS2B02G366300.1;TraesCS2B02G447300.1;TraesCS2B02G564200.1;TraesCS2D02G536200.1;TraesCS3D02G225500.1;TraesCS6A02G103400.1;TraesCS6B02G132500.1;TraesCS6D02G091900.1;TraesCS7B02G382800.3;TraesCS7D02G550200.1
8	GO:1901259	BP	chloroplast rRNA processing	8/ 4677	101/ 133162	0.079207920792079	0.02610360484877	0.19538548229304	MSTRG.16713.1;MSTRG.17661.1;TraesCS2D02G447500.1;TraesCS3A02G087500.1;TraesCS5A02G368400.1;TraesCS5B02G370700.1;TraesCS5D02G006200.1;TraesCS6A02G041000.1
18	GO:0019364	BP	pyridine nucleotide catabolic process	18/ 4677	299/ 133162	0.060200668896321	0.026169709282817	0.19555435006511	MSTRG.11308.10;MSTRG.11308.8;MSTRG.27658.1;MSTRG.27813.1;MSTRG.37203.3;MSTRG.4118.1;MSTRG.65681.2;TraesCS1A02G122800.1;TraesCS1A02G342500.1;TraesCS1B02G142000.1;TraesCS3A02G359400.1;TraesCS3A02G391500.1;TraesCS3B02G392000.1;TraesCS3D02G026400.1;TraesCS5A02G131100.1;TraesCS5B02G131000.1;TraesCS5B02G195500.1;TraesCS5D02G019800.1
16	GO:0009415	BP	response to water	16/ 4677	258/ 133162	0.062015503875969	0.026373116905106	0.19642067665146	MSTRG.19765.1;TraesCS2B02G177100.1;TraesCS2D02G314900.3;TraesCS5B02G210100.1;TraesCS5B02G408300.1;TraesCS5D02G218400.1;TraesCS5D02G413600.1;TraesCS6A02G041700.1;TraesCS6A02G405700.1;TraesCS6B02G056800.2;TraesCS6D02G048300.3;TraesCS7A02G110500.1;TraesCS7B02G008400.1;TraesCS7B02G446900.3;TraesCS7D02G106000.1;TraesCS7D02G517800.1
3	GO:0051103	BP	DNA ligation involved in DNA repair	3/ 4677	19/ 133162	0.15789473684211	0.027544623132627	0.20446760741922	TraesCS2A02G431800.1;TraesCS2B02G453300.1;TraesCS2D02G429800.2
18	GO:0009737	BP	response to abscisic acid	18/ 4677	303/ 133162	0.059405940594059	0.027976862984125	0.20665146654886	MSTRG.13684.3;MSTRG.19765.1;MSTRG.59655.2;MSTRG.9764.1;TraesCS1A02G181100.1;TraesCS1B02G275700.2;TraesCS2B02G177100.1;TraesCS3A02G350900.1;TraesCS3D02G280600.1;TraesCS5B02G210100.1;TraesCS5B02G260900.1;TraesCS5B02G408300.1;TraesCS5D02G218400.1;TraesCS5D02G270100.1;TraesCS5D02G413600.1;TraesCS6A02G041700.1;TraesCS6B02G056800.2;TraesCS6D02G048300.3
30	GO:0046496	BP	nicotinamide nucleotide metabolic process	30/ 4677	565/ 133162	0.053097345132743	0.028431560060102	0.20966524832499	MSTRG.11308.10;MSTRG.11308.8;MSTRG.14653.1;MSTRG.27658.1;MSTRG.27813.1;MSTRG.37203.3;MSTRG.4118.1;MSTRG.55670.9;MSTRG.65681.2;TraesCS1A02G122800.1;TraesCS1A02G342500.1;TraesCS1B02G142000.1;TraesCS1D02G312600.1;TraesCS2A02G067800.2;TraesCS2D02G212500.1;TraesCS3A02G349900.1;TraesCS3A02G359400.1;TraesCS3A02G391500.1;TraesCS3B02G090300.1;TraesCS3B02G392000.1;TraesCS3D02G026400.1;TraesCS4B02G178700.1;…
15	GO:0016128	BP	phytosteroid metabolic process	15/ 4677	231/ 133162	0.064935064935065	0.028781155262496	0.21189535784241	MSTRG.29188.2;TraesCS2A02G064400.1;TraesCS3A02G037600.1;TraesCS3B02G046100.1;TraesCS3D02G041900.1;TraesCS5A02G037600.1;TraesCS5A02G556900.1;TraesCS5B02G039200.1;TraesCS5B02G551600.1;TraesCS5D02G045200.1;TraesCS5D02G422900.1;TraesCS6A02G106500.1;TraesCS6A02G177300.1;TraesCS7A02G559400.1;TraesCSU02G031600.1
18	GO:0072526	BP	pyridine-containing compound catabolic process	18/ 4677	305/ 133162	0.059016393442623	0.028989092607992	0.21307694746725	MSTRG.11308.10;MSTRG.11308.8;MSTRG.27658.1;MSTRG.27813.1;MSTRG.37203.3;MSTRG.4118.1;MSTRG.65681.2;TraesCS1A02G122800.1;TraesCS1A02G342500.1;TraesCS1B02G142000.1;TraesCS3A02G359400.1;TraesCS3A02G391500.1;TraesCS3B02G392000.1;TraesCS3D02G026400.1;TraesCS5A02G131100.1;TraesCS5B02G131000.1;TraesCS5B02G195500.1;TraesCS5D02G019800.1
5	GO:0004838	MF	L-tyrosine-2-oxoglutarate transaminase activity	5/ 4677	49/ 133162	0.10204081632653	0.028301946182214	0.21360045257243	MSTRG.31030.1;TraesCS1A02G291200.1;TraesCS1D02G289700.1;TraesCS1D02G289800.2;TraesCS3B02G331100.1
5	GO:0004834	MF	tryptophan synthase activity	5/ 4677	49/ 133162	0.10204081632653	0.028301946182214	0.21360045257243	MSTRG.66653.2;TraesCS3B02G041900.1;TraesCS4A02G097400.1;TraesCS7D02G388400.1;TraesCS7D02G388400.2
6	GO:0046912	MF	acyltransferase activity, acyl groups converted into alkyl on transfer	6/ 4677	66/ 133162	0.090909090909091	0.028320060003985	0.21360045257243	TraesCS2D02G344200.1;TraesCS3B02G221800.1;TraesCS3D02G195700.1;TraesCS4A02G172800.2;TraesCS4B02G144000.3;TraesCS4D02G142600.2
10	GO:1902652	BP	secondary alcohol metabolic process	10/ 4677	135/ 133162	0.074074074074074	0.029154295297464	0.21394107872698	MSTRG.29188.2;TraesCS2A02G325600.2;TraesCS2B02G356300.2;TraesCS2D02G337100.1;TraesCS3A02G037600.1;TraesCS3B02G046100.1;TraesCS3D02G041900.1;TraesCS5B02G025600.1;TraesCS5B02G025800.1;TraesCS5D02G422900.1
8	GO:0097599	MF	xylanase activity	8/ 4677	103/ 133162	0.077669902912621	0.028914200701069	0.21624906406682	MSTRG.57476.2;TraesCS2B02G144300.4;TraesCS2B02G553100.1;TraesCS2D02G525300.1;TraesCS3D02G479300.1;TraesCS4B02G227000.1;TraesCS4D02G072800.2;TraesCS4D02G227700.1
2	GO:0050892	BP	intestinal absorption	2/ 4677	8/ 133162	0.25	0.029991492169169	0.21759578567324	TraesCS2A02G404700.1;TraesCS2A02G404700.2
2	GO:0030299	BP	intestinal cholesterol absorption	2/ 4677	8/ 133162	0.25	0.029991492169169	0.21759578567324	TraesCS2A02G404700.1;TraesCS2A02G404700.2
2	GO:0098856	BP	intestinal lipid absorption	2/ 4677	8/ 133162	0.25	0.029991492169169	0.21759578567324	TraesCS2A02G404700.1;TraesCS2A02G404700.2
2	GO:0046456	BP	icosanoid biosynthetic process	2/ 4677	8/ 133162	0.25	0.029991492169169	0.21759578567324	MSTRG.44571.1;MSTRG.44571.2
2	GO:0022600	BP	digestive system process	2/ 4677	8/ 133162	0.25	0.029991492169169	0.21759578567324	TraesCS2A02G404700.1;TraesCS2A02G404700.2
6	GO:0006528	BP	asparagine metabolic process	6/ 4677	67/ 133162	0.08955223880597	0.03021302277324	0.21866205794279	MSTRG.33331.2;TraesCS3D02G067500.1;TraesCS4A02G109900.1;TraesCS4B02G194400.2;TraesCS4D02G195100.1;TraesCS5A02G153900.4
51	GO:0044085	BP	cellular component biogenesis	51/ 4677	1074/ 133162	0.047486033519553	0.030400723731019	0.21866205794279	MSTRG.15216.2;MSTRG.19152.2;MSTRG.27109.1;MSTRG.29099.2;MSTRG.33689.3;MSTRG.3675.1;MSTRG.42951.2;MSTRG.45654.1;MSTRG.68800.1;MSTRG.788.3;TraesCS1A02G129100.1;TraesCS1B02G136200.2;TraesCS1D02G301900.4;TraesCS2A02G210400.1;TraesCS2B02G236500.1;TraesCS2B02G454500.1;TraesCS2B02G626300.1;TraesCS2B02G626500.1;TraesCS2D02G217100.1;TraesCS2D02G575900.1;TraesCS3A02G266500.1;TraesCS3B02G300000.1;TraesCS3B0…
4	GO:0034404	BP	nucleobase-containing small molecule biosynthetic process	4/ 4677	34/ 133162	0.11764705882353	0.030479280399062	0.21866205794279	MSTRG.16112.1;MSTRG.53890.1;MSTRG.59752.2;TraesCS2D02G356900.1
4	GO:0042455	BP	ribonucleoside biosynthetic process	4/ 4677	34/ 133162	0.11764705882353	0.030479280399062	0.21866205794279	MSTRG.16112.1;MSTRG.53890.1;MSTRG.59752.2;TraesCS2D02G356900.1
4	GO:0042451	BP	purine nucleoside biosynthetic process	4/ 4677	34/ 133162	0.11764705882353	0.030479280399062	0.21866205794279	MSTRG.16112.1;MSTRG.53890.1;MSTRG.59752.2;TraesCS2D02G356900.1
4	GO:0009163	BP	nucleoside biosynthetic process	4/ 4677	34/ 133162	0.11764705882353	0.030479280399062	0.21866205794279	MSTRG.16112.1;MSTRG.53890.1;MSTRG.59752.2;TraesCS2D02G356900.1
4	GO:0046129	BP	purine ribonucleoside biosynthetic process	4/ 4677	34/ 133162	0.11764705882353	0.030479280399062	0.21866205794279	MSTRG.16112.1;MSTRG.53890.1;MSTRG.59752.2;TraesCS2D02G356900.1
10	GO:0042542	BP	response to hydrogen peroxide	10/ 4677	137/ 133162	0.072992700729927	0.030604908078942	0.21921314542668	MSTRG.31751.1;TraesCS2A02G323000.1;TraesCS2B02G359600.1;TraesCS2D02G339900.1;TraesCS3A02G035500.1;TraesCS3B02G433400.1;TraesCS3B02G433400.2;TraesCS6A02G041700.1;TraesCS6B02G056800.2;TraesCS6D02G048300.3
10	GO:0031492	MF	nucleosomal DNA binding	10/ 4677	136/ 133162	0.073529411764706	0.029858265296822	0.22185934037287	MSTRG.64134.1;MSTRG.6599.4;MSTRG.914.1;TraesCS2A02G214700.1;TraesCS2A02G397700.1;TraesCS2B02G239700.1;TraesCS2B02G415900.1;TraesCS2D02G220500.1;TraesCS2D02G395300.1;TraesCS2D02G395400.1
2	GO:0044594	MF	17-beta-hydroxysteroid dehydrogenase (NAD+) activity	2/ 4677	8/ 133162	0.25	0.029991492169169	0.22185934037287	TraesCS5D02G346200.1;TraesCS5D02G346200.2
7	GO:0003955	MF	NAD(P)H dehydrogenase (quinone) activity	7/ 4677	85/ 133162	0.082352941176471	0.030087594393109	0.22185934037287	TraesCS1B02G155100.1;TraesCS2D02G126900.1;TraesCS3B02G353000.1;TraesCS4A02G098900.1;TraesCS4B02G205400.1;TraesCS4D02G206300.1;TraesCS6D02G039300.1
6	GO:0016864	MF	intramolecular oxidoreductase activity, transposing S-S bonds	6/ 4677	67/ 133162	0.08955223880597	0.03021302277324	0.22185934037287	MSTRG.15725.1;TraesCS1B02G126100.1;TraesCS2D02G305000.1;TraesCS5A02G234400.1;TraesCS5B02G232900.1;TraesCS5D02G241200.1
6	GO:0003756	MF	protein disulfide isomerase activity	6/ 4677	67/ 133162	0.08955223880597	0.03021302277324	0.22185934037287	MSTRG.15725.1;TraesCS1B02G126100.1;TraesCS2D02G305000.1;TraesCS5A02G234400.1;TraesCS5B02G232900.1;TraesCS5D02G241200.1
706	GO:0035639	MF	purine ribonucleoside triphosphate binding	706/ 4677	18644/ 133162	0.037867410426947	0.030245992470308	0.22185934037287	MSTRG.10110.1;MSTRG.10236.1;MSTRG.10390.1;MSTRG.10474.1;MSTRG.10773.1;MSTRG.11276.1;MSTRG.11308.10;MSTRG.11308.8;MSTRG.11541.2;MSTRG.11980.1;MSTRG.12693.1;MSTRG.12956.1;MSTRG.13330.1;MSTRG.134.1;MSTRG.13537.1;MSTRG.13537.2;MSTRG.13537.3;MSTRG.13537.4;MSTRG.13613.1;MSTRG.1375.1;MSTRG.13975.3;MSTRG.14222.2;MSTRG.14257.1;MSTRG.14259.1;MSTRG.14454.1;MSTRG.14481.1;MSTRG.14542.1;MSTRG.14562.3;MSTRG.145…
19	GO:0006637	BP	acyl-CoA metabolic process	19/ 4677	322/ 133162	0.059006211180124	0.031574632465335	0.22510575575619	MSTRG.21578.2;MSTRG.52584.1;MSTRG.54724.6;MSTRG.60555.1;TraesCS3B02G221800.1;TraesCS3D02G195700.1;TraesCS4A02G172800.2;TraesCS4A02G481800.3;TraesCS4B02G144000.3;TraesCS4D02G142600.2;TraesCS5A02G117700.1;TraesCS5A02G276200.2;TraesCS5B02G275600.1;TraesCS5B02G275700.1;TraesCS5D02G283600.1;TraesCS6A02G071400.1;TraesCS6A02G344000.4;TraesCS6D02G209200.2;TraesCS7A02G014600.2
19	GO:0035383	BP	thioester metabolic process	19/ 4677	322/ 133162	0.059006211180124	0.031574632465335	0.22510575575619	MSTRG.21578.2;MSTRG.52584.1;MSTRG.54724.6;MSTRG.60555.1;TraesCS3B02G221800.1;TraesCS3D02G195700.1;TraesCS4A02G172800.2;TraesCS4A02G481800.3;TraesCS4B02G144000.3;TraesCS4D02G142600.2;TraesCS5A02G117700.1;TraesCS5A02G276200.2;TraesCS5B02G275600.1;TraesCS5B02G275700.1;TraesCS5D02G283600.1;TraesCS6A02G071400.1;TraesCS6A02G344000.4;TraesCS6D02G209200.2;TraesCS7A02G014600.2
3	GO:0015807	BP	L-amino acid transport	3/ 4677	20/ 133162	0.15	0.031577961729325	0.22510575575619	TraesCS1A02G191900.1;TraesCS1B02G206800.1;TraesCS1D02G195500.1
13	GO:0006040	BP	amino sugar metabolic process	13/ 4677	200/ 133162	0.065	0.031683179255501	0.22549787327489	MSTRG.11276.1;MSTRG.11843.4;TraesCS1D02G207000.2;TraesCS2A02G350800.1;TraesCS2A02G350900.1;TraesCS2B02G369100.1;TraesCS2D02G348900.1;TraesCS2D02G349000.1;TraesCS2D02G349400.1;TraesCS3A02G260100.1;TraesCS5D02G408200.1;TraesCS7B02G370700.1;TraesCSU02G020500.1
21	GO:0031490	MF	chromatin DNA binding	21/ 4677	366/ 133162	0.057377049180328	0.031046302084706	0.22648531848679	MSTRG.21449.1;MSTRG.42940.6;MSTRG.46647.1;MSTRG.55330.3;MSTRG.64134.1;MSTRG.6599.4;MSTRG.914.1;MSTRG.9596.9;TraesCS2A02G214700.1;TraesCS2A02G397700.1;TraesCS2B02G239700.1;TraesCS2B02G415900.1;TraesCS2D02G000600.4;TraesCS2D02G220500.1;TraesCS2D02G395300.1;TraesCS2D02G395400.1;TraesCS4A02G306400.1;TraesCS5D02G208700.3;TraesCS6A02G026500.2;TraesCS6B02G036900.1;TraesCS6D02G030300.2
3	GO:0004449	MF	isocitrate dehydrogenase (NAD+) activity	3/ 4677	20/ 133162	0.15	0.031577961729325	0.22911184189483	TraesCS2A02G325600.2;TraesCS2B02G356300.2;TraesCS2D02G337100.1
3	GO:0001163	MF	RNA polymerase I transcription regulatory region sequence-specific DNA binding	3/ 4677	20/ 133162	0.15	0.031577961729325	0.22911184189483	MSTRG.65423.1;MSTRG.69322.1;TraesCS7A02G243700.1
7	GO:0003872	MF	6-phosphofructokinase activity	7/ 4677	86/ 133162	0.081395348837209	0.031796803990325	0.23007443537715	MSTRG.37130.3;TraesCS1B02G357000.1;TraesCS5A02G072700.2;TraesCS5A02G072700.4;TraesCS5B02G078300.1;TraesCS5D02G085500.2;TraesCS5D02G085500.6
810	GO:0030554	MF	adenyl nucleotide binding	810/ 4677	21538/ 133162	0.037607948741759	0.032114468340956	0.23174494721717	MSTRG.10110.1;MSTRG.10236.1;MSTRG.10390.1;MSTRG.10474.1;MSTRG.10773.1;MSTRG.11276.1;MSTRG.11308.10;MSTRG.11308.8;MSTRG.11541.2;MSTRG.11980.1;MSTRG.12108.3;MSTRG.12693.1;MSTRG.12956.1;MSTRG.13330.1;MSTRG.134.1;MSTRG.13537.1;MSTRG.13537.2;MSTRG.13537.3;MSTRG.13537.4;MSTRG.13613.1;MSTRG.13663.1;MSTRG.1375.1;MSTRG.13821.1;MSTRG.13975.3;MSTRG.14222.2;MSTRG.14257.1;MSTRG.14259.1;MSTRG.14454.1;MSTRG.144…
26	GO:0006694	BP	steroid biosynthetic process	26/ 4677	478/ 133162	0.054393305439331	0.032824865722097	0.23178690559424	MSTRG.29188.2;TraesCS1A02G417800.1;TraesCS1B02G447900.1;TraesCS1D02G425400.1;TraesCS2A02G064400.1;TraesCS2A02G177500.1;TraesCS2D02G381800.1;TraesCS3A02G037600.1;TraesCS3B02G046100.1;TraesCS3D02G041900.1;TraesCS4B02G360100.1;TraesCS4B02G389300.1;TraesCS5A02G037600.1;TraesCS5A02G556900.1;TraesCS5B02G025600.1;TraesCS5B02G025800.1;TraesCS5B02G039200.1;TraesCS5B02G551600.1;TraesCS5D02G006200.1;TraesCS…
5	GO:0034309	BP	primary alcohol biosynthetic process	5/ 4677	51/ 133162	0.098039215686275	0.032941577457249	0.23224587811696	TraesCS2B02G626400.2;TraesCS3A02G142700.1;TraesCS4B02G023800.1;TraesCS7D02G373100.1;TraesCS7D02G373100.2
84	GO:0005509	MF	calcium ion binding	84/ 4677	1896/ 133162	0.044303797468354	0.032456710353249	0.23358333327001	MSTRG.12559.3;MSTRG.20680.1;MSTRG.20681.2;MSTRG.2097.8;MSTRG.21763.1;MSTRG.35076.1;MSTRG.35293.1;MSTRG.40696.1;MSTRG.48604.4;MSTRG.51363.1;MSTRG.52804.1;MSTRG.52804.3;MSTRG.5395.1;MSTRG.5396.1;MSTRG.5554.1;MSTRG.71913.2;TraesCS1A02G134600.2;TraesCS1A02G394100.1;TraesCS1A02G435100.1;TraesCS1A02G435200.1;TraesCS1B02G076100.1;TraesCS1B02G295300.2;TraesCS1B02G470900.1;TraesCS1B02G471000.1;TraesCS1D02…
28	GO:0051287	MF	NAD binding	28/ 4677	530/ 133162	0.052830188679245	0.032625069680927	0.23416380658085	MSTRG.25461.1;MSTRG.2848.2;MSTRG.36141.1;MSTRG.37203.3;MSTRG.46824.4;MSTRG.51565.1;MSTRG.6285.1;MSTRG.63916.1;MSTRG.63916.2;MSTRG.63916.3;MSTRG.67111.3;MSTRG.7687.4;TraesCS1D02G312600.1;TraesCS1D02G410200.1;TraesCS2A02G292100.1;TraesCS2D02G111400.2;TraesCS4A02G099100.1;TraesCS4B02G205200.1;TraesCS4D02G206100.1;TraesCS6B02G302400.1;TraesCS6B02G302400.2;TraesCS6D02G255200.2;TraesCS7A02G478100.1;Tra…
4	GO:0016712	MF	oxidoreductase activity, acting on paired donors, with incorporation or reduction of molecular oxygen, reduced flavin or flavoprotein as one donor, and incorporation of one atom of oxygen	4/ 4677	35/ 133162	0.11428571428571	0.033483883211787	0.23777119195604	TraesCS2B02G564200.1;TraesCS2D02G536200.1;TraesCS7D02G026000.1;TraesCS7D02G550200.1
6	GO:0033764	MF	steroid dehydrogenase activity, acting on the CH-OH group of donors, NAD or NADP as acceptor	6/ 4677	69/ 133162	0.08695652173913	0.034242564582076	0.24251365367147	TraesCS1A02G417800.1;TraesCS1B02G447900.1;TraesCS1D02G425400.1;TraesCS2A02G177500.1;TraesCS5D02G346200.1;TraesCS5D02G346200.2
10	GO:0019953	BP	sexual reproduction	10/ 4677	142/ 133162	0.070422535211268	0.034985347354426	0.24432791250323	MSTRG.1545.1;MSTRG.57045.1;TraesCS1A02G212400.1;TraesCS1D02G215200.1;TraesCS1D02G215400.1;TraesCS6A02G235800.1;TraesCS6A02G249700.1;TraesCS6B02G245700.1;TraesCS6D02G037500.1;TraesCS6D02G218500.1
1	GO:0043157	BP	response to cation stress	1/ 4677	1/ 133162	1	0.03512263258257	0.24455153942376	TraesCS5A02G429300.1
5	GO:0006529	BP	asparagine biosynthetic process	5/ 4677	52/ 133162	0.096153846153846	0.035428333194134	0.24457420945224	MSTRG.33331.2;TraesCS4A02G109900.1;TraesCS4B02G194400.2;TraesCS4D02G195100.1;TraesCS5A02G153900.4
13	GO:0052742	MF	phosphatidylinositol kinase activity	13/ 4677	204/ 133162	0.063725490196078	0.034695481298896	0.24507125679379	MSTRG.13245.1;MSTRG.21192.2;MSTRG.28001.6;MSTRG.36549.3;MSTRG.41786.1;MSTRG.45447.1;MSTRG.45447.2;TraesCS2B02G570500.1;TraesCS2D02G541800.1;TraesCS4A02G274200.1;TraesCS4B02G039400.3;TraesCS4D02G036500.3;TraesCS4D02G160300.3
100	GO:0008324	MF	monoatomic cation transmembrane transporter activity	100/ 4677	2312/ 133162	0.043252595155709	0.034897716080471	0.24584934547456	MSTRG.16029.1;MSTRG.21617.3;MSTRG.2170.1;MSTRG.22794.1;MSTRG.24966.1;MSTRG.25283.3;MSTRG.32944.1;MSTRG.39087.2;MSTRG.41890.3;MSTRG.43144.3;MSTRG.52873.1;MSTRG.5468.1;MSTRG.56157.7;MSTRG.59484.6;MSTRG.61634.1;MSTRG.63676.2;MSTRG.63678.2;MSTRG.63678.3;MSTRG.63678.4;MSTRG.63682.1;MSTRG.63684.1;MSTRG.65434.1;MSTRG.66838.1;MSTRG.66838.3;MSTRG.70641.1;MSTRG.70642.1;MSTRG.70642.2;MSTRG.70645.1;MSTRG.710…
3	GO:0016444	BP	somatic cell DNA recombination	3/ 4677	21/ 133162	0.14285714285714	0.035902124759923	0.24653890259452	TraesCS2A02G431800.1;TraesCS2B02G453300.1;TraesCS2D02G429800.2
3	GO:0033540	BP	fatty acid beta-oxidation using acyl-CoA oxidase	3/ 4677	21/ 133162	0.14285714285714	0.035902124759923	0.24653890259452	TraesCS7A02G141800.1;TraesCS7B02G044200.1;TraesCS7D02G143200.1
5	GO:0004066	MF	asparagine synthase (glutamine-hydrolyzing) activity	5/ 4677	52/ 133162	0.096153846153846	0.035428333194134	0.24698080842908	MSTRG.33331.2;TraesCS4A02G109900.1;TraesCS4B02G194400.2;TraesCS4D02G195100.1;TraesCS5A02G153900.4
3	GO:0140313	MF	molecular sequestering activity	3/ 4677	21/ 133162	0.14285714285714	0.035902124759923	0.24767921413589	MSTRG.34159.1;TraesCS4B02G112000.1;TraesCS4D02G109500.1
3	GO:0004807	MF	triose-phosphate isomerase activity	3/ 4677	21/ 133162	0.14285714285714	0.035902124759923	0.24767921413589	MSTRG.27813.1;TraesCS3A02G359400.1;TraesCS3B02G392000.1
3	GO:0140487	MF	metal ion sequestering activity	3/ 4677	21/ 133162	0.14285714285714	0.035902124759923	0.24767921413589	MSTRG.34159.1;TraesCS4B02G112000.1;TraesCS4D02G109500.1
3	GO:0003997	MF	acyl-CoA oxidase activity	3/ 4677	21/ 133162	0.14285714285714	0.035902124759923	0.24767921413589	TraesCS7A02G141800.1;TraesCS7B02G044200.1;TraesCS7D02G143200.1
10	GO:0015925	MF	galactosidase activity	10/ 4677	143/ 133162	0.06993006993007	0.035992335237725	0.24767921413589	MSTRG.22115.3;MSTRG.25742.3;TraesCS2A02G105900.1;TraesCS2B02G122900.1;TraesCS2D02G105500.3;TraesCS3A02G208600.1;TraesCS3A02G386200.1;TraesCS3B02G133400.1;TraesCS3B02G235100.1;TraesCS4D02G279400.1
6	GO:0071916	MF	dipeptide transmembrane transporter activity	6/ 4677	70/ 133162	0.085714285714286	0.036381096152467	0.24907058135151	MSTRG.4342.2;TraesCS1A02G150200.1;TraesCS1B02G168000.1;TraesCS3B02G414800.2;TraesCS3B02G414900.1;TraesCS3D02G375800.1
6	GO:0042937	MF	tripeptide transmembrane transporter activity	6/ 4677	70/ 133162	0.085714285714286	0.036381096152467	0.24907058135151	MSTRG.4342.2;TraesCS1A02G150200.1;TraesCS1B02G168000.1;TraesCS3B02G414800.2;TraesCS3B02G414900.1;TraesCS3D02G375800.1
19	GO:0031347	BP	regulation of defense response	19/ 4677	334/ 133162	0.05688622754491	0.036644733623171	0.25094019066102	MSTRG.41786.1;MSTRG.45447.1;MSTRG.45447.2;TraesCS1A02G039200.1;TraesCS1A02G099300.1;TraesCS1A02G232500.1;TraesCS1A02G232600.1;TraesCS1B02G125100.1;TraesCS1B02G245700.1;TraesCS1B02G245800.1;TraesCS1D02G107200.1;TraesCS1D02G233800.1;TraesCS1D02G233900.1;TraesCS3A02G042700.1;TraesCS3B02G040800.1;TraesCS3D02G037900.1;TraesCS7A02G215800.1;TraesCS7B02G122800.1;TraesCS7D02G217500.1
4	GO:0106380	BP	purine ribonucleotide salvage	4/ 4677	36/ 133162	0.11111111111111	0.036654812975646	0.25094019066102	MSTRG.16112.1;MSTRG.53890.1;MSTRG.59752.2;TraesCS2D02G356900.1
2	GO:0052903	MF	N(1)-acetylpolyamine oxidase (3-acetamidopropanal-forming) activity	2/ 4677	9/ 133162	0.22222222222222	0.037674344866607	0.25273995174332	TraesCS2A02G467300.1;TraesCS2B02G490100.1
2	GO:0008893	MF	guanosine-3',5'-bis(diphosphate) 3'-diphosphatase activity	2/ 4677	9/ 133162	0.22222222222222	0.037674344866607	0.25273995174332	TraesCS6B02G295300.1;TraesCS6D02G246800.2
2	GO:0004142	MF	diacylglycerol cholinephosphotransferase activity	2/ 4677	9/ 133162	0.22222222222222	0.037674344866607	0.25273995174332	MSTRG.55626.1;TraesCS6D02G070500.1
2	GO:0016794	MF	diphosphoric monoester hydrolase activity	2/ 4677	9/ 133162	0.22222222222222	0.037674344866607	0.25273995174332	TraesCS6B02G295300.1;TraesCS6D02G246800.2
5	GO:0016161	MF	beta-amylase activity	5/ 4677	53/ 133162	0.094339622641509	0.038027762945647	0.25447149640321	MSTRG.55709.1;TraesCS3B02G190600.1;TraesCS3D02G167100.2;TraesCS4B02G393500.2;TraesCS5A02G554200.1
9	GO:0016717	MF	oxidoreductase activity, acting on paired donors, with oxidation of a pair of donors resulting in the reduction of molecular oxygen to two molecules of water	9/ 4677	118/ 133162	0.076271186440678	0.038295697733653	0.25562378237214	MSTRG.29188.2;TraesCS3A02G037600.1;TraesCS3A02G408700.1;TraesCS3B02G046100.1;TraesCS3D02G041900.1;TraesCS3D02G403800.1;TraesCS5D02G159700.1;TraesCS5D02G422900.1;TraesCS6B02G309400.2
2	GO:1990145	BP	maintenance of translational fidelity	2/ 4677	9/ 133162	0.22222222222222	0.037674344866607	0.25580233881998	MSTRG.15216.2;MSTRG.19152.2
2	GO:0015824	BP	proline transport	2/ 4677	9/ 133162	0.22222222222222	0.037674344866607	0.25580233881998	MSTRG.15425.1;TraesCS2D02G267400.1
2	GO:0046203	BP	spermidine catabolic process	2/ 4677	9/ 133162	0.22222222222222	0.037674344866607	0.25580233881998	TraesCS2A02G467300.1;TraesCS2B02G490100.1
2	GO:0031468	BP	nuclear membrane reassembly	2/ 4677	9/ 133162	0.22222222222222	0.037674344866607	0.25580233881998	TraesCS7A02G390200.1;TraesCS7D02G385900.1
51	GO:0006163	BP	purine nucleotide metabolic process	51/ 4677	1086/ 133162	0.046961325966851	0.038165095406579	0.25774352401646	MSTRG.11308.10;MSTRG.11308.8;MSTRG.14653.1;MSTRG.16112.1;MSTRG.27658.1;MSTRG.27813.1;MSTRG.37203.3;MSTRG.40198.2;MSTRG.4118.1;MSTRG.53890.1;MSTRG.55670.9;MSTRG.59752.2;MSTRG.65681.2;TraesCS1A02G122800.1;TraesCS1A02G342500.1;TraesCS1A02G352800.1;TraesCS1B02G142000.1;TraesCS1B02G478800.1;TraesCS1D02G287300.2;TraesCS1D02G312600.1;TraesCS1D02G357200.1;TraesCS1D02G357300.1;TraesCS2A02G067800.2;TraesCS…
9	GO:0006760	BP	folic acid-containing compound metabolic process	9/ 4677	118/ 133162	0.076271186440678	0.038295697733653	0.25823720498774	MSTRG.20964.2;MSTRG.47658.1;TraesCS1D02G340500.1;TraesCS2A02G493700.1;TraesCS2B02G521700.1;TraesCS2D02G493600.1;TraesCS5A02G468400.1;TraesCS5B02G481000.1;TraesCS5D02G481300.1
6	GO:0009863	BP	salicylic acid mediated signaling pathway	6/ 4677	71/ 133162	0.084507042253521	0.03860330281414	0.25953208523698	MSTRG.38961.2;MSTRG.38961.3;TraesCS3D02G514200.1;TraesCS3D02G514700.1;TraesCS4B02G264500.1;TraesCS4D02G264500.1
4	GO:0003904	MF	deoxyribodipyrimidine photo-lyase activity	4/ 4677	37/ 133162	0.10810810810811	0.0399925840909	0.26191653414299	MSTRG.53892.3;MSTRG.59750.1;TraesCS2D02G317500.1;TraesCS6A02G223700.1
4	GO:0003913	MF	DNA photolyase activity	4/ 4677	37/ 133162	0.10810810810811	0.0399925840909	0.26191653414299	MSTRG.53892.3;MSTRG.59750.1;TraesCS2D02G317500.1;TraesCS6A02G223700.1
9	GO:0019187	MF	beta-1,4-mannosyltransferase activity	9/ 4677	121/ 133162	0.074380165289256	0.040411878877701	0.26191653414299	TraesCS2A02G210400.1;TraesCS2B02G236500.1;TraesCS2B02G626300.1;TraesCS2B02G626500.1;TraesCS2D02G217100.1;TraesCS2D02G575900.1;TraesCS5D02G261000.1;TraesCS7B02G296000.1;TraesCS7D02G389500.2
9	GO:0051753	MF	mannan synthase activity	9/ 4677	121/ 133162	0.074380165289256	0.040411878877701	0.26191653414299	TraesCS2A02G210400.1;TraesCS2B02G236500.1;TraesCS2B02G626300.1;TraesCS2B02G626500.1;TraesCS2D02G217100.1;TraesCS2D02G575900.1;TraesCS5D02G261000.1;TraesCS7B02G296000.1;TraesCS7D02G389500.2
3	GO:0004127	MF	(d)CMP kinase activity	3/ 4677	22/ 133162	0.13636363636364	0.040513681123991	0.26191653414299	MSTRG.10474.1;MSTRG.14542.1;MSTRG.18552.1
3	GO:0001025	MF	RNA polymerase III general transcription initiation factor binding	3/ 4677	22/ 133162	0.13636363636364	0.040513681123991	0.26191653414299	MSTRG.2284.5;MSTRG.5619.1;MSTRG.8769.3
3	GO:0003910	MF	DNA ligase (ATP) activity	3/ 4677	22/ 133162	0.13636363636364	0.040513681123991	0.26191653414299	TraesCS2A02G431800.1;TraesCS2B02G453300.1;TraesCS2D02G429800.2
3	GO:0003909	MF	DNA ligase activity	3/ 4677	22/ 133162	0.13636363636364	0.040513681123991	0.26191653414299	TraesCS2A02G431800.1;TraesCS2B02G453300.1;TraesCS2D02G429800.2
3	GO:0008453	MF	alanine-glyoxylate transaminase activity	3/ 4677	22/ 133162	0.13636363636364	0.040513681123991	0.26191653414299	MSTRG.62366.1;TraesCS4A02G015900.1;TraesCS4B02G288100.1
3	GO:0001156	MF	TFIIIC-class transcription factor complex binding	3/ 4677	22/ 133162	0.13636363636364	0.040513681123991	0.26191653414299	MSTRG.2284.5;MSTRG.5619.1;MSTRG.8769.3
3	GO:0004096	MF	catalase activity	3/ 4677	22/ 133162	0.13636363636364	0.040513681123991	0.26191653414299	TraesCS6A02G041700.1;TraesCS6B02G056800.2;TraesCS6D02G048300.3
3	GO:0005460	MF	UDP-glucose transmembrane transporter activity	3/ 4677	22/ 133162	0.13636363636364	0.040513681123991	0.26191653414299	TraesCS7A02G370000.1;TraesCS7B02G258500.1;TraesCS7D02G353100.1
5	GO:0008793	MF	aromatic-amino-acid transaminase activity	5/ 4677	54/ 133162	0.092592592592593	0.040740705559736	0.2619414630612	MSTRG.31030.1;TraesCS1A02G291200.1;TraesCS1D02G289700.1;TraesCS1D02G289800.2;TraesCS3B02G331100.1
6	GO:0016801	MF	hydrolase activity, acting on ether bonds	6/ 4677	72/ 133162	0.083333333333333	0.040909958837649	0.2619414630612	MSTRG.44571.1;MSTRG.44571.2;TraesCS1D02G168400.1;TraesCS3D02G545700.1;TraesCS4A02G366100.1;TraesCS5D02G507100.1
6	GO:0016803	MF	ether hydrolase activity	6/ 4677	72/ 133162	0.083333333333333	0.040909958837649	0.2619414630612	MSTRG.44571.1;MSTRG.44571.2;TraesCS1D02G168400.1;TraesCS3D02G545700.1;TraesCS4A02G366100.1;TraesCS5D02G507100.1
6	GO:0004301	MF	epoxide hydrolase activity	6/ 4677	72/ 133162	0.083333333333333	0.040909958837649	0.2619414630612	MSTRG.44571.1;MSTRG.44571.2;TraesCS1D02G168400.1;TraesCS3D02G545700.1;TraesCS4A02G366100.1;TraesCS5D02G507100.1
4	GO:0010029	BP	regulation of seed germination	4/ 4677	37/ 133162	0.10810810810811	0.0399925840909	0.26455987897898	TraesCS1D02G301900.4;TraesCS7A02G110500.1;TraesCS7B02G008400.1;TraesCS7D02G106000.1
4	GO:1990428	BP	miRNA transport	4/ 4677	37/ 133162	0.10810810810811	0.0399925840909	0.26455987897898	MSTRG.41565.2;TraesCS6A02G216500.1;TraesCS6B02G246400.1;TraesCS6D02G199100.1
30	GO:0098662	BP	inorganic cation transmembrane transport	30/ 4677	579/ 133162	0.051813471502591	0.040344795968875	0.26455987897898	MSTRG.21617.3;MSTRG.2170.1;MSTRG.31369.2;MSTRG.32944.1;MSTRG.39087.2;MSTRG.65434.1;TraesCS1A02G125500.1;TraesCS1A02G297500.1;TraesCS1B02G144500.1;TraesCS1B02G306500.1;TraesCS1D02G128000.1;TraesCS1D02G293900.1;TraesCS2A02G424200.2;TraesCS2B02G133000.1;TraesCS2B02G443800.2;TraesCS2D02G422000.1;TraesCS3A02G350800.1;TraesCS4A02G275600.1;TraesCS4B02G038100.1;TraesCS4B02G370800.1;TraesCS4D02G036000.1;T…
3	GO:0015780	BP	nucleotide-sugar transmembrane transport	3/ 4677	22/ 133162	0.13636363636364	0.040513681123991	0.26455987897898	TraesCS7A02G370000.1;TraesCS7B02G258500.1;TraesCS7D02G353100.1
3	GO:0002218	BP	activation of innate immune response	3/ 4677	22/ 133162	0.13636363636364	0.040513681123991	0.26455987897898	TraesCS1A02G099300.1;TraesCS1B02G125100.1;TraesCS1D02G107200.1
3	GO:0051237	BP	maintenance of RNA location	3/ 4677	22/ 133162	0.13636363636364	0.040513681123991	0.26455987897898	MSTRG.58235.4;MSTRG.6698.2;TraesCS6A02G405100.1
3	GO:0016139	BP	glycoside catabolic process	3/ 4677	22/ 133162	0.13636363636364	0.040513681123991	0.26455987897898	TraesCS2A02G105900.1;TraesCS2B02G122900.1;TraesCS2D02G105500.3
3	GO:0070898	BP	RNA polymerase III preinitiation complex assembly	3/ 4677	22/ 133162	0.13636363636364	0.040513681123991	0.26455987897898	MSTRG.2284.5;MSTRG.5619.1;MSTRG.8769.3
3	GO:0002253	BP	activation of immune response	3/ 4677	22/ 133162	0.13636363636364	0.040513681123991	0.26455987897898	TraesCS1A02G099300.1;TraesCS1B02G125100.1;TraesCS1D02G107200.1
3	GO:0090481	BP	pyrimidine nucleotide-sugar transmembrane transport	3/ 4677	22/ 133162	0.13636363636364	0.040513681123991	0.26455987897898	TraesCS7A02G370000.1;TraesCS7B02G258500.1;TraesCS7D02G353100.1
14	GO:0009074	BP	aromatic amino acid family catabolic process	14/ 4677	222/ 133162	0.063063063063063	0.040862770189933	0.26634934821914	TraesCS1A02G037700.1;TraesCS1A02G037800.1;TraesCS1A02G291200.1;TraesCS1B02G048400.2;TraesCS1D02G289700.1;TraesCS1D02G289800.2;TraesCS3A02G368800.1;TraesCS3B02G400800.1;TraesCS3D02G361800.1;TraesCS5B02G055900.1;TraesCS6A02G141500.2;TraesCS6B02G169700.1;TraesCS6B02G258400.2;TraesCS6D02G130800.1
60	GO:0048583	BP	regulation of response to stimulus	60/ 4677	1308/ 133162	0.045871559633028	0.04101030034014	0.26653727760864	MSTRG.1375.1;MSTRG.25144.2;MSTRG.27158.1;MSTRG.35902.1;MSTRG.38961.2;MSTRG.38961.3;MSTRG.41786.1;MSTRG.43677.1;MSTRG.45447.1;MSTRG.45447.2;MSTRG.46364.1;MSTRG.49067.1;MSTRG.63356.1;MSTRG.66398.1;MSTRG.70092.3;TraesCS1A02G039200.1;TraesCS1A02G099300.1;TraesCS1A02G232500.1;TraesCS1A02G232600.1;TraesCS1A02G376500.1;TraesCS1B02G125100.1;TraesCS1B02G196700.1;TraesCS1B02G245700.1;TraesCS1B02G245800.1;T…
18	GO:0022613	BP	ribonucleoprotein complex biogenesis	18/ 4677	309/ 133162	0.058252427184466	0.041596240931777	0.26995479483325	MSTRG.15216.2;MSTRG.19152.2;MSTRG.27109.1;MSTRG.33689.3;MSTRG.3675.1;MSTRG.68800.1;MSTRG.788.3;TraesCS1A02G129100.1;TraesCS3A02G266500.1;TraesCS3B02G300000.1;TraesCS3D02G266700.1;TraesCS4A02G149800.1;TraesCS4A02G149800.2;TraesCS4A02G463300.1;TraesCS4B02G090100.1;TraesCS4D02G085700.3;TraesCS7A02G432100.1;TraesCS7B02G332300.1
14	GO:0010038	BP	response to metal ion	14/ 4677	224/ 133162	0.0625	0.041841593239491	0.27115526008449	MSTRG.1749.2;MSTRG.1749.5;MSTRG.1749.7;MSTRG.52873.1;MSTRG.56695.2;MSTRG.70756.1;MSTRG.8215.1;TraesCS1D02G238900.1;TraesCS2A02G391100.1;TraesCS2B02G528300.2;TraesCS5A02G243200.1;TraesCS7A02G439300.1;TraesCS7B02G338200.1;TraesCS7D02G429000.1
136	GO:0016887	MF	ATP hydrolysis activity	136/ 4677	3258/ 133162	0.041743400859423	0.042795586466678	0.27335936810055	MSTRG.13537.1;MSTRG.13537.2;MSTRG.13537.3;MSTRG.13537.4;MSTRG.13663.1;MSTRG.15170.1;MSTRG.15850.1;MSTRG.21312.1;MSTRG.30730.2;MSTRG.30833.1;MSTRG.31040.2;MSTRG.32337.2;MSTRG.37491.1;MSTRG.39839.14;MSTRG.41495.2;MSTRG.45095.1;MSTRG.47651.1;MSTRG.55506.1;MSTRG.55511.1;MSTRG.56157.7;MSTRG.60950.1;MSTRG.61607.1;MSTRG.63676.2;MSTRG.6591.1;MSTRG.66485.2;MSTRG.66952.2;MSTRG.6746.2;MSTRG.70296.1;MSTRG.70…
7	GO:0015112	MF	nitrate transmembrane transporter activity	7/ 4677	92/ 133162	0.076086956521739	0.04341604078386	0.27586213497143	MSTRG.48493.1;TraesCS1B02G224900.1;TraesCS5D02G506100.1;TraesCS6A02G030800.1;TraesCS6A02G030900.1;TraesCS6A02G031100.1;TraesCS6B02G044400.1
4	GO:0005471	MF	ATP:ADP antiporter activity	4/ 4677	38/ 133162	0.10526315789474	0.043497362855046	0.27586213497143	MSTRG.39661.1;MSTRG.39661.2;MSTRG.57337.1;TraesCS4D02G117900.1
4	GO:0017169	MF	CDP-alcohol phosphatidyltransferase activity	4/ 4677	38/ 133162	0.10526315789474	0.043497362855046	0.27586213497143	MSTRG.55626.1;TraesCS3B02G024600.1;TraesCS4A02G104700.1;TraesCS6D02G070500.1
16	GO:1901681	MF	sulfur compound binding	16/ 4677	270/ 133162	0.059259259259259	0.044100807515253	0.27902643617471	MSTRG.18151.1;MSTRG.21491.1;MSTRG.36212.3;MSTRG.3838.1;MSTRG.52240.1;MSTRG.52584.1;MSTRG.57664.1;MSTRG.698.1;TraesCS1D02G011800.1;TraesCS2A02G074700.1;TraesCS2D02G073400.1;TraesCS3A02G302100.1;TraesCS3B02G334500.1;TraesCS3D02G299900.1;TraesCS4D02G327700.1;TraesCS5A02G432600.1
7	GO:0045910	BP	negative regulation of DNA recombination	7/ 4677	92/ 133162	0.076086956521739	0.04341604078386	0.28014574591999	MSTRG.21312.1;MSTRG.6599.4;TraesCS2A02G397700.1;TraesCS2B02G415900.1;TraesCS2B02G595200.1;TraesCS2D02G395300.1;TraesCS2D02G395400.1
7	GO:0012501	BP	programmed cell death	7/ 4677	92/ 133162	0.076086956521739	0.04341604078386	0.28014574591999	MSTRG.25047.1;MSTRG.27158.1;MSTRG.32585.1;MSTRG.70092.3;TraesCS3B02G579400.1;TraesCS5A02G243200.1;TraesCS6A02G299100.1
7	GO:0008219	BP	cell death	7/ 4677	92/ 133162	0.076086956521739	0.04341604078386	0.28014574591999	MSTRG.25047.1;MSTRG.27158.1;MSTRG.32585.1;MSTRG.70092.3;TraesCS3B02G579400.1;TraesCS5A02G243200.1;TraesCS6A02G299100.1
12	GO:0051651	BP	maintenance of location in cell	12/ 4677	188/ 133162	0.063829787234043	0.043964633361014	0.28287273413226	MSTRG.63684.1;TraesCS1B02G228900.2;TraesCS4A02G180700.2;TraesCS4B02G208500.1;TraesCS4D02G131700.2;TraesCS4D02G209200.2;TraesCS4D02G209200.3;TraesCS5A02G203400.1;TraesCS5B02G151000.1;TraesCS5B02G202100.1;TraesCS5D02G209900.1;TraesCS7B02G217800.1
7	GO:0034308	BP	primary alcohol metabolic process	7/ 4677	93/ 133162	0.075268817204301	0.045586193923002	0.29187751913006	MSTRG.18151.1;TraesCS2B02G626400.2;TraesCS3A02G142700.1;TraesCS3A02G350900.1;TraesCS4B02G023800.1;TraesCS7D02G373100.1;TraesCS7D02G373100.2
10	GO:0016131	BP	brassinosteroid metabolic process	10/ 4677	151/ 133162	0.066225165562914	0.045653470635728	0.29187751913006	TraesCS2A02G064400.1;TraesCS5A02G037600.1;TraesCS5A02G556900.1;TraesCS5B02G039200.1;TraesCS5B02G551600.1;TraesCS5D02G045200.1;TraesCS6A02G106500.1;TraesCS6A02G177300.1;TraesCS7A02G559400.1;TraesCSU02G031600.1
10	GO:0030422	BP	siRNA processing	10/ 4677	151/ 133162	0.066225165562914	0.045653470635728	0.29187751913006	MSTRG.11788.1;MSTRG.54429.2;TraesCS3B02G450600.3;TraesCS6B02G328400.1;TraesCS6B02G328500.1;TraesCS6B02G328500.2;TraesCS6D02G278600.1;TraesCS6D02G278700.1;TraesCS7A02G231500.1;TraesCS7D02G231700.1
6	GO:1901658	BP	glycosyl compound catabolic process	6/ 4677	74/ 133162	0.081081081081081	0.045779304220925	0.29187751913006	MSTRG.6905.3;TraesCS1A02G056600.1;TraesCS2A02G105900.1;TraesCS2B02G122900.1;TraesCS2D02G105500.3;TraesCS5B02G513200.1
18	GO:0009134	BP	nucleoside diphosphate catabolic process	18/ 4677	318/ 133162	0.056603773584906	0.045816225215944	0.29187751913006	MSTRG.11308.10;MSTRG.11308.8;MSTRG.27658.1;MSTRG.27813.1;MSTRG.37203.3;MSTRG.4118.1;MSTRG.65681.2;TraesCS1A02G122800.1;TraesCS1A02G342500.1;TraesCS1B02G142000.1;TraesCS3A02G359400.1;TraesCS3A02G391500.1;TraesCS3B02G392000.1;TraesCS3D02G026400.1;TraesCS5A02G131100.1;TraesCS5B02G131000.1;TraesCS5B02G195500.1;TraesCS5D02G019800.1
2	GO:0097272	BP	ammonium homeostasis	2/ 4677	10/ 133162	0.2	0.046014091192181	0.29187751913006	TraesCS6A02G226800.1;TraesCS6D02G208200.1
2	GO:0035461	BP	vitamin transmembrane transport	2/ 4677	10/ 133162	0.2	0.046014091192181	0.29187751913006	TraesCS3A02G454400.1;TraesCS3D02G446800.1
2	GO:0015744	BP	succinate transport	2/ 4677	10/ 133162	0.2	0.046014091192181	0.29187751913006	TraesCS5B02G300300.2;TraesCS5D02G307000.1
2	GO:0000256	BP	allantoin catabolic process	2/ 4677	10/ 133162	0.2	0.046014091192181	0.29187751913006	MSTRG.21312.1;TraesCS2B02G595200.1
14	GO:0019200	MF	carbohydrate kinase activity	14/ 4677	231/ 133162	0.060606060606061	0.04629085778927	0.29219052079752	MSTRG.37130.3;TraesCS1A02G122800.1;TraesCS1A02G342500.1;TraesCS1B02G142000.1;TraesCS1B02G357000.1;TraesCS2A02G253000.2;TraesCS5A02G072700.2;TraesCS5A02G072700.4;TraesCS5B02G078300.1;TraesCS5D02G085500.2;TraesCS5D02G085500.6;TraesCS6A02G151100.1;TraesCS6D02G141100.1;TraesCS7D02G306800.5
16	GO:0016413	MF	O-acetyltransferase activity	16/ 4677	274/ 133162	0.058394160583942	0.046428878198241	0.29237053016345	MSTRG.42951.2;MSTRG.59194.1;MSTRG.60432.1;TraesCS2D02G246500.1;TraesCS3A02G287400.1;TraesCS3B02G104700.1;TraesCS3B02G264000.1;TraesCS3B02G321600.1;TraesCS3D02G286900.1;TraesCS4B02G380700.1;TraesCS5A02G547200.1;TraesCS6A02G323200.1;TraesCS6B02G353800.1;TraesCS6D02G303000.1;TraesCS7A02G210600.1;TraesCSU02G131200.1
16	GO:0008509	MF	monoatomic anion transmembrane transporter activity	16/ 4677	275/ 133162	0.058181818181818	0.047080278732529	0.29577492756671	MSTRG.15752.2;MSTRG.19754.3;MSTRG.40850.2;MSTRG.9489.1;MSTRG.9489.2;TraesCS1A02G357500.3;TraesCS1A02G424500.1;TraesCS1B02G456500.1;TraesCS1D02G433100.1;TraesCS3A02G210600.1;TraesCS3B02G323500.2;TraesCS3D02G213400.1;TraesCS3D02G288600.1;TraesCS5A02G229700.2;TraesCS5B02G228500.1;TraesCS5D02G237800.1
9	GO:0006553	BP	lysine metabolic process	9/ 4677	128/ 133162	0.0703125	0.047388482256999	0.30017161328094	MSTRG.3534.4;MSTRG.54724.6;MSTRG.60555.1;TraesCS5A02G276200.2;TraesCS5B02G275600.1;TraesCS5B02G275700.1;TraesCS5D02G181600.1;TraesCS5D02G283600.1;TraesCS6A02G344000.4
772	GO:0032559	MF	adenyl ribonucleotide binding	772/ 4677	20597/ 133162	0.03748118658057	0.048115269936644	0.30156753692685	MSTRG.10110.1;MSTRG.10236.1;MSTRG.10390.1;MSTRG.10474.1;MSTRG.10773.1;MSTRG.11276.1;MSTRG.11308.10;MSTRG.11308.8;MSTRG.11541.2;MSTRG.11980.1;MSTRG.12108.3;MSTRG.12693.1;MSTRG.12956.1;MSTRG.13330.1;MSTRG.134.1;MSTRG.13537.1;MSTRG.13537.2;MSTRG.13537.3;MSTRG.13537.4;MSTRG.13613.1;MSTRG.13663.1;MSTRG.1375.1;MSTRG.13821.1;MSTRG.13975.3;MSTRG.14222.2;MSTRG.14257.1;MSTRG.14259.1;MSTRG.14454.1;MSTRG.144…
14	GO:0070918	BP	regulatory ncRNA processing	14/ 4677	233/ 133162	0.060085836909871	0.047855162098026	0.30227501122677	MSTRG.11788.1;MSTRG.43677.1;MSTRG.54429.2;MSTRG.58235.4;MSTRG.6698.2;TraesCS3B02G450600.3;TraesCS6A02G405100.1;TraesCS6B02G328400.1;TraesCS6B02G328500.1;TraesCS6B02G328500.2;TraesCS6D02G278600.1;TraesCS6D02G278700.1;TraesCS7A02G231500.1;TraesCS7D02G231700.1
6	GO:0004427	MF	inorganic diphosphate phosphatase activity	6/ 4677	75/ 133162	0.08	0.048343128913856	0.30228607540983	MSTRG.32514.1;MSTRG.3344.1;MSTRG.70776.2;TraesCS1A02G273500.1;TraesCS1B02G283300.1;TraesCS1D02G273500.1
31	GO:0046434	BP	organophosphate catabolic process	31/ 4677	618/ 133162	0.050161812297735	0.047976469436674	0.30238648780942	MSTRG.11308.10;MSTRG.11308.8;MSTRG.15572.1;MSTRG.23843.1;MSTRG.27658.1;MSTRG.27813.1;MSTRG.37203.3;MSTRG.40198.2;MSTRG.4118.1;MSTRG.48604.4;MSTRG.52804.1;MSTRG.52804.3;MSTRG.65681.2;TraesCS1A02G122800.1;TraesCS1A02G342500.1;TraesCS1B02G142000.1;TraesCS1D02G312600.1;TraesCS2A02G285900.1;TraesCS2B02G303200.1;TraesCS3A02G359400.1;TraesCS3A02G391500.1;TraesCS3B02G370300.1;TraesCS3B02G392000.1;TraesCS…
34	GO:0031461	CC	cullin-RING ubiquitin ligase complex	34/ 4677	673/ 133162	0.050520059435364	0.035222274214247	0.3091352998998	MSTRG.1944.1;MSTRG.21838.3;MSTRG.28160.1;MSTRG.44757.2;MSTRG.46516.2;MSTRG.48132.1;MSTRG.54157.1;MSTRG.57981.1;MSTRG.58797.1;MSTRG.59998.1;MSTRG.8416.1;TraesCS1A02G056500.2;TraesCS1A02G255000.1;TraesCS1B02G247300.1;TraesCS2A02G286200.1;TraesCS2A02G303500.1;TraesCS2D02G285000.1;TraesCS2D02G302000.2;TraesCS3A02G275500.1;TraesCS3A02G371000.1;TraesCS3A02G407700.1;TraesCS3D02G402900.2;TraesCS4A02G0912…
4	GO:0030915	CC	Smc5-Smc6 complex	4/ 4677	36/ 133162	0.11111111111111	0.036654812975646	0.31558048504747	MSTRG.6591.1;TraesCS5A02G162400.1;TraesCS5B02G159900.5;TraesCS5D02G166500.1
4	GO:0106068	CC	SUMO ligase complex	4/ 4677	36/ 133162	0.11111111111111	0.036654812975646	0.31558048504747	MSTRG.6591.1;TraesCS5A02G162400.1;TraesCS5B02G159900.5;TraesCS5D02G166500.1
3	GO:0000120	CC	RNA polymerase I transcription regulator complex	3/ 4677	23/ 133162	0.1304347826087	0.045408310987023	0.3731737557479	MSTRG.65423.1;MSTRG.69322.1;TraesCS7A02G243700.1
2	GO:0044232	CC	organelle membrane contact site	2/ 4677	10/ 133162	0.2	0.046014091192181	0.37474539133091	TraesCS6A02G360100.2;TraesCS6D02G343100.1
