# Supplementary material for: Physiological and Transcriptomic Analysis of Bread Wheat MicroRNAs in Response to Zinc Availability
Source: Biomolecules. 2026 Jan 2;16(1):75. doi: 10.3390/biom16010075 (PMC12838673; doi:10.3390/biom16010075)
Supplement: Supplementary file 1 [file biomolecules-16-00075-s001.zip › Table S12 GO enrichment in excess Zn vs CK _T_mRNA_EX_500uM_vs_CK_GoEnrich_20251014_113046.csv]

Number	GO id	Term type	Description	Ratio_in_study	Ratio_in_pop	Rich factor	Pvalue	Padjust	Transcript_ids
150	GO:0044391	CC	ribosomal subunit	150/ 3789	1504/ 133162	0.099734042553191	1.2069130617499E-39	1.0910494078219E-36	MSTRG.10449.1;MSTRG.10885.1;MSTRG.10896.1;MSTRG.11022.2;MSTRG.12545.1;MSTRG.14188.1;MSTRG.14945.1;MSTRG.15216.2;MSTRG.1661.1;MSTRG.16680.2;MSTRG.18215.1;MSTRG.18969.1;MSTRG.19152.2;MSTRG.2092.1;MSTRG.23212.2;MSTRG.23494.1;MSTRG.26988.2;MSTRG.27324.1;MSTRG.27651.1;MSTRG.27908.1;MSTRG.30703.1;MSTRG.30982.1;MSTRG.32692.1;MSTRG.36600.2;MSTRG.36966.1;MSTRG.40112.1;MSTRG.41309.1;MSTRG.44793.1;MSTRG.476…
2024	GO:0003824	MF	catalytic activity	2024/ 3789	57138/ 133162	0.035423010955931	1.3343673097681E-39	3.5627607170807E-36	MSTRG.10106.1;MSTRG.10130.1;MSTRG.10494.2;MSTRG.10905.1;MSTRG.10910.1;MSTRG.11752.1;MSTRG.11755.1;MSTRG.12150.2;MSTRG.12265.3;MSTRG.12557.1;MSTRG.12611.2;MSTRG.12611.3;MSTRG.12748.1;MSTRG.12874.1;MSTRG.12956.1;MSTRG.12968.1;MSTRG.13000.4;MSTRG.13245.1;MSTRG.13382.1;MSTRG.13537.1;MSTRG.13537.2;MSTRG.13537.3;MSTRG.13562.1;MSTRG.13563.1;MSTRG.13564.2;MSTRG.1357.3;MSTRG.13613.1;MSTRG.13651.1;MSTRG.13…
91	GO:0022625	CC	cytosolic large ribosomal subunit	91/ 3789	743/ 133162	0.12247644683715	3.9582720250253E-31	7.1565558212457E-29	MSTRG.10885.1;MSTRG.10896.1;MSTRG.14945.1;MSTRG.1661.1;MSTRG.16680.2;MSTRG.18969.1;MSTRG.2092.1;MSTRG.23212.2;MSTRG.23494.1;MSTRG.26988.2;MSTRG.27324.1;MSTRG.27651.1;MSTRG.27908.1;MSTRG.30703.1;MSTRG.30982.1;MSTRG.36600.2;MSTRG.41309.1;MSTRG.44793.1;MSTRG.47691.1;MSTRG.48237.1;MSTRG.50872.1;MSTRG.58086.1;MSTRG.60814.1;MSTRG.60817.1;MSTRG.6143.3;MSTRG.62466.1;MSTRG.62961.2;MSTRG.63867.1;MSTRG.6546…
93	GO:0015934	CC	large ribosomal subunit	93/ 3789	847/ 133162	0.10979929161747	3.7132187864149E-28	5.5945829715318E-26	MSTRG.10885.1;MSTRG.10896.1;MSTRG.14945.1;MSTRG.1661.1;MSTRG.16680.2;MSTRG.18969.1;MSTRG.2092.1;MSTRG.23212.2;MSTRG.23494.1;MSTRG.26988.2;MSTRG.27324.1;MSTRG.27651.1;MSTRG.27908.1;MSTRG.30703.1;MSTRG.30982.1;MSTRG.36600.2;MSTRG.41309.1;MSTRG.44793.1;MSTRG.47691.1;MSTRG.48237.1;MSTRG.50872.1;MSTRG.56866.1;MSTRG.58086.1;MSTRG.60814.1;MSTRG.60817.1;MSTRG.6143.3;MSTRG.62466.1;MSTRG.62961.2;MSTRG.6386…
3266	GO:0003674	MF	molecular_function	3266/ 3789	105584/ 133162	0.030932717078345	9.5986213748086E-29	1.2814159535369E-25	MSTRG.10090.1;MSTRG.10106.1;MSTRG.10130.1;MSTRG.10147.1;MSTRG.10231.2;MSTRG.10449.1;MSTRG.10494.2;MSTRG.10601.2;MSTRG.10885.1;MSTRG.10896.1;MSTRG.10905.1;MSTRG.10910.1;MSTRG.11022.2;MSTRG.11079.1;MSTRG.11399.1;MSTRG.11568.1;MSTRG.11752.1;MSTRG.11755.1;MSTRG.12108.3;MSTRG.12150.2;MSTRG.12242.1;MSTRG.12265.3;MSTRG.12288.1;MSTRG.12545.1;MSTRG.12557.1;MSTRG.12611.2;MSTRG.12611.3;MSTRG.12748.1;MSTRG.1…
60	GO:0046915	MF	transition metal ion transmembrane transporter activity	60/ 3789	355/ 133162	0.16901408450704	1.8486972135322E-28	1.6453405200437E-25	MSTRG.32576.2;MSTRG.39087.2;MSTRG.52873.1;MSTRG.5468.1;MSTRG.61634.1;MSTRG.63290.1;MSTRG.63678.2;MSTRG.63678.3;MSTRG.63682.1;MSTRG.63684.1;MSTRG.66827.1;MSTRG.66838.3;MSTRG.70637.1;MSTRG.70642.2;MSTRG.70645.1;MSTRG.70918.1;MSTRG.71902.1;MSTRG.73119.1;MSTRG.8645.1;MSTRG.8645.2;TraesCS1A02G125500.1;TraesCS1A02G297400.1;TraesCS1A02G297500.1;TraesCS1B02G144500.1;TraesCS1B02G306400.1;TraesCS1B02G30650…
449	GO:0016491	MF	oxidoreductase activity	449/ 3789	9368/ 133162	0.047929120409906	2.8093768624935E-27	1.8752590557144E-24	MSTRG.10130.1;MSTRG.11752.1;MSTRG.11755.1;MSTRG.12557.1;MSTRG.12874.1;MSTRG.13000.4;MSTRG.13382.1;MSTRG.13651.1;MSTRG.16936.2;MSTRG.17108.1;MSTRG.1749.7;MSTRG.1749.8;MSTRG.17763.1;MSTRG.17892.1;MSTRG.18073.2;MSTRG.19949.1;MSTRG.24452.1;MSTRG.24750.1;MSTRG.25855.1;MSTRG.2635.2;MSTRG.26899.3;MSTRG.2801.1;MSTRG.28683.1;MSTRG.29685.2;MSTRG.3013.1;MSTRG.31883.2;MSTRG.34468.1;MSTRG.35306.1;MSTRG.35551.…
36	GO:0005385	MF	zinc ion transmembrane transporter activity	36/ 3789	130/ 133162	0.27692307692308	2.2281519741879E-25	1.1898331542164E-22	MSTRG.5468.1;MSTRG.61634.1;MSTRG.63290.1;MSTRG.63678.2;MSTRG.63678.3;MSTRG.63682.1;MSTRG.66838.3;MSTRG.70642.2;MSTRG.70645.1;MSTRG.73119.1;MSTRG.8645.1;MSTRG.8645.2;TraesCS1A02G125500.1;TraesCS1A02G297400.1;TraesCS1A02G297500.1;TraesCS1B02G144500.1;TraesCS1B02G306400.1;TraesCS1B02G306500.1;TraesCS1D02G128000.1;TraesCS1D02G293900.1;TraesCS1D02G294000.1;TraesCS2A02G424200.2;TraesCS2B02G443800.2;Tra…
186	GO:0020037	MF	heme binding	186/ 3789	2946/ 133162	0.063136456211813	2.223298463385E-23	9.8936781620632E-21	MSTRG.10130.1;MSTRG.12557.1;MSTRG.13382.1;MSTRG.1514.3;MSTRG.25855.1;MSTRG.2801.1;MSTRG.28683.1;MSTRG.29685.2;MSTRG.35306.1;MSTRG.3697.2;MSTRG.3977.1;MSTRG.41155.1;MSTRG.41504.1;MSTRG.48915.3;MSTRG.49884.3;MSTRG.5797.1;MSTRG.6223.1;MSTRG.66411.1;MSTRG.67015.1;MSTRG.67022.1;MSTRG.67578.1;MSTRG.70225.2;MSTRG.71244.2;MSTRG.72198.2;TraesCS1A02G078200.1;TraesCS1A02G079400.1;TraesCS1A02G177300.1;TraesC…
31	GO:0009083	BP	branched-chain amino acid catabolic process	31/ 3789	101/ 133162	0.30693069306931	1.4627449579598E-23	6.5691876061974E-20	MSTRG.22627.1;MSTRG.26325.1;MSTRG.3562.1;MSTRG.3562.2;MSTRG.440.1;MSTRG.440.2;MSTRG.45952.5;MSTRG.55388.1;MSTRG.58567.1;MSTRG.63916.1;MSTRG.63916.3;MSTRG.68438.3;MSTRG.6956.2;TraesCS1A02G066800.1;TraesCS1A02G066800.2;TraesCS1A02G210300.2;TraesCS1B02G085100.1;TraesCS1B02G203500.1;TraesCS1D02G067800.1;TraesCS1D02G162200.1;TraesCS1D02G213600.1;TraesCS3D02G189400.1;TraesCS3D02G189400.2;TraesCS4A02G40…
189	GO:0046906	MF	tetrapyrrole binding	189/ 3789	3131/ 133162	0.060364100926222	1.5341742078025E-21	5.8517787640465E-19	MSTRG.10130.1;MSTRG.12557.1;MSTRG.13382.1;MSTRG.1514.3;MSTRG.25855.1;MSTRG.2801.1;MSTRG.28683.1;MSTRG.29685.2;MSTRG.35306.1;MSTRG.3697.2;MSTRG.3977.1;MSTRG.41155.1;MSTRG.41504.1;MSTRG.48915.3;MSTRG.49884.3;MSTRG.5797.1;MSTRG.6223.1;MSTRG.66411.1;MSTRG.67015.1;MSTRG.67022.1;MSTRG.67578.1;MSTRG.70225.2;MSTRG.71244.2;MSTRG.72198.2;TraesCS1A02G078200.1;TraesCS1A02G079400.1;TraesCS1A02G177300.1;TraesC…
54	GO:0022627	CC	cytosolic small ribosomal subunit	54/ 3789	406/ 133162	0.13300492610837	9.7671696021858E-21	9.8105792448622E-19	MSTRG.10449.1;MSTRG.11022.2;MSTRG.12545.1;MSTRG.14188.1;MSTRG.15216.2;MSTRG.18215.1;MSTRG.19152.2;MSTRG.32692.1;MSTRG.36966.1;MSTRG.40112.1;MSTRG.5400.1;MSTRG.56028.1;MSTRG.57993.1;MSTRG.61689.1;MSTRG.67401.1;MSTRG.8584.1;TraesCS1A02G129100.1;TraesCS1A02G286300.1;TraesCS1B02G146100.1;TraesCS1D02G125600.1;TraesCS2A02G184000.1;TraesCS2A02G295600.1;TraesCS2B02G262700.1;TraesCS2B02G293800.1;TraesCS2B…
19	GO:0006552	BP	L-leucine catabolic process	19/ 3789	33/ 133162	0.57575757575758	2.2757551088532E-21	5.1102080969298E-18	MSTRG.22627.1;MSTRG.26325.1;MSTRG.3562.1;MSTRG.3562.2;MSTRG.440.1;MSTRG.440.2;MSTRG.68438.3;MSTRG.6956.2;TraesCS1A02G066800.1;TraesCS1A02G066800.2;TraesCS1B02G085100.1;TraesCS1B02G203500.1;TraesCS1D02G067800.1;TraesCS1D02G162200.1;TraesCS3D02G189400.1;TraesCS3D02G189400.2;TraesCS4A02G401400.1;TraesCS4A02G401400.2;TraesCS7A02G102600.1
38	GO:0009081	BP	branched-chain amino acid metabolic process	38/ 3789	194/ 133162	0.19587628865979	6.7058822695488E-21	1.0038705757515E-17	MSTRG.22627.1;MSTRG.26325.1;MSTRG.3562.1;MSTRG.3562.2;MSTRG.40659.2;MSTRG.440.1;MSTRG.440.2;MSTRG.45952.5;MSTRG.55388.1;MSTRG.56834.1;MSTRG.58567.1;MSTRG.63916.1;MSTRG.63916.3;MSTRG.68438.3;MSTRG.6956.2;TraesCS1A02G066800.1;TraesCS1A02G066800.2;TraesCS1A02G210300.2;TraesCS1B02G085100.1;TraesCS1B02G203500.1;TraesCS1D02G067800.1;TraesCS1D02G162200.1;TraesCS1D02G213600.1;TraesCS2A02G577600.1;TraesCS…
151	GO:0004497	MF	monooxygenase activity	151/ 3789	2364/ 133162	0.063874788494078	1.2260439845104E-19	3.6372638207143E-17	MSTRG.12557.1;MSTRG.1749.7;MSTRG.1749.8;MSTRG.41155.1;MSTRG.41504.1;MSTRG.48915.3;MSTRG.49884.3;MSTRG.6223.1;MSTRG.67022.1;MSTRG.67578.1;MSTRG.71244.2;MSTRG.8016.1;MSTRG.8215.1;TraesCS1A02G177300.1;TraesCS1A02G177800.1;TraesCS1A02G238700.1;TraesCS1A02G277400.1;TraesCS1A02G292500.1;TraesCS1A02G303100.1;TraesCS1A02G351600.1;TraesCS1A02G394900.1;TraesCS1A02G395100.1;TraesCS1B02G001700.1;TraesCS1B02G…
151	GO:0005506	MF	iron ion binding	151/ 3789	2389/ 133162	0.063206362494768	3.484007677503E-19	8.4566368172118E-17	MSTRG.12557.1;MSTRG.13000.4;MSTRG.1514.3;MSTRG.41155.1;MSTRG.41504.1;MSTRG.42564.3;MSTRG.48915.3;MSTRG.49884.3;MSTRG.52957.3;MSTRG.6223.1;MSTRG.67022.1;MSTRG.67578.1;MSTRG.71244.2;TraesCS1A02G177300.1;TraesCS1A02G177800.1;TraesCS1A02G277400.1;TraesCS1A02G292500.1;TraesCS1A02G303100.1;TraesCS1A02G349900.2;TraesCS1A02G351600.1;TraesCS1A02G394900.1;TraesCS1A02G395100.1;TraesCS1B02G001700.1;TraesCS1B…
23	GO:0006551	BP	L-leucine metabolic process	23/ 3789	66/ 133162	0.34848484848485	2.7962321949723E-19	3.1394696969051E-16	MSTRG.22627.1;MSTRG.26325.1;MSTRG.3562.1;MSTRG.3562.2;MSTRG.440.1;MSTRG.440.2;MSTRG.63916.1;MSTRG.68438.3;MSTRG.6956.2;TraesCS1A02G066800.1;TraesCS1A02G066800.2;TraesCS1B02G085100.1;TraesCS1B02G203500.1;TraesCS1D02G067800.1;TraesCS1D02G162200.1;TraesCS2A02G577600.1;TraesCS3B02G006100.1;TraesCS3D02G189400.1;TraesCS3D02G189400.2;TraesCS4A02G401400.1;TraesCS4A02G401400.2;TraesCS6B02G200300.2;TraesCS…
37	GO:0016998	BP	cell wall macromolecule catabolic process	37/ 3789	207/ 133162	0.17874396135266	5.5159955769802E-19	4.9544672272436E-16	MSTRG.13692.3;MSTRG.13692.4;MSTRG.32139.1;MSTRG.3450.1;MSTRG.36866.4;TraesCS1A02G203600.1;TraesCS1A02G353600.1;TraesCS1B02G065000.1;TraesCS1B02G260600.1;TraesCS1B02G368300.1;TraesCS1B02G368400.1;TraesCS2A02G033600.1;TraesCS2A02G058100.1;TraesCS2D02G033100.1;TraesCS2D02G057000.1;TraesCS2D02G348900.1;TraesCS2D02G349000.1;TraesCS2D02G349400.1;TraesCS3A02G260100.1;TraesCS3A02G260200.1;TraesCS3A02G471…
158	GO:0016705	MF	oxidoreductase activity, acting on paired donors, with incorporation or reduction of molecular oxygen	158/ 3789	2605/ 133162	0.060652591170825	2.4254198204262E-18	5.3965591004483E-16	MSTRG.12557.1;MSTRG.13000.4;MSTRG.28683.1;MSTRG.3013.1;MSTRG.41155.1;MSTRG.41504.1;MSTRG.48915.3;MSTRG.49884.3;MSTRG.59591.1;MSTRG.6223.1;MSTRG.67022.1;MSTRG.67578.1;MSTRG.71244.2;MSTRG.8016.1;TraesCS1A02G177300.1;TraesCS1A02G177800.1;TraesCS1A02G277400.1;TraesCS1A02G292500.1;TraesCS1A02G303100.1;TraesCS1A02G351600.1;TraesCS1A02G394900.1;TraesCS1A02G395100.1;TraesCS1B02G001700.1;TraesCS1B02G06180…
101	GO:0046527	MF	glucosyltransferase activity	101/ 3789	1352/ 133162	0.074704142011834	5.4305444885163E-18	1.115350291103E-15	MSTRG.12611.2;MSTRG.12611.3;MSTRG.13651.1;MSTRG.13812.1;MSTRG.16625.2;MSTRG.17763.1;MSTRG.20621.1;MSTRG.25826.1;MSTRG.35597.2;MSTRG.35597.3;MSTRG.42950.1;MSTRG.46657.1;MSTRG.50386.2;MSTRG.54772.1;MSTRG.55291.1;MSTRG.57836.2;MSTRG.60601.1;MSTRG.68099.1;MSTRG.68099.2;TraesCS1A02G071400.1;TraesCS1B02G080400.1;TraesCS1B02G080400.2;TraesCS1B02G136200.2;TraesCS1B02G351600.3;TraesCS1D02G138100.1;TraesCS…
34	GO:0004568	MF	chitinase activity	34/ 3789	186/ 133162	0.18279569892473	6.9745757846998E-18	1.3301512389392E-15	MSTRG.13692.3;MSTRG.13692.4;MSTRG.13731.2;MSTRG.3450.1;MSTRG.36866.4;TraesCS1A02G203600.1;TraesCS1A02G353400.1;TraesCS1A02G353600.1;TraesCS1B02G065000.1;TraesCS1B02G260600.1;TraesCS1B02G368300.1;TraesCS1B02G368400.1;TraesCS2A02G033600.1;TraesCS2A02G040500.1;TraesCS2A02G040700.1;TraesCS2A02G058100.1;TraesCS2B02G053200.1;TraesCS2D02G033100.1;TraesCS2D02G039300.1;TraesCS2D02G057000.1;TraesCS2D02G348…
54	GO:0004364	MF	glutathione transferase activity	54/ 3789	471/ 133162	0.11464968152866	8.231103123933E-18	1.4651363560601E-15	MSTRG.1357.3;MSTRG.17522.2;MSTRG.35234.1;MSTRG.36212.3;MSTRG.45199.2;MSTRG.46154.2;MSTRG.68073.1;TraesCS1A02G013900.1;TraesCS1A02G186100.1;TraesCS1A02G186500.1;TraesCS1A02G187000.1;TraesCS1B02G194100.1;TraesCS1B02G194900.1;TraesCS1D02G011800.1;TraesCS2A02G218700.1;TraesCS2A02G504300.2;TraesCS2A02G578200.1;TraesCS2B02G244100.1;TraesCS2B02G532600.1;TraesCS2B02G609500.1;TraesCS2D02G224700.1;TraesCS2…
90	GO:0035251	MF	UDP-glucosyltransferase activity	90/ 3789	1147/ 133162	0.07846556233653	1.726462031899E-17	2.8810335157315E-15	MSTRG.13651.1;MSTRG.13812.1;MSTRG.17763.1;MSTRG.25826.1;MSTRG.35597.2;MSTRG.35597.3;MSTRG.42950.1;MSTRG.46657.1;MSTRG.50386.2;MSTRG.54772.1;MSTRG.55291.1;MSTRG.57836.2;MSTRG.60601.1;MSTRG.68099.1;MSTRG.68099.2;TraesCS1A02G071400.1;TraesCS1B02G080400.1;TraesCS1B02G080400.2;TraesCS1B02G136200.2;TraesCS1B02G351600.3;TraesCS1D02G138100.1;TraesCS2A02G028700.1;TraesCS2A02G511300.1;TraesCS2A02G565500.1;…
190	GO:0005576	CC	extracellular region	190/ 3789	3481/ 133162	0.054582016661879	3.8279565849462E-17	3.4604727527914E-15	MSTRG.10130.1;MSTRG.12611.2;MSTRG.12611.3;MSTRG.13382.1;MSTRG.13731.2;MSTRG.1545.1;MSTRG.16625.2;MSTRG.20621.1;MSTRG.21723.1;MSTRG.21723.2;MSTRG.24750.1;MSTRG.25855.1;MSTRG.2801.1;MSTRG.29047.2;MSTRG.29685.2;MSTRG.3298.1;MSTRG.3450.1;MSTRG.35306.1;MSTRG.36866.4;MSTRG.3697.2;MSTRG.3977.1;MSTRG.41604.1;MSTRG.44977.2;MSTRG.44994.7;MSTRG.57045.1;MSTRG.5797.1;MSTRG.58642.1;MSTRG.72198.2;MSTRG.72724.1;…
98	GO:0044282	BP	small molecule catabolic process	98/ 3789	1320/ 133162	0.074242424242424	2.5153637630022E-17	1.8827497766071E-14	MSTRG.20292.2;MSTRG.22627.1;MSTRG.24532.1;MSTRG.24907.4;MSTRG.26325.1;MSTRG.2635.2;MSTRG.35106.2;MSTRG.3562.1;MSTRG.3562.2;MSTRG.36556.1;MSTRG.36556.2;MSTRG.36556.3;MSTRG.440.1;MSTRG.440.2;MSTRG.45952.5;MSTRG.48555.2;MSTRG.52238.2;MSTRG.55388.1;MSTRG.58567.1;MSTRG.63916.1;MSTRG.63916.3;MSTRG.67015.1;MSTRG.68438.3;MSTRG.6956.2;MSTRG.9131.1;TraesCS1A02G066800.1;TraesCS1A02G066800.2;TraesCS1A02G1103…
53	GO:0006749	BP	glutathione metabolic process	53/ 3789	473/ 133162	0.11205073995772	4.4298899207834E-17	2.8420908048912E-14	MSTRG.1357.3;MSTRG.17522.2;MSTRG.26899.3;MSTRG.35234.1;MSTRG.36212.3;MSTRG.45199.2;MSTRG.46154.2;MSTRG.68073.1;TraesCS1A02G013900.1;TraesCS1A02G186100.1;TraesCS1A02G186500.1;TraesCS1A02G187000.1;TraesCS1B02G194100.1;TraesCS1B02G194900.1;TraesCS1D02G011800.1;TraesCS2A02G218700.1;TraesCS2A02G504300.2;TraesCS2A02G578200.1;TraesCS2B02G244100.1;TraesCS2B02G532600.1;TraesCS2B02G609500.1;TraesCS2D02G224…
226	GO:1990904	CC	ribonucleoprotein complex	226/ 3789	4524/ 133162	0.049955791335102	6.9049779578782E-16	5.674636430838E-14	MSTRG.10231.2;MSTRG.10449.1;MSTRG.10494.2;MSTRG.10591.1;MSTRG.10601.2;MSTRG.10885.1;MSTRG.10896.1;MSTRG.11022.2;MSTRG.12545.1;MSTRG.14188.1;MSTRG.14945.1;MSTRG.15216.2;MSTRG.1661.1;MSTRG.16680.2;MSTRG.16713.1;MSTRG.18215.1;MSTRG.18969.1;MSTRG.19152.2;MSTRG.2092.1;MSTRG.23212.2;MSTRG.23419.2;MSTRG.23494.1;MSTRG.24550.2;MSTRG.26988.2;MSTRG.27324.1;MSTRG.27327.1;MSTRG.27566.1;MSTRG.27651.1;MSTRG.279…
78	GO:0046395	BP	carboxylic acid catabolic process	78/ 3789	941/ 133162	0.082890541976621	1.1902721133075E-16	5.9394578454044E-14	MSTRG.20292.2;MSTRG.22627.1;MSTRG.24532.1;MSTRG.24907.4;MSTRG.26325.1;MSTRG.35106.2;MSTRG.3562.1;MSTRG.3562.2;MSTRG.440.1;MSTRG.440.2;MSTRG.45952.5;MSTRG.48555.2;MSTRG.52238.2;MSTRG.55388.1;MSTRG.58567.1;MSTRG.63916.1;MSTRG.63916.3;MSTRG.67015.1;MSTRG.68438.3;MSTRG.6956.2;TraesCS1A02G066800.1;TraesCS1A02G066800.2;TraesCS1A02G110300.1;TraesCS1A02G210300.2;TraesCS1B02G085100.1;TraesCS1B02G203500.1;…
78	GO:0016054	BP	organic acid catabolic process	78/ 3789	941/ 133162	0.082890541976621	1.1902721133075E-16	5.9394578454044E-14	MSTRG.20292.2;MSTRG.22627.1;MSTRG.24532.1;MSTRG.24907.4;MSTRG.26325.1;MSTRG.35106.2;MSTRG.3562.1;MSTRG.3562.2;MSTRG.440.1;MSTRG.440.2;MSTRG.45952.5;MSTRG.48555.2;MSTRG.52238.2;MSTRG.55388.1;MSTRG.58567.1;MSTRG.63916.1;MSTRG.63916.3;MSTRG.67015.1;MSTRG.68438.3;MSTRG.6956.2;TraesCS1A02G066800.1;TraesCS1A02G066800.2;TraesCS1A02G110300.1;TraesCS1A02G210300.2;TraesCS1B02G085100.1;TraesCS1B02G203500.1;…
124	GO:0008194	MF	UDP-glycosyltransferase activity	124/ 3789	1966/ 133162	0.063072227873856	5.6806144191534E-16	8.4262447217441E-14	MSTRG.13651.1;MSTRG.13812.1;MSTRG.17763.1;MSTRG.23417.2;MSTRG.25826.1;MSTRG.35597.2;MSTRG.35597.3;MSTRG.42950.1;MSTRG.45971.2;MSTRG.46657.1;MSTRG.50386.2;MSTRG.54772.1;MSTRG.55291.1;MSTRG.57836.2;MSTRG.60601.1;MSTRG.68099.1;MSTRG.68099.2;TraesCS1A02G071400.1;TraesCS1A02G249000.1;TraesCS1A02G347200.1;TraesCS1A02G347600.1;TraesCS1A02G391000.1;TraesCS1B02G080400.1;TraesCS1B02G080400.2;TraesCS1B02G13…
24	GO:0044347	BP	cell wall polysaccharide catabolic process	24/ 3789	102/ 133162	0.23529411764706	1.1857160441935E-15	4.4375422953942E-13	MSTRG.32139.1;MSTRG.3450.1;MSTRG.36866.4;TraesCS1A02G353600.1;TraesCS1B02G065000.1;TraesCS1B02G368300.1;TraesCS1B02G368400.1;TraesCS2A02G058100.1;TraesCS2D02G057000.1;TraesCS3A02G471700.1;TraesCS3A02G471900.1;TraesCS3A02G472000.1;TraesCS3B02G514800.1;TraesCS3B02G514900.1;TraesCS3B02G515100.1;TraesCS3D02G467300.1;TraesCS3D02G467500.1;TraesCS3D02G467600.1;TraesCS3D02G467700.1;TraesCS4A02G173800.1;T…
24	GO:0045493	BP	xylan catabolic process	24/ 3789	102/ 133162	0.23529411764706	1.1857160441935E-15	4.4375422953942E-13	MSTRG.32139.1;MSTRG.3450.1;MSTRG.36866.4;TraesCS1A02G353600.1;TraesCS1B02G065000.1;TraesCS1B02G368300.1;TraesCS1B02G368400.1;TraesCS2A02G058100.1;TraesCS2D02G057000.1;TraesCS3A02G471700.1;TraesCS3A02G471900.1;TraesCS3A02G472000.1;TraesCS3B02G514800.1;TraesCS3B02G514900.1;TraesCS3B02G515100.1;TraesCS3D02G467300.1;TraesCS3D02G467500.1;TraesCS3D02G467600.1;TraesCS3D02G467700.1;TraesCS4A02G173800.1;T…
24	GO:2000895	BP	hemicellulose catabolic process	24/ 3789	102/ 133162	0.23529411764706	1.1857160441935E-15	4.4375422953942E-13	MSTRG.32139.1;MSTRG.3450.1;MSTRG.36866.4;TraesCS1A02G353600.1;TraesCS1B02G065000.1;TraesCS1B02G368300.1;TraesCS1B02G368400.1;TraesCS2A02G058100.1;TraesCS2D02G057000.1;TraesCS3A02G471700.1;TraesCS3A02G471900.1;TraesCS3A02G472000.1;TraesCS3B02G514800.1;TraesCS3B02G514900.1;TraesCS3B02G515100.1;TraesCS3D02G467300.1;TraesCS3D02G467500.1;TraesCS3D02G467600.1;TraesCS3D02G467700.1;TraesCS4A02G173800.1;T…
323	GO:0022857	MF	transmembrane transporter activity	323/ 3789	7367/ 133162	0.043844169947061	2.1463688289412E-14	3.0162130385648E-12	MSTRG.11399.1;MSTRG.11568.1;MSTRG.12242.1;MSTRG.13216.1;MSTRG.13537.1;MSTRG.13537.2;MSTRG.13537.3;MSTRG.16029.1;MSTRG.16248.2;MSTRG.16481.2;MSTRG.17762.1;MSTRG.19754.3;MSTRG.20042.2;MSTRG.20345.1;MSTRG.20485.1;MSTRG.21363.1;MSTRG.23897.1;MSTRG.24228.1;MSTRG.24359.2;MSTRG.24907.4;MSTRG.26756.1;MSTRG.2720.1;MSTRG.27986.1;MSTRG.29261.2;MSTRG.30783.1;MSTRG.31342.1;MSTRG.32576.2;MSTRG.32925.1;MSTRG.32…
182	GO:0016757	MF	glycosyltransferase activity	182/ 3789	3518/ 133162	0.051733939738488	2.4411732904611E-14	3.2589663427655E-12	MSTRG.12611.2;MSTRG.12611.3;MSTRG.13651.1;MSTRG.13812.1;MSTRG.15293.1;MSTRG.16112.1;MSTRG.16625.2;MSTRG.17763.1;MSTRG.20621.1;MSTRG.22115.3;MSTRG.23417.2;MSTRG.25742.2;MSTRG.25742.3;MSTRG.25826.1;MSTRG.29580.1;MSTRG.35597.2;MSTRG.35597.3;MSTRG.41136.1;MSTRG.42950.1;MSTRG.45971.2;MSTRG.46657.1;MSTRG.50386.2;MSTRG.52422.1;MSTRG.52997.2;MSTRG.54772.1;MSTRG.55291.1;MSTRG.57836.2;MSTRG.60601.1;MSTRG.6…
154	GO:0016798	MF	hydrolase activity, acting on glycosyl bonds	154/ 3789	2806/ 133162	0.05488239486814	2.6842876855644E-14	3.4128800573604E-12	MSTRG.10905.1;MSTRG.12611.2;MSTRG.12611.3;MSTRG.13692.3;MSTRG.13692.4;MSTRG.13731.2;MSTRG.16625.2;MSTRG.16976.1;MSTRG.20621.1;MSTRG.20926.1;MSTRG.21310.1;MSTRG.22115.3;MSTRG.22623.2;MSTRG.25742.2;MSTRG.25742.3;MSTRG.27633.1;MSTRG.29580.1;MSTRG.3157.7;MSTRG.32211.4;MSTRG.3450.1;MSTRG.35754.1;MSTRG.35757.3;MSTRG.36866.4;MSTRG.3897.3;MSTRG.41769.1;MSTRG.42312.1;MSTRG.42451.1;MSTRG.47263.2;MSTRG.4837…
255	GO:0005975	BP	carbohydrate metabolic process	255/ 3789	5418/ 133162	0.047065337763012	1.0812181045936E-14	3.7351926982538E-12	MSTRG.10905.1;MSTRG.12611.2;MSTRG.12611.3;MSTRG.13692.3;MSTRG.13692.4;MSTRG.13731.2;MSTRG.15572.1;MSTRG.16625.2;MSTRG.16976.1;MSTRG.20621.1;MSTRG.20926.1;MSTRG.21310.1;MSTRG.22623.2;MSTRG.23843.1;MSTRG.23960.1;MSTRG.23990.2;MSTRG.27633.1;MSTRG.27773.1;MSTRG.31402.2;MSTRG.3157.7;MSTRG.32139.1;MSTRG.32211.4;MSTRG.3450.1;MSTRG.35597.2;MSTRG.35597.3;MSTRG.35754.1;MSTRG.35757.3;MSTRG.36866.4;MSTRG.389…
59	GO:0006575	BP	modified amino acid metabolic process	59/ 3789	659/ 133162	0.089529590288316	2.1699206122546E-14	6.9607953354538E-12	MSTRG.1357.3;MSTRG.17522.2;MSTRG.26899.3;MSTRG.35234.1;MSTRG.36212.3;MSTRG.45199.2;MSTRG.46154.2;MSTRG.68073.1;TraesCS1A02G013900.1;TraesCS1A02G186100.1;TraesCS1A02G186500.1;TraesCS1A02G187000.1;TraesCS1B02G194100.1;TraesCS1B02G194900.1;TraesCS1D02G011800.1;TraesCS2A02G218700.1;TraesCS2A02G504300.2;TraesCS2A02G578200.1;TraesCS2B02G244100.1;TraesCS2B02G532600.1;TraesCS2B02G547000.1;TraesCS2B02G609…
79	GO:0044248	BP	cellular catabolic process	79/ 3789	1066/ 133162	0.074108818011257	3.2392763394353E-14	9.6983933602693E-12	MSTRG.20292.2;MSTRG.22627.1;MSTRG.24532.1;MSTRG.24907.4;MSTRG.26325.1;MSTRG.35106.2;MSTRG.3562.1;MSTRG.3562.2;MSTRG.440.1;MSTRG.440.2;MSTRG.45952.5;MSTRG.48555.2;MSTRG.52238.2;MSTRG.55388.1;MSTRG.58567.1;MSTRG.63916.1;MSTRG.63916.3;MSTRG.67015.1;MSTRG.68438.3;MSTRG.6956.2;TraesCS1A02G066800.1;TraesCS1A02G066800.2;TraesCS1A02G110300.1;TraesCS1A02G210300.2;TraesCS1B02G085100.1;TraesCS1B02G203500.1;…
138	GO:0004553	MF	hydrolase activity, hydrolyzing O-glycosyl compounds	138/ 3789	2450/ 133162	0.056326530612245	8.6904230844519E-14	1.0523612024149E-11	MSTRG.10905.1;MSTRG.12611.2;MSTRG.12611.3;MSTRG.13692.3;MSTRG.13692.4;MSTRG.13731.2;MSTRG.16625.2;MSTRG.16976.1;MSTRG.20621.1;MSTRG.20926.1;MSTRG.21310.1;MSTRG.22115.3;MSTRG.22623.2;MSTRG.25742.2;MSTRG.25742.3;MSTRG.27633.1;MSTRG.29580.1;MSTRG.3157.7;MSTRG.32211.4;MSTRG.3450.1;MSTRG.35754.1;MSTRG.35757.3;MSTRG.36866.4;MSTRG.3897.3;MSTRG.41769.1;MSTRG.42312.1;MSTRG.42451.1;MSTRG.47263.2;MSTRG.6106…
329	GO:0005215	MF	transporter activity	329/ 3789	7613/ 133162	0.043215552344674	9.0652837661211E-14	1.0523612024149E-11	MSTRG.11399.1;MSTRG.11568.1;MSTRG.12242.1;MSTRG.13216.1;MSTRG.13537.1;MSTRG.13537.2;MSTRG.13537.3;MSTRG.16029.1;MSTRG.16248.2;MSTRG.16481.2;MSTRG.17762.1;MSTRG.19754.3;MSTRG.20042.2;MSTRG.20345.1;MSTRG.20485.1;MSTRG.21363.1;MSTRG.23897.1;MSTRG.24228.1;MSTRG.24359.2;MSTRG.24907.4;MSTRG.26756.1;MSTRG.2720.1;MSTRG.27986.1;MSTRG.29261.2;MSTRG.30783.1;MSTRG.31342.1;MSTRG.32576.2;MSTRG.32925.1;MSTRG.32…
19	GO:0009080	BP	pyruvate family amino acid catabolic process	19/ 3789	69/ 133162	0.27536231884058	4.826597689017E-14	1.354765638836E-11	MSTRG.22627.1;MSTRG.26325.1;MSTRG.3562.1;MSTRG.3562.2;MSTRG.440.1;MSTRG.440.2;MSTRG.68438.3;MSTRG.6956.2;TraesCS1A02G066800.1;TraesCS1A02G066800.2;TraesCS1B02G085100.1;TraesCS1B02G203500.1;TraesCS1D02G067800.1;TraesCS1D02G162200.1;TraesCS3D02G189400.1;TraesCS3D02G189400.2;TraesCS4A02G401400.1;TraesCS4A02G401400.2;TraesCS7A02G102600.1
55	GO:0009063	BP	amino acid catabolic process	55/ 3789	603/ 133162	0.091210613598673	7.5836724524572E-14	2.0034278225874E-11	MSTRG.20292.2;MSTRG.22627.1;MSTRG.26325.1;MSTRG.3562.1;MSTRG.3562.2;MSTRG.440.1;MSTRG.440.2;MSTRG.45952.5;MSTRG.55388.1;MSTRG.58567.1;MSTRG.63916.1;MSTRG.63916.3;MSTRG.67015.1;MSTRG.68438.3;MSTRG.6956.2;TraesCS1A02G066800.1;TraesCS1A02G066800.2;TraesCS1A02G210300.2;TraesCS1B02G085100.1;TraesCS1B02G203500.1;TraesCS1B02G300500.1;TraesCS1D02G067800.1;TraesCS1D02G162200.1;TraesCS1D02G213600.1;TraesCS…
57	GO:0015935	CC	small ribosomal subunit	57/ 3789	670/ 133162	0.085074626865672	4.8956714508645E-13	3.1612049939868E-11	MSTRG.10449.1;MSTRG.11022.2;MSTRG.12545.1;MSTRG.14188.1;MSTRG.15216.2;MSTRG.18215.1;MSTRG.19152.2;MSTRG.32692.1;MSTRG.36966.1;MSTRG.40112.1;MSTRG.5400.1;MSTRG.56028.1;MSTRG.57993.1;MSTRG.61689.1;MSTRG.67401.1;MSTRG.8584.1;TraesCS1A02G129100.1;TraesCS1A02G286300.1;TraesCS1A02G403400.1;TraesCS1B02G146100.1;TraesCS1D02G125600.1;TraesCS2A02G184000.1;TraesCS2A02G295600.1;TraesCS2B02G262700.1;TraesCS2B…
9	GO:0008470	MF	3-methylbutanoyl-CoA dehydrogenase activity	9/ 3789	11/ 133162	0.81818181818182	6.3266209850939E-13	6.4969530885387E-11	MSTRG.3562.1;MSTRG.3562.2;MSTRG.440.1;MSTRG.440.2;MSTRG.6956.2;TraesCS1A02G066800.1;TraesCS1A02G066800.2;TraesCS1B02G085100.1;TraesCS1D02G067800.1
9	GO:0016937	MF	short-chain fatty acyl-CoA dehydrogenase activity	9/ 3789	11/ 133162	0.81818181818182	6.3266209850939E-13	6.4969530885387E-11	MSTRG.3562.1;MSTRG.3562.2;MSTRG.440.1;MSTRG.440.2;MSTRG.6956.2;TraesCS1A02G066800.1;TraesCS1A02G066800.2;TraesCS1B02G085100.1;TraesCS1D02G067800.1
24	GO:0009078	BP	pyruvate family amino acid metabolic process	24/ 3789	129/ 133162	0.18604651162791	3.0644044760855E-13	7.6456891678333E-11	MSTRG.22627.1;MSTRG.26325.1;MSTRG.3562.1;MSTRG.3562.2;MSTRG.440.1;MSTRG.440.2;MSTRG.56834.1;MSTRG.63916.1;MSTRG.68438.3;MSTRG.6956.2;TraesCS1A02G066800.1;TraesCS1A02G066800.2;TraesCS1B02G085100.1;TraesCS1B02G203500.1;TraesCS1D02G067800.1;TraesCS1D02G162200.1;TraesCS2A02G577600.1;TraesCS3B02G006100.1;TraesCS3D02G189400.1;TraesCS3D02G189400.2;TraesCS4A02G401400.1;TraesCS4A02G401400.2;TraesCS6B02G20…
31	GO:0002181	BP	cytoplasmic translation	31/ 3789	225/ 133162	0.13777777777778	5.7200493454383E-13	1.3520390321244E-10	MSTRG.10147.1;MSTRG.1661.1;MSTRG.2092.1;MSTRG.27651.1;MSTRG.6143.3;MSTRG.62961.2;MSTRG.8125.1;MSTRG.8125.2;MSTRG.8573.2;MSTRG.9240.2;TraesCS1A02G383500.1;TraesCS1B02G240000.1;TraesCS1B02G294200.1;TraesCS1B02G409800.1;TraesCS2B02G184100.1;TraesCS3A02G007300.1;TraesCS3B02G370900.1;TraesCS3D02G332800.1;TraesCS3D02G352800.1;TraesCS5A02G105800.1;TraesCS5A02G170300.1;TraesCS5A02G468000.1;TraesCS5B02G10…
74	GO:0044036	BP	cell wall macromolecule metabolic process	74/ 3789	1053/ 133162	0.070275403608737	2.7153284941797E-12	6.0972701336805E-10	MSTRG.12611.2;MSTRG.12611.3;MSTRG.13692.3;MSTRG.13692.4;MSTRG.16625.2;MSTRG.20621.1;MSTRG.32139.1;MSTRG.3450.1;MSTRG.36866.4;MSTRG.41295.1;MSTRG.59194.1;TraesCS1A02G203600.1;TraesCS1A02G353600.1;TraesCS1A02G391000.1;TraesCS1B02G065000.1;TraesCS1B02G260600.1;TraesCS1B02G368300.1;TraesCS1B02G368400.1;TraesCS1B02G445600.1;TraesCS1D02G423100.1;TraesCS2A02G033600.1;TraesCS2A02G058100.1;TraesCS2A02G433…
195	GO:0043436	BP	oxoacid metabolic process	195/ 3789	4070/ 133162	0.047911547911548	3.7459854771204E-12	8.0110575132131E-10	MSTRG.11752.1;MSTRG.13000.4;MSTRG.17108.1;MSTRG.20292.2;MSTRG.22627.1;MSTRG.24532.1;MSTRG.24907.4;MSTRG.26325.1;MSTRG.28683.1;MSTRG.32602.2;MSTRG.35106.2;MSTRG.3562.1;MSTRG.3562.2;MSTRG.40659.2;MSTRG.41051.2;MSTRG.42575.6;MSTRG.440.1;MSTRG.440.2;MSTRG.45192.5;MSTRG.45952.5;MSTRG.48493.1;MSTRG.48555.2;MSTRG.52238.2;MSTRG.52957.3;MSTRG.55320.1;MSTRG.55388.1;MSTRG.56834.1;MSTRG.58567.1;MSTRG.62366.1…
195	GO:0006082	BP	organic acid metabolic process	195/ 3789	4078/ 133162	0.047817557626287	3.9981989586867E-12	8.16177796521E-10	MSTRG.11752.1;MSTRG.13000.4;MSTRG.17108.1;MSTRG.20292.2;MSTRG.22627.1;MSTRG.24532.1;MSTRG.24907.4;MSTRG.26325.1;MSTRG.28683.1;MSTRG.32602.2;MSTRG.35106.2;MSTRG.3562.1;MSTRG.3562.2;MSTRG.40659.2;MSTRG.41051.2;MSTRG.42575.6;MSTRG.440.1;MSTRG.440.2;MSTRG.45192.5;MSTRG.45952.5;MSTRG.48493.1;MSTRG.48555.2;MSTRG.52238.2;MSTRG.52957.3;MSTRG.55320.1;MSTRG.55388.1;MSTRG.56834.1;MSTRG.58567.1;MSTRG.62366.1…
192	GO:0019752	BP	carboxylic acid metabolic process	192/ 3789	4012/ 133162	0.047856430707876	5.4043124113826E-12	1.0552507408487E-9	MSTRG.11752.1;MSTRG.13000.4;MSTRG.17108.1;MSTRG.20292.2;MSTRG.22627.1;MSTRG.24532.1;MSTRG.24907.4;MSTRG.26325.1;MSTRG.28683.1;MSTRG.32602.2;MSTRG.35106.2;MSTRG.3562.1;MSTRG.3562.2;MSTRG.40659.2;MSTRG.41051.2;MSTRG.42575.6;MSTRG.440.1;MSTRG.440.2;MSTRG.45192.5;MSTRG.45952.5;MSTRG.48555.2;MSTRG.52238.2;MSTRG.52957.3;MSTRG.55320.1;MSTRG.55388.1;MSTRG.56834.1;MSTRG.58567.1;MSTRG.62366.1;MSTRG.63916.1…
73	GO:0046873	MF	metal ion transmembrane transporter activity	73/ 3789	1083/ 133162	0.067405355493998	3.7974638900873E-11	3.7552698468641E-9	MSTRG.11568.1;MSTRG.32576.2;MSTRG.39087.2;MSTRG.39720.2;MSTRG.52873.1;MSTRG.5468.1;MSTRG.61634.1;MSTRG.63290.1;MSTRG.63678.2;MSTRG.63678.3;MSTRG.63682.1;MSTRG.63684.1;MSTRG.66827.1;MSTRG.66838.3;MSTRG.69408.10;MSTRG.70637.1;MSTRG.70642.2;MSTRG.70645.1;MSTRG.70918.1;MSTRG.71902.1;MSTRG.73119.1;MSTRG.8645.1;MSTRG.8645.2;TraesCS1A02G125500.1;TraesCS1A02G297400.1;TraesCS1A02G297500.1;TraesCS1B02G1445…
22	GO:0000041	BP	transition metal ion transport	22/ 3789	132/ 133162	0.16666666666667	2.852147655475E-11	5.3370813003077E-9	MSTRG.39087.2;MSTRG.42564.3;TraesCS1A02G125500.1;TraesCS1A02G297500.1;TraesCS1B02G144500.1;TraesCS1B02G306500.1;TraesCS1D02G128000.1;TraesCS1D02G293900.1;TraesCS2A02G424200.2;TraesCS2B02G133000.1;TraesCS2B02G443800.2;TraesCS2D02G422000.1;TraesCS3B02G595100.1;TraesCS4D02G036000.1;TraesCS4D02G254100.1;TraesCS5A02G152400.1;TraesCS5B02G151000.1;TraesCS5D02G157600.1;TraesCS7B02G227900.1;TraesCS7B02G26…
127	GO:0005976	BP	polysaccharide metabolic process	127/ 3789	2379/ 133162	0.05338377469525	3.8171719538863E-11	6.8571676979613E-9	MSTRG.12611.2;MSTRG.12611.3;MSTRG.13692.3;MSTRG.13692.4;MSTRG.16625.2;MSTRG.20621.1;MSTRG.23960.1;MSTRG.27773.1;MSTRG.31402.2;MSTRG.32139.1;MSTRG.3450.1;MSTRG.36866.4;MSTRG.41295.1;MSTRG.42451.1;MSTRG.43810.2;MSTRG.59194.1;TraesCS1A02G203600.1;TraesCS1A02G263900.1;TraesCS1A02G353600.1;TraesCS1A02G391000.1;TraesCS1B02G065000.1;TraesCS1B02G136200.2;TraesCS1B02G182000.1;TraesCS1B02G260600.1;TraesCS1…
71	GO:0000272	BP	polysaccharide catabolic process	71/ 3789	1050/ 133162	0.067619047619048	4.2856797216261E-11	7.4026875499318E-9	MSTRG.13692.3;MSTRG.13692.4;MSTRG.23960.1;MSTRG.27773.1;MSTRG.31402.2;MSTRG.32139.1;MSTRG.3450.1;MSTRG.36866.4;MSTRG.42451.1;TraesCS1A02G203600.1;TraesCS1A02G263900.1;TraesCS1A02G353600.1;TraesCS1B02G065000.1;TraesCS1B02G182000.1;TraesCS1B02G260600.1;TraesCS1B02G368300.1;TraesCS1B02G368400.1;TraesCS2A02G033600.1;TraesCS2A02G058100.1;TraesCS2A02G105900.1;TraesCS2A02G352800.3;TraesCS2B02G117500.1;T…
91	GO:1901605	BP	alpha-amino acid metabolic process	91/ 3789	1512/ 133162	0.060185185185185	5.0947493353704E-11	8.4742663944994E-9	MSTRG.13000.4;MSTRG.17108.1;MSTRG.20292.2;MSTRG.22627.1;MSTRG.26325.1;MSTRG.3562.1;MSTRG.3562.2;MSTRG.42575.6;MSTRG.440.1;MSTRG.440.2;MSTRG.45192.5;MSTRG.52957.3;MSTRG.56834.1;MSTRG.62366.1;MSTRG.63916.1;MSTRG.63916.3;MSTRG.67015.1;MSTRG.68438.3;MSTRG.6956.2;MSTRG.9783.1;TraesCS1A02G066800.1;TraesCS1A02G066800.2;TraesCS1A02G188000.1;TraesCS1A02G210300.2;TraesCS1A02G428400.1;TraesCS1B02G085100.1;T…
10	GO:0052890	MF	oxidoreductase activity, acting on the CH-CH group of donors, with a flavin as acceptor	10/ 3789	22/ 133162	0.45454545454545	1.6256636124894E-10	1.4468406151155E-8	MSTRG.3562.1;MSTRG.3562.2;MSTRG.440.1;MSTRG.440.2;MSTRG.6956.2;TraesCS1A02G066800.1;TraesCS1A02G066800.2;TraesCS1A02G110300.1;TraesCS1B02G085100.1;TraesCS1D02G067800.1
10	GO:0003995	MF	acyl-CoA dehydrogenase activity	10/ 3789	22/ 133162	0.45454545454545	1.6256636124894E-10	1.4468406151155E-8	MSTRG.3562.1;MSTRG.3562.2;MSTRG.440.1;MSTRG.440.2;MSTRG.6956.2;TraesCS1A02G066800.1;TraesCS1A02G066800.2;TraesCS1A02G110300.1;TraesCS1B02G085100.1;TraesCS1D02G067800.1
13	GO:0043455	BP	regulation of secondary metabolic process	13/ 3789	42/ 133162	0.30952380952381	9.2593905374053E-11	1.485140103696E-8	MSTRG.63356.1;MSTRG.66398.1;TraesCS2B02G258300.1;TraesCS3A02G148700.1;TraesCS3B02G175900.1;TraesCS3D02G156500.1;TraesCS4A02G228600.1;TraesCS4A02G228800.1;TraesCS4B02G087600.1;TraesCS4D02G085000.1;TraesCS6A02G178900.1;TraesCS7B02G257400.1;TraesCS7D02G352400.1
9	GO:0004485	MF	methylcrotonoyl-CoA carboxylase activity	9/ 3789	18/ 133162	0.5	4.6670904865196E-10	4.0197198706475E-8	MSTRG.41780.3;MSTRG.45452.3;MSTRG.68438.3;TraesCS4A02G401400.1;TraesCS4A02G401400.2;TraesCS5A02G053700.1;TraesCS5B02G062500.1;TraesCS5D02G065100.1;TraesCS7A02G102600.1
44	GO:1901606	BP	alpha-amino acid catabolic process	44/ 3789	530/ 133162	0.083018867924528	4.4677166399764E-10	6.0801561909496E-8	MSTRG.20292.2;MSTRG.22627.1;MSTRG.26325.1;MSTRG.3562.1;MSTRG.3562.2;MSTRG.440.1;MSTRG.440.2;MSTRG.63916.1;MSTRG.63916.3;MSTRG.67015.1;MSTRG.68438.3;MSTRG.6956.2;TraesCS1A02G066800.1;TraesCS1A02G066800.2;TraesCS1A02G210300.2;TraesCS1B02G085100.1;TraesCS1B02G203500.1;TraesCS1B02G300500.1;TraesCS1D02G067800.1;TraesCS1D02G162200.1;TraesCS1D02G213600.1;TraesCS2A02G382700.1;TraesCS2D02G493600.1;TraesCS…
9	GO:0080037	BP	negative regulation of cytokinin-activated signaling pathway	9/ 3789	18/ 133162	0.5	4.6670904865196E-10	6.1646774632234E-8	MSTRG.63356.1;MSTRG.66398.1;TraesCS4A02G228600.1;TraesCS4A02G228800.1;TraesCS4B02G087600.1;TraesCS4D02G085000.1;TraesCS6A02G178900.1;TraesCS7B02G257400.1;TraesCS7D02G352400.1
10	GO:0007584	BP	response to nutrient	10/ 3789	25/ 133162	0.4	7.5995578117493E-10	9.6747178720547E-8	MSTRG.34728.1;MSTRG.55388.1;MSTRG.58567.1;TraesCS2B02G271700.1;TraesCS2D02G252600.1;TraesCS4B02G319900.1;TraesCS4D02G021400.1;TraesCS5A02G492000.1;TraesCS6B02G050600.1;TraesCS6D02G041600.1
140	GO:0042221	BP	response to chemical	140/ 3789	2844/ 133162	0.049226441631505	7.7552848673786E-10	9.6747178720547E-8	MSTRG.1357.3;MSTRG.1749.7;MSTRG.1749.8;MSTRG.17522.2;MSTRG.20345.1;MSTRG.31751.1;MSTRG.34728.1;MSTRG.35234.1;MSTRG.36212.3;MSTRG.45199.2;MSTRG.46154.2;MSTRG.48493.1;MSTRG.52873.1;MSTRG.54598.1;MSTRG.55388.1;MSTRG.58567.1;MSTRG.61168.1;MSTRG.68073.1;MSTRG.71134.1;MSTRG.8215.1;MSTRG.875.1;TraesCS1A02G013900.1;TraesCS1A02G186100.1;TraesCS1A02G186500.1;TraesCS1A02G187000.1;TraesCS1A02G210900.1;TraesC…
63	GO:0016765	MF	transferase activity, transferring alkyl or aryl (other than methyl) groups	63/ 3789	946/ 133162	0.066596194503171	1.4202617217502E-9	1.1850308740853E-7	MSTRG.1357.3;MSTRG.17522.2;MSTRG.22728.2;MSTRG.35234.1;MSTRG.36212.3;MSTRG.45192.5;MSTRG.45199.2;MSTRG.46154.2;MSTRG.68073.1;TraesCS1A02G013900.1;TraesCS1A02G186100.1;TraesCS1A02G186500.1;TraesCS1A02G187000.1;TraesCS1B02G194100.1;TraesCS1B02G194900.1;TraesCS1D02G011800.1;TraesCS2A02G095700.1;TraesCS2A02G218700.1;TraesCS2A02G504300.2;TraesCS2A02G578200.1;TraesCS2B02G111100.1;TraesCS2B02G244100.1;T…
119	GO:0016758	MF	hexosyltransferase activity	119/ 3789	2332/ 133162	0.051029159519726	1.7666046342797E-9	1.4293437495536E-7	MSTRG.12611.2;MSTRG.12611.3;MSTRG.13651.1;MSTRG.13812.1;MSTRG.16625.2;MSTRG.17763.1;MSTRG.20621.1;MSTRG.25826.1;MSTRG.35597.2;MSTRG.35597.3;MSTRG.42950.1;MSTRG.45971.2;MSTRG.46657.1;MSTRG.50386.2;MSTRG.52997.2;MSTRG.54772.1;MSTRG.55291.1;MSTRG.57836.2;MSTRG.60601.1;MSTRG.68099.1;MSTRG.68099.2;TraesCS1A02G071400.1;TraesCS1A02G391000.1;TraesCS1B02G080400.1;TraesCS1B02G080400.2;TraesCS1B02G136200.2;…
33	GO:0034728	BP	nucleosome organization	33/ 3789	340/ 133162	0.097058823529412	1.3849860727096E-9	1.6810736358213E-7	MSTRG.2258.2;TraesCS1A02G201300.1;TraesCS1A02G291500.1;TraesCS1A02G295700.1;TraesCS1B02G301100.1;TraesCS1B02G380200.1;TraesCS1D02G099600.4;TraesCS1D02G204700.1;TraesCS2B02G415900.1;TraesCS3A02G354300.1;TraesCS3D02G252400.5;TraesCS3D02G252400.6;TraesCS4A02G067800.1;TraesCS4B02G225000.1;TraesCS5A02G299500.1;TraesCS5A02G336500.1;TraesCS5A02G348000.1;TraesCS5B02G348900.1;TraesCS5B02G349100.1;TraesCS5…
8	GO:0033539	BP	fatty acid beta-oxidation using acyl-CoA dehydrogenase	8/ 3789	15/ 133162	0.53333333333333	2.2958320706741E-9	2.7133110077361E-7	MSTRG.35106.2;MSTRG.48555.2;MSTRG.52238.2;TraesCS4A02G357200.1;TraesCS5D02G515700.1;TraesCS6A02G409600.1;TraesCS6B02G455600.1;TraesCS6D02G393200.1
335	GO:0009056	BP	catabolic process	335/ 3789	8514/ 133162	0.039346957951609	2.7705454707935E-9	3.1680328053153E-7	MSTRG.10130.1;MSTRG.12968.1;MSTRG.13382.1;MSTRG.13692.3;MSTRG.13692.4;MSTRG.15061.4;MSTRG.15195.1;MSTRG.15572.1;MSTRG.15925.1;MSTRG.18073.2;MSTRG.1944.1;MSTRG.20292.2;MSTRG.22627.1;MSTRG.23843.1;MSTRG.23960.1;MSTRG.24532.1;MSTRG.24907.4;MSTRG.25855.1;MSTRG.26325.1;MSTRG.2635.2;MSTRG.27773.1;MSTRG.2801.1;MSTRG.28160.1;MSTRG.2827.3;MSTRG.29685.2;MSTRG.30961.1;MSTRG.30961.2;MSTRG.31402.2;MSTRG.32139…
10	GO:2000762	BP	regulation of phenylpropanoid metabolic process	10/ 3789	28/ 133162	0.35714285714286	2.8216725052908E-9	3.1680328053153E-7	MSTRG.63356.1;MSTRG.66398.1;TraesCS2B02G258300.1;TraesCS4A02G228600.1;TraesCS4A02G228800.1;TraesCS4B02G087600.1;TraesCS4D02G085000.1;TraesCS6A02G178900.1;TraesCS7B02G257400.1;TraesCS7D02G352400.1
21	GO:0005384	MF	manganese ion transmembrane transporter activity	21/ 3789	157/ 133162	0.13375796178344	5.0109305875795E-9	3.9350543143639E-7	MSTRG.32576.2;MSTRG.39087.2;MSTRG.52873.1;MSTRG.63684.1;MSTRG.70918.1;MSTRG.71902.1;TraesCS2B02G133000.1;TraesCS2B02G455100.1;TraesCS2B02G455200.1;TraesCS2B02G610400.1;TraesCS2D02G431900.1;TraesCS2D02G588000.1;TraesCS4D02G036000.1;TraesCS4D02G254100.1;TraesCS5A02G161200.5;TraesCS5A02G203400.1;TraesCS5B02G202100.1;TraesCS5D02G209900.1;TraesCS6B02G353300.1;TraesCS6D02G302400.3;TraesCS7B02G227900.1
58	GO:0010410	BP	hemicellulose metabolic process	58/ 3789	874/ 133162	0.066361556064073	4.888923408758E-9	5.3551597631054E-7	MSTRG.12611.2;MSTRG.12611.3;MSTRG.16625.2;MSTRG.20621.1;MSTRG.32139.1;MSTRG.3450.1;MSTRG.36866.4;MSTRG.41295.1;MSTRG.59194.1;TraesCS1A02G353600.1;TraesCS1A02G391000.1;TraesCS1B02G065000.1;TraesCS1B02G368300.1;TraesCS1B02G368400.1;TraesCS1B02G445600.1;TraesCS1D02G423100.1;TraesCS2A02G058100.1;TraesCS2A02G433500.1;TraesCS2B02G347000.1;TraesCS2B02G454500.1;TraesCS2D02G057000.1;TraesCS2D02G431500.1;T…
61	GO:0010383	BP	cell wall polysaccharide metabolic process	61/ 3789	943/ 133162	0.064687168610817	5.4126976898658E-9	5.7877203155207E-7	MSTRG.12611.2;MSTRG.12611.3;MSTRG.16625.2;MSTRG.20621.1;MSTRG.32139.1;MSTRG.3450.1;MSTRG.36866.4;MSTRG.41295.1;MSTRG.59194.1;TraesCS1A02G353600.1;TraesCS1A02G391000.1;TraesCS1B02G065000.1;TraesCS1B02G368300.1;TraesCS1B02G368400.1;TraesCS1B02G445600.1;TraesCS1D02G423100.1;TraesCS2A02G058100.1;TraesCS2A02G433500.1;TraesCS2B02G347000.1;TraesCS2B02G454500.1;TraesCS2D02G057000.1;TraesCS2D02G431500.1;T…
287	GO:0044281	BP	small molecule metabolic process	287/ 3789	7167/ 133162	0.040044649086089	8.8918761434401E-9	9.1304198487841E-7	MSTRG.11752.1;MSTRG.13000.4;MSTRG.15572.1;MSTRG.16112.1;MSTRG.17108.1;MSTRG.17816.1;MSTRG.20292.2;MSTRG.20963.1;MSTRG.22627.1;MSTRG.22728.2;MSTRG.23843.1;MSTRG.23990.2;MSTRG.24532.1;MSTRG.24907.4;MSTRG.26325.1;MSTRG.2635.2;MSTRG.28683.1;MSTRG.32602.2;MSTRG.34728.1;MSTRG.35106.2;MSTRG.3562.1;MSTRG.3562.2;MSTRG.35997.2;MSTRG.36197.3;MSTRG.36556.1;MSTRG.36556.2;MSTRG.36556.3;MSTRG.37300.1;MSTRG.4065…
13	GO:0006880	BP	intracellular sequestering of iron ion	13/ 3789	59/ 133162	0.22033898305085	9.3520221118697E-9	9.1304198487841E-7	MSTRG.42564.3;MSTRG.63684.1;TraesCS2B02G455100.1;TraesCS2B02G455200.1;TraesCS2B02G610400.1;TraesCS2D02G431900.1;TraesCS2D02G588000.1;TraesCS5A02G152400.1;TraesCS5A02G203400.1;TraesCS5B02G151000.1;TraesCS5B02G202100.1;TraesCS5D02G157600.1;TraesCS5D02G209900.1
13	GO:0051238	BP	sequestering of metal ion	13/ 3789	59/ 133162	0.22033898305085	9.3520221118697E-9	9.1304198487841E-7	MSTRG.42564.3;MSTRG.63684.1;TraesCS2B02G455100.1;TraesCS2B02G455200.1;TraesCS2B02G610400.1;TraesCS2D02G431900.1;TraesCS2D02G588000.1;TraesCS5A02G152400.1;TraesCS5A02G203400.1;TraesCS5B02G151000.1;TraesCS5B02G202100.1;TraesCS5D02G157600.1;TraesCS5D02G209900.1
13	GO:0097577	BP	sequestering of iron ion	13/ 3789	59/ 133162	0.22033898305085	9.3520221118697E-9	9.1304198487841E-7	MSTRG.42564.3;MSTRG.63684.1;TraesCS2B02G455100.1;TraesCS2B02G455200.1;TraesCS2B02G610400.1;TraesCS2D02G431900.1;TraesCS2D02G588000.1;TraesCS5A02G152400.1;TraesCS5A02G203400.1;TraesCS5B02G151000.1;TraesCS5B02G202100.1;TraesCS5D02G157600.1;TraesCS5D02G209900.1
30	GO:0080043	MF	quercetin 3-O-glucosyltransferase activity	30/ 3789	317/ 133162	0.094637223974763	1.3463900186E-8	9.9857259712832E-7	MSTRG.13651.1;MSTRG.13812.1;MSTRG.17763.1;MSTRG.55291.1;TraesCS1A02G071400.1;TraesCS2A02G028700.1;TraesCS3D02G120200.1;TraesCS4B02G314300.1;TraesCS4D02G311500.1;TraesCS5A02G305100.1;TraesCS5A02G318300.1;TraesCS5B02G072300.1;TraesCS5B02G148300.1;TraesCS5D02G403700.1;TraesCS6A02G018000.1;TraesCS6A02G018200.1;TraesCS6A02G173600.1;TraesCS6A02G175900.1;TraesCS6A02G317700.1;TraesCS6A02G317900.1;TraesCS…
30	GO:0080044	MF	quercetin 7-O-glucosyltransferase activity	30/ 3789	317/ 133162	0.094637223974763	1.3463900186E-8	9.9857259712832E-7	MSTRG.13651.1;MSTRG.13812.1;MSTRG.17763.1;MSTRG.55291.1;TraesCS1A02G071400.1;TraesCS2A02G028700.1;TraesCS3D02G120200.1;TraesCS4B02G314300.1;TraesCS4D02G311500.1;TraesCS5A02G305100.1;TraesCS5A02G318300.1;TraesCS5B02G072300.1;TraesCS5B02G148300.1;TraesCS5D02G403700.1;TraesCS6A02G018000.1;TraesCS6A02G018200.1;TraesCS6A02G173600.1;TraesCS6A02G175900.1;TraesCS6A02G317700.1;TraesCS6A02G317900.1;TraesCS…
121	GO:0006520	BP	amino acid metabolic process	121/ 3789	2458/ 133162	0.049227013832384	1.3366108313854E-8	1.2448749099397E-6	MSTRG.13000.4;MSTRG.17108.1;MSTRG.20292.2;MSTRG.22627.1;MSTRG.23148.1;MSTRG.26325.1;MSTRG.3562.1;MSTRG.3562.2;MSTRG.40659.2;MSTRG.42575.6;MSTRG.440.1;MSTRG.440.2;MSTRG.45192.5;MSTRG.45952.5;MSTRG.52957.3;MSTRG.55388.1;MSTRG.56834.1;MSTRG.58567.1;MSTRG.62366.1;MSTRG.63916.1;MSTRG.63916.3;MSTRG.67015.1;MSTRG.68438.3;MSTRG.6956.2;MSTRG.9783.1;TraesCS1A02G066800.1;TraesCS1A02G066800.2;TraesCS1A02G188…
76	GO:0170039	BP	proteinogenic amino acid metabolic process	76/ 3789	1315/ 133162	0.057794676806084	1.3582469513926E-8	1.2448749099397E-6	MSTRG.13000.4;MSTRG.17108.1;MSTRG.20292.2;MSTRG.22627.1;MSTRG.26325.1;MSTRG.3562.1;MSTRG.3562.2;MSTRG.42575.6;MSTRG.440.1;MSTRG.440.2;MSTRG.45192.5;MSTRG.52957.3;MSTRG.56834.1;MSTRG.62366.1;MSTRG.63916.1;MSTRG.68438.3;MSTRG.6956.2;TraesCS1A02G066800.1;TraesCS1A02G066800.2;TraesCS1A02G188000.1;TraesCS1B02G085100.1;TraesCS1B02G199600.1;TraesCS1B02G203500.1;TraesCS1B02G300500.1;TraesCS1B02G376800.2;…
76	GO:0170033	BP	L-amino acid metabolic process	76/ 3789	1315/ 133162	0.057794676806084	1.3582469513926E-8	1.2448749099397E-6	MSTRG.13000.4;MSTRG.17108.1;MSTRG.20292.2;MSTRG.22627.1;MSTRG.26325.1;MSTRG.3562.1;MSTRG.3562.2;MSTRG.42575.6;MSTRG.440.1;MSTRG.440.2;MSTRG.45192.5;MSTRG.52957.3;MSTRG.56834.1;MSTRG.62366.1;MSTRG.63916.1;MSTRG.68438.3;MSTRG.6956.2;TraesCS1A02G066800.1;TraesCS1A02G066800.2;TraesCS1A02G188000.1;TraesCS1B02G085100.1;TraesCS1B02G199600.1;TraesCS1B02G203500.1;TraesCS1B02G300500.1;TraesCS1B02G376800.2;…
29	GO:0006334	BP	nucleosome assembly	29/ 3789	300/ 133162	0.096666666666667	1.4553157549815E-8	1.3071646111244E-6	TraesCS1A02G201300.1;TraesCS1A02G291500.1;TraesCS1A02G295700.1;TraesCS1B02G301100.1;TraesCS1B02G380200.1;TraesCS1D02G204700.1;TraesCS2B02G415900.1;TraesCS3A02G354300.1;TraesCS3D02G252400.5;TraesCS3D02G252400.6;TraesCS4A02G067800.1;TraesCS4B02G225000.1;TraesCS5A02G299500.1;TraesCS5A02G336500.1;TraesCS5A02G348000.1;TraesCS5B02G348900.1;TraesCS5B02G349100.1;TraesCS5B02G349900.1;TraesCS5D02G308500.1;…
684	GO:0046872	MF	metal ion binding	684/ 3789	19662/ 133162	0.034787915776625	1.8197674964734E-8	1.3131835717795E-6	MSTRG.10130.1;MSTRG.10494.2;MSTRG.11079.1;MSTRG.11752.1;MSTRG.12557.1;MSTRG.12816.1;MSTRG.12910.1;MSTRG.13000.4;MSTRG.13382.1;MSTRG.13562.1;MSTRG.13563.1;MSTRG.13564.2;MSTRG.14729.1;MSTRG.1491.1;MSTRG.1514.3;MSTRG.15329.1;MSTRG.1567.1;MSTRG.16636.1;MSTRG.16722.1;MSTRG.1733.2;MSTRG.17644.2;MSTRG.20634.1;MSTRG.21653.1;MSTRG.21763.1;MSTRG.22237.4;MSTRG.22627.1;MSTRG.22728.2;MSTRG.22877.1;MSTRG.23960…
30	GO:0016701	MF	oxidoreductase activity, acting on single donors with incorporation of molecular oxygen	30/ 3789	322/ 133162	0.093167701863354	1.9200977114968E-8	1.3491212867622E-6	MSTRG.11752.1;MSTRG.1749.7;MSTRG.1749.8;MSTRG.26899.3;MSTRG.28683.1;MSTRG.41637.1;MSTRG.42794.1;MSTRG.45217.1;MSTRG.49055.2;MSTRG.49055.3;MSTRG.49055.4;MSTRG.49056.2;MSTRG.52957.3;MSTRG.8215.1;TraesCS1A02G238700.1;TraesCS1D02G238900.1;TraesCS2A02G525500.2;TraesCS4B02G311100.1;TraesCS5A02G025300.1;TraesCS5B02G023100.1;TraesCS5D02G031700.1;TraesCS6A02G141500.2;TraesCS6B02G169700.1;TraesCS6D02G13080…
8	GO:0031429	CC	box H/ACA snoRNP complex	8/ 3789	20/ 133162	0.4	3.9564804636199E-8	1.3756378227355E-6	MSTRG.31131.1;MSTRG.36890.1;TraesCS3A02G321500.1;TraesCS4A02G154000.1;TraesCS4D02G152400.2;TraesCS6A02G227800.1;TraesCS6B02G254000.1;TraesCS6D02G207200.1
8	GO:0072588	CC	box H/ACA RNP complex	8/ 3789	20/ 133162	0.4	3.9564804636199E-8	1.3756378227355E-6	MSTRG.31131.1;MSTRG.36890.1;TraesCS3A02G321500.1;TraesCS4A02G154000.1;TraesCS4D02G152400.2;TraesCS6A02G227800.1;TraesCS6B02G254000.1;TraesCS6D02G207200.1
850	GO:0016740	MF	transferase activity	850/ 3789	25098/ 133162	0.033867240417563	2.026529886835E-8	1.3873935379101E-6	MSTRG.10106.1;MSTRG.10494.2;MSTRG.10910.1;MSTRG.12611.2;MSTRG.12611.3;MSTRG.12748.1;MSTRG.12956.1;MSTRG.13245.1;MSTRG.1357.3;MSTRG.13613.1;MSTRG.13651.1;MSTRG.13812.1;MSTRG.14027.1;MSTRG.14222.2;MSTRG.14454.1;MSTRG.14966.2;MSTRG.15293.1;MSTRG.15329.1;MSTRG.16112.1;MSTRG.16625.2;MSTRG.16636.1;MSTRG.16722.1;MSTRG.16780.4;MSTRG.17222.2;MSTRG.17522.2;MSTRG.17644.2;MSTRG.17763.1;MSTRG.18027.1;MSTRG.19…
156	GO:0006412	BP	translation	156/ 3789	3430/ 133162	0.045481049562682	1.6384831940434E-8	1.4428290244017E-6	MSTRG.10147.1;MSTRG.10449.1;MSTRG.10885.1;MSTRG.11022.2;MSTRG.12545.1;MSTRG.14188.1;MSTRG.14945.1;MSTRG.15216.2;MSTRG.1661.1;MSTRG.16680.2;MSTRG.18215.1;MSTRG.18969.1;MSTRG.19152.2;MSTRG.2092.1;MSTRG.23212.2;MSTRG.23320.1;MSTRG.23419.2;MSTRG.23494.1;MSTRG.26988.2;MSTRG.27324.1;MSTRG.27651.1;MSTRG.27908.1;MSTRG.2827.3;MSTRG.30703.1;MSTRG.30982.1;MSTRG.32692.1;MSTRG.36600.2;MSTRG.36966.1;MSTRG.4011…
10	GO:0016885	MF	ligase activity, forming carbon-carbon bonds	10/ 3789	34/ 133162	0.29411764705882	2.4119370546631E-8	1.570700472183E-6	MSTRG.41780.3;MSTRG.45452.3;MSTRG.68438.3;TraesCS2D02G068100.1;TraesCS4A02G401400.1;TraesCS4A02G401400.2;TraesCS5A02G053700.1;TraesCS5B02G062500.1;TraesCS5D02G065100.1;TraesCS7A02G102600.1
10	GO:0016421	MF	CoA carboxylase activity	10/ 3789	34/ 133162	0.29411764705882	2.4119370546631E-8	1.570700472183E-6	MSTRG.41780.3;MSTRG.45452.3;MSTRG.68438.3;TraesCS2D02G068100.1;TraesCS4A02G401400.1;TraesCS4A02G401400.2;TraesCS5A02G053700.1;TraesCS5B02G062500.1;TraesCS5D02G065100.1;TraesCS7A02G102600.1
24	GO:0019395	BP	fatty acid oxidation	24/ 3789	217/ 133162	0.11059907834101	1.9075365562634E-8	1.6474512834959E-6	MSTRG.24532.1;MSTRG.24907.4;MSTRG.35106.2;MSTRG.48555.2;MSTRG.52238.2;TraesCS1A02G110300.1;TraesCS2B02G490700.1;TraesCS3A02G438100.1;TraesCS3B02G008700.1;TraesCS3B02G154500.1;TraesCS3D02G137500.1;TraesCS4A02G357200.1;TraesCS5D02G346200.1;TraesCS5D02G346200.2;TraesCS5D02G515700.1;TraesCS6A02G392400.1;TraesCS6A02G392400.2;TraesCS6A02G409600.1;TraesCS6B02G281600.3;TraesCS6B02G455600.1;TraesCS6D02G39…
686	GO:0043169	MF	cation binding	686/ 3789	19795/ 133162	0.034655215963627	2.9836985369491E-8	1.8967797842034E-6	MSTRG.10130.1;MSTRG.10494.2;MSTRG.11079.1;MSTRG.11752.1;MSTRG.12557.1;MSTRG.12816.1;MSTRG.12910.1;MSTRG.13000.4;MSTRG.13382.1;MSTRG.13562.1;MSTRG.13563.1;MSTRG.13564.2;MSTRG.14729.1;MSTRG.1491.1;MSTRG.1514.3;MSTRG.15329.1;MSTRG.1567.1;MSTRG.16636.1;MSTRG.16722.1;MSTRG.1733.2;MSTRG.17644.2;MSTRG.20634.1;MSTRG.21653.1;MSTRG.21763.1;MSTRG.22237.4;MSTRG.22627.1;MSTRG.22728.2;MSTRG.22877.1;MSTRG.23960…
29	GO:0022613	BP	ribonucleoprotein complex biogenesis	29/ 3789	309/ 133162	0.093851132686084	2.7945883071168E-8	2.3241659420855E-6	MSTRG.10449.1;MSTRG.11022.2;MSTRG.15216.2;MSTRG.19152.2;MSTRG.53938.1;MSTRG.6143.3;MSTRG.9240.2;TraesCS1A02G129100.1;TraesCS1A02G383500.1;TraesCS1B02G146100.1;TraesCS1B02G409800.1;TraesCS1D02G125600.1;TraesCS2A02G339200.1;TraesCS2B02G262700.1;TraesCS2B02G342800.1;TraesCS2D02G164100.1;TraesCS2D02G237800.1;TraesCS2D02G323900.1;TraesCS3A02G266500.1;TraesCS3B02G300000.1;TraesCS3D02G266700.1;TraesCS4A…
29	GO:0034440	BP	lipid oxidation	29/ 3789	310/ 133162	0.093548387096774	2.9996203901768E-8	2.4493263949607E-6	MSTRG.11752.1;MSTRG.24532.1;MSTRG.24907.4;MSTRG.35106.2;MSTRG.48555.2;MSTRG.52238.2;TraesCS1A02G110300.1;TraesCS2A02G525500.2;TraesCS2B02G490700.1;TraesCS3A02G438100.1;TraesCS3B02G008700.1;TraesCS3B02G154500.1;TraesCS3D02G137500.1;TraesCS4A02G357200.1;TraesCS5D02G346200.1;TraesCS5D02G346200.2;TraesCS5D02G515700.1;TraesCS6A02G392400.1;TraesCS6A02G392400.2;TraesCS6A02G409600.1;TraesCS6B02G281600.3;…
13	GO:0006829	BP	zinc ion transport	13/ 3789	65/ 133162	0.2	3.2365526773698E-8	2.5955996560835E-6	TraesCS1A02G125500.1;TraesCS1A02G297500.1;TraesCS1B02G144500.1;TraesCS1B02G306500.1;TraesCS1D02G128000.1;TraesCS1D02G293900.1;TraesCS2A02G424200.2;TraesCS2B02G443800.2;TraesCS2D02G422000.1;TraesCS3B02G595100.1;TraesCS7B02G266800.1;TraesCS7B02G266800.2;TraesCS7D02G098100.1
20	GO:0005732	CC	sno(s)RNA-containing ribonucleoprotein complex	20/ 3789	169/ 133162	0.11834319526627	9.2265511476435E-8	2.6905813669257E-6	MSTRG.10231.2;MSTRG.31131.1;MSTRG.36890.1;MSTRG.43729.4;MSTRG.53938.1;MSTRG.55061.1;MSTRG.5963.1;TraesCS2A02G119400.1;TraesCS2B02G148000.1;TraesCS2D02G120400.1;TraesCS3A02G321500.1;TraesCS4A02G072500.1;TraesCS4A02G154000.1;TraesCS4B02G228400.1;TraesCS4D02G152400.2;TraesCS4D02G229300.1;TraesCS6A02G227800.1;TraesCS6A02G400300.1;TraesCS6B02G254000.1;TraesCS6D02G207200.1
23	GO:0006635	BP	fatty acid beta-oxidation	23/ 3789	209/ 133162	0.11004784688995	4.096417655409E-8	3.1718985673175E-6	MSTRG.24532.1;MSTRG.24907.4;MSTRG.35106.2;MSTRG.48555.2;MSTRG.52238.2;TraesCS1A02G110300.1;TraesCS3A02G438100.1;TraesCS3B02G008700.1;TraesCS3B02G154500.1;TraesCS3D02G137500.1;TraesCS4A02G357200.1;TraesCS5D02G346200.1;TraesCS5D02G346200.2;TraesCS5D02G515700.1;TraesCS6A02G392400.1;TraesCS6A02G392400.2;TraesCS6A02G409600.1;TraesCS6B02G281600.3;TraesCS6B02G455600.1;TraesCS6D02G393200.1;TraesCS7A02G14…
83	GO:0006790	BP	sulfur compound metabolic process	83/ 3789	1529/ 133162	0.054283845650752	4.1850330708481E-8	3.1855904273184E-6	MSTRG.1357.3;MSTRG.17522.2;MSTRG.20963.1;MSTRG.22728.2;MSTRG.26899.3;MSTRG.34728.1;MSTRG.35234.1;MSTRG.36212.3;MSTRG.45192.5;MSTRG.45199.2;MSTRG.46154.2;MSTRG.52957.3;MSTRG.68073.1;MSTRG.70893.1;MSTRG.70893.2;TraesCS1A02G013900.1;TraesCS1A02G186100.1;TraesCS1A02G186500.1;TraesCS1A02G187000.1;TraesCS1B02G194100.1;TraesCS1B02G194900.1;TraesCS1B02G199600.1;TraesCS1B02G411100.1;TraesCS1D02G011800.1;T…
116	GO:0016747	MF	acyltransferase activity, transferring groups other than amino-acyl groups	116/ 3789	2390/ 133162	0.048535564853556	5.1925548063401E-8	3.2242142634716E-6	MSTRG.17222.2;MSTRG.22237.4;MSTRG.34761.1;MSTRG.34761.2;MSTRG.35914.1;MSTRG.38953.1;MSTRG.41295.1;MSTRG.46527.1;MSTRG.47065.1;MSTRG.47482.3;MSTRG.57450.1;MSTRG.59194.1;MSTRG.66382.1;TraesCS1A02G039800.1;TraesCS1A02G041700.1;TraesCS1A02G088300.1;TraesCS1A02G088400.1;TraesCS1A02G123600.1;TraesCS1B02G024900.1;TraesCS1B02G033700.1;TraesCS1B02G107400.1;TraesCS1B02G190600.1;TraesCS1B02G287800.1;TraesCS…
9	GO:0080036	BP	regulation of cytokinin-activated signaling pathway	9/ 3789	28/ 133162	0.32142857142857	5.1229402434461E-8	3.8345207722194E-6	MSTRG.63356.1;MSTRG.66398.1;TraesCS4A02G228600.1;TraesCS4A02G228800.1;TraesCS4B02G087600.1;TraesCS4D02G085000.1;TraesCS6A02G178900.1;TraesCS7B02G257400.1;TraesCS7D02G352400.1
13	GO:0051903	MF	S-(hydroxymethyl)glutathione dehydrogenase [NAD(P)+] activity	13/ 3789	69/ 133162	0.18840579710145	6.8523865717796E-8	4.1581527606026E-6	MSTRG.2635.2;MSTRG.36556.1;MSTRG.36556.2;MSTRG.36556.3;MSTRG.9131.1;TraesCS1B02G389200.1;TraesCS1D02G376300.1;TraesCS4A02G202200.1;TraesCS4A02G202300.1;TraesCS4B02G106500.1;TraesCS4D02G103000.1;TraesCS4D02G103100.1;TraesCS6B02G263200.1
10	GO:0004557	MF	alpha-galactosidase activity	10/ 3789	38/ 133162	0.26315789473684	7.8368297841896E-8	4.6498523386192E-6	MSTRG.22115.3;MSTRG.25742.2;MSTRG.25742.3;MSTRG.29580.1;TraesCS1B02G182000.1;TraesCS2A02G105900.1;TraesCS2B02G122900.1;TraesCS2D02G105500.2;TraesCS2D02G105500.3;TraesCS3B02G133400.1
43	GO:0045491	BP	xylan metabolic process	43/ 3789	602/ 133162	0.071428571428571	8.401509579526E-8	6.1854392658445E-6	MSTRG.32139.1;MSTRG.3450.1;MSTRG.36866.4;MSTRG.41295.1;MSTRG.59194.1;TraesCS1A02G353600.1;TraesCS1A02G391000.1;TraesCS1B02G065000.1;TraesCS1B02G368300.1;TraesCS1B02G368400.1;TraesCS2A02G058100.1;TraesCS2B02G347000.1;TraesCS2D02G057000.1;TraesCS3A02G350400.1;TraesCS3A02G471700.1;TraesCS3A02G471900.1;TraesCS3A02G472000.1;TraesCS3B02G104700.1;TraesCS3B02G514800.1;TraesCS3B02G514900.1;TraesCS3B02G515…
12	GO:0071577	BP	zinc ion transmembrane transport	12/ 3789	60/ 133162	0.2	1.0897168693844E-7	7.8934168716214E-6	TraesCS1A02G125500.1;TraesCS1A02G297500.1;TraesCS1B02G144500.1;TraesCS1B02G306500.1;TraesCS1D02G128000.1;TraesCS1D02G293900.1;TraesCS2A02G424200.2;TraesCS2B02G443800.2;TraesCS2D02G422000.1;TraesCS7B02G266800.1;TraesCS7B02G266800.2;TraesCS7D02G098100.1
18	GO:0030515	MF	snoRNA binding	18/ 3789	143/ 133162	0.12587412587413	1.5599285036838E-7	9.0543676192081E-6	MSTRG.10231.2;MSTRG.31131.1;MSTRG.36890.1;MSTRG.45356.1;MSTRG.5963.1;TraesCS2A02G119400.1;TraesCS2B02G148000.1;TraesCS2D02G120400.1;TraesCS3A02G321500.1;TraesCS4A02G154000.1;TraesCS4D02G152400.2;TraesCS5A02G043100.1;TraesCS6A02G227800.1;TraesCS6B02G254000.1;TraesCS6D02G207200.1;TraesCS7A02G301400.1;TraesCS7B02G201700.1;TraesCS7D02G296800.1
35	GO:0170035	BP	L-amino acid catabolic process	35/ 3789	451/ 133162	0.077605321507761	1.3225869995521E-7	9.1380587922903E-6	MSTRG.20292.2;MSTRG.22627.1;MSTRG.26325.1;MSTRG.3562.1;MSTRG.3562.2;MSTRG.440.1;MSTRG.440.2;MSTRG.68438.3;MSTRG.6956.2;TraesCS1A02G066800.1;TraesCS1A02G066800.2;TraesCS1B02G085100.1;TraesCS1B02G203500.1;TraesCS1B02G300500.1;TraesCS1D02G067800.1;TraesCS1D02G162200.1;TraesCS2A02G382700.1;TraesCS2D02G493600.1;TraesCS3D02G067500.1;TraesCS3D02G189400.1;TraesCS3D02G189400.2;TraesCS4A02G075600.1;TraesCS…
35	GO:0170040	BP	proteinogenic amino acid catabolic process	35/ 3789	451/ 133162	0.077605321507761	1.3225869995521E-7	9.1380587922903E-6	MSTRG.20292.2;MSTRG.22627.1;MSTRG.26325.1;MSTRG.3562.1;MSTRG.3562.2;MSTRG.440.1;MSTRG.440.2;MSTRG.68438.3;MSTRG.6956.2;TraesCS1A02G066800.1;TraesCS1A02G066800.2;TraesCS1B02G085100.1;TraesCS1B02G203500.1;TraesCS1B02G300500.1;TraesCS1D02G067800.1;TraesCS1D02G162200.1;TraesCS2A02G382700.1;TraesCS2D02G493600.1;TraesCS3D02G067500.1;TraesCS3D02G189400.1;TraesCS3D02G189400.2;TraesCS4A02G075600.1;TraesCS…
63	GO:0044085	BP	cellular component biogenesis	63/ 3789	1074/ 133162	0.058659217877095	1.4900760942796E-7	9.8790554237144E-6	MSTRG.10449.1;MSTRG.11022.2;MSTRG.12611.2;MSTRG.12611.3;MSTRG.15216.2;MSTRG.16625.2;MSTRG.19152.2;MSTRG.20621.1;MSTRG.41295.1;MSTRG.53938.1;MSTRG.6143.3;MSTRG.9240.2;TraesCS1A02G129100.1;TraesCS1A02G383500.1;TraesCS1A02G391000.1;TraesCS1B02G136200.2;TraesCS1B02G146100.1;TraesCS1B02G409800.1;TraesCS1B02G445600.1;TraesCS1D02G125600.1;TraesCS1D02G423100.1;TraesCS2A02G339200.1;TraesCS2A02G433500.1;Tr…
125	GO:0055085	BP	transmembrane transport	125/ 3789	2685/ 133162	0.046554934823091	1.4958266951961E-7	9.8790554237144E-6	MSTRG.11399.1;MSTRG.13216.1;MSTRG.13537.1;MSTRG.13537.2;MSTRG.13537.3;MSTRG.13975.3;MSTRG.17762.1;MSTRG.20042.2;MSTRG.21363.1;MSTRG.24228.1;MSTRG.24359.2;MSTRG.24907.4;MSTRG.2720.1;MSTRG.27986.1;MSTRG.29261.2;MSTRG.30783.1;MSTRG.39087.2;MSTRG.40676.1;MSTRG.53285.1;MSTRG.53449.1;MSTRG.54208.1;MSTRG.56144.2;MSTRG.56312.1;MSTRG.59289.1;MSTRG.61607.1;MSTRG.63676.2;MSTRG.66586.1;MSTRG.66833.4;MSTRG.70…
24	GO:0009062	BP	fatty acid catabolic process	24/ 3789	245/ 133162	0.097959183673469	1.9140258723336E-7	1.2457811873406E-5	MSTRG.24532.1;MSTRG.24907.4;MSTRG.35106.2;MSTRG.48555.2;MSTRG.52238.2;TraesCS1A02G110300.1;TraesCS2B02G490700.1;TraesCS3A02G438100.1;TraesCS3B02G008700.1;TraesCS3B02G154500.1;TraesCS3D02G137500.1;TraesCS4A02G357200.1;TraesCS5D02G346200.1;TraesCS5D02G346200.2;TraesCS5D02G515700.1;TraesCS6A02G392400.1;TraesCS6A02G392400.2;TraesCS6A02G409600.1;TraesCS6B02G281600.3;TraesCS6B02G455600.1;TraesCS6D02G39…
10	GO:0016670	MF	oxidoreductase activity, acting on a sulfur group of donors, oxygen as acceptor	10/ 3789	42/ 133162	0.23809523809524	2.1986930467975E-7	1.2490447733935E-5	MSTRG.24452.1;MSTRG.31883.2;MSTRG.34468.1;TraesCS1A02G378200.1;TraesCS3A02G422100.1;TraesCS3B02G457600.1;TraesCS3D02G417500.1;TraesCS4A02G250800.1;TraesCS4B02G064100.1;TraesCS4D02G063000.1
13	GO:0110095	BP	cellular detoxification of aldehyde	13/ 3789	76/ 133162	0.17105263157895	2.2499288364764E-7	1.4033931117522E-5	MSTRG.2635.2;MSTRG.36556.1;MSTRG.36556.2;MSTRG.36556.3;MSTRG.9131.1;TraesCS1B02G389200.1;TraesCS1D02G376300.1;TraesCS4A02G202200.1;TraesCS4A02G202300.1;TraesCS4B02G106500.1;TraesCS4D02G103000.1;TraesCS4D02G103100.1;TraesCS6B02G263200.1
13	GO:0046294	BP	formaldehyde catabolic process	13/ 3789	76/ 133162	0.17105263157895	2.2499288364764E-7	1.4033931117522E-5	MSTRG.2635.2;MSTRG.36556.1;MSTRG.36556.2;MSTRG.36556.3;MSTRG.9131.1;TraesCS1B02G389200.1;TraesCS1D02G376300.1;TraesCS4A02G202200.1;TraesCS4A02G202300.1;TraesCS4B02G106500.1;TraesCS4D02G103000.1;TraesCS4D02G103100.1;TraesCS6B02G263200.1
13	GO:0046292	BP	formaldehyde metabolic process	13/ 3789	76/ 133162	0.17105263157895	2.2499288364764E-7	1.4033931117522E-5	MSTRG.2635.2;MSTRG.36556.1;MSTRG.36556.2;MSTRG.36556.3;MSTRG.9131.1;TraesCS1B02G389200.1;TraesCS1D02G376300.1;TraesCS4A02G202200.1;TraesCS4A02G202300.1;TraesCS4B02G106500.1;TraesCS4D02G103000.1;TraesCS4D02G103100.1;TraesCS6B02G263200.1
30	GO:0009311	BP	oligosaccharide metabolic process	30/ 3789	364/ 133162	0.082417582417582	2.8336321960391E-7	1.7197084043799E-5	MSTRG.35597.2;MSTRG.35597.3;MSTRG.42950.1;MSTRG.46657.1;MSTRG.50386.2;MSTRG.54772.1;MSTRG.57836.2;MSTRG.60601.1;MSTRG.68099.1;MSTRG.68099.2;MSTRG.8492.1;TraesCS1A02G273900.1;TraesCS1B02G107600.2;TraesCS1B02G283600.1;TraesCS1B02G351600.3;TraesCS1D02G090000.3;TraesCS1D02G274000.1;TraesCS2A02G105900.1;TraesCS2B02G122900.1;TraesCS2B02G533300.1;TraesCS2D02G105500.2;TraesCS2D02G105500.3;TraesCS2D02G505…
81	GO:0016052	BP	carbohydrate catabolic process	81/ 3789	1554/ 133162	0.052123552123552	3.128148225167E-7	1.87313515723E-5	MSTRG.13692.3;MSTRG.13692.4;MSTRG.23960.1;MSTRG.27773.1;MSTRG.31402.2;MSTRG.32139.1;MSTRG.3450.1;MSTRG.36866.4;MSTRG.42451.1;TraesCS1A02G122800.1;TraesCS1A02G203600.1;TraesCS1A02G263900.1;TraesCS1A02G353600.1;TraesCS1A02G443900.1;TraesCS1B02G065000.1;TraesCS1B02G142000.1;TraesCS1B02G182000.1;TraesCS1B02G260600.1;TraesCS1B02G368300.1;TraesCS1B02G368400.1;TraesCS1B02G478400.1;TraesCS2A02G033600.1;T…
5	GO:0008430	MF	selenium binding	5/ 3789	7/ 133162	0.71428571428571	3.7240642775999E-7	2.029235024733E-5	MSTRG.24452.1;MSTRG.31883.2;TraesCS3A02G422100.1;TraesCS3B02G457600.1;TraesCS3D02G417500.1
5	GO:0018549	MF	methanethiol oxidase activity	5/ 3789	7/ 133162	0.71428571428571	3.7240642775999E-7	2.029235024733E-5	MSTRG.24452.1;MSTRG.31883.2;TraesCS3A02G422100.1;TraesCS3B02G457600.1;TraesCS3D02G417500.1
49	GO:0140359	MF	ABC-type transporter activity	49/ 3789	783/ 133162	0.062579821200511	4.3265192030659E-7	2.3103612544372E-5	MSTRG.13537.1;MSTRG.13537.2;MSTRG.13537.3;MSTRG.17762.1;MSTRG.24907.4;MSTRG.44417.1;MSTRG.46541.4;MSTRG.54035.2;MSTRG.54035.4;MSTRG.61607.1;MSTRG.61608.1;MSTRG.63271.1;MSTRG.63271.2;MSTRG.64592.1;MSTRG.66485.2;MSTRG.70296.1;MSTRG.9658.1;TraesCS2A02G049700.2;TraesCS2A02G451500.1;TraesCS2D02G055600.1;TraesCS3A02G217900.1;TraesCS3A02G258300.1;TraesCS3B02G248400.1;TraesCS3B02G291100.1;TraesCS3D02G124…
9	GO:0046686	BP	response to cadmium ion	9/ 3789	35/ 133162	0.25714285714286	4.3739850505743E-7	2.5846798502802E-5	MSTRG.1749.7;MSTRG.1749.8;MSTRG.8215.1;TraesCS1A02G238700.1;TraesCS1D02G238900.1;TraesCS2A02G500400.1;TraesCS2B02G528300.2;TraesCS2D02G500600.1;TraesCS7D02G429000.1
10	GO:0017172	MF	cysteine dioxygenase activity	10/ 3789	46/ 133162	0.21739130434783	5.4907840451509E-7	2.8193064231832E-5	MSTRG.41637.1;MSTRG.42794.1;MSTRG.45217.1;MSTRG.49055.2;MSTRG.49055.3;MSTRG.49055.4;MSTRG.49056.2;TraesCS5A02G025300.1;TraesCS5B02G023100.1;TraesCS5D02G031700.1
24	GO:0009873	BP	ethylene-activated signaling pathway	24/ 3789	258/ 133162	0.093023255813953	4.9379555866705E-7	2.8800465636022E-5	MSTRG.19584.1;MSTRG.39087.2;MSTRG.65541.1;TraesCS2A02G109800.1;TraesCS2A02G288000.1;TraesCS2B02G127800.1;TraesCS2B02G133000.1;TraesCS2B02G436100.1;TraesCS2D02G414300.1;TraesCS3B02G428000.1;TraesCS3D02G372900.1;TraesCS3D02G390000.1;TraesCS4A02G326400.1;TraesCS4D02G036000.1;TraesCS4D02G298400.1;TraesCS5A02G161200.5;TraesCS5A02G314600.1;TraesCS5D02G320800.1;TraesCS6A02G243300.1;TraesCS6B02G281000.1;…
121	GO:0015318	MF	inorganic molecular entity transmembrane transporter activity	121/ 3789	2662/ 133162	0.045454545454545	8.794386739523E-7	4.4303797348163E-5	MSTRG.11568.1;MSTRG.16029.1;MSTRG.16248.2;MSTRG.19754.3;MSTRG.32576.2;MSTRG.39087.2;MSTRG.39720.2;MSTRG.48493.1;MSTRG.52873.1;MSTRG.5468.1;MSTRG.61634.1;MSTRG.63290.1;MSTRG.63678.2;MSTRG.63678.3;MSTRG.63682.1;MSTRG.63684.1;MSTRG.66827.1;MSTRG.66838.3;MSTRG.67237.1;MSTRG.69301.5;MSTRG.69408.10;MSTRG.70637.1;MSTRG.70642.2;MSTRG.70645.1;MSTRG.70918.1;MSTRG.71008.1;MSTRG.71009.1;MSTRG.71009.2;MSTRG.7…
204	GO:0016746	MF	acyltransferase activity	204/ 3789	5074/ 133162	0.040204966495861	1.079466858707E-6	5.3373639124956E-5	MSTRG.12748.1;MSTRG.15329.1;MSTRG.16636.1;MSTRG.16780.4;MSTRG.17222.2;MSTRG.20634.1;MSTRG.22237.4;MSTRG.25037.6;MSTRG.26089.1;MSTRG.28064.1;MSTRG.30961.1;MSTRG.30961.2;MSTRG.31705.2;MSTRG.33025.1;MSTRG.33773.1;MSTRG.34761.1;MSTRG.34761.2;MSTRG.35570.1;MSTRG.35809.1;MSTRG.35914.1;MSTRG.36356.1;MSTRG.38953.1;MSTRG.41295.1;MSTRG.4270.2;MSTRG.43915.1;MSTRG.43915.3;MSTRG.46527.1;MSTRG.47065.1;MSTRG.47…
5	GO:0000454	BP	snoRNA guided rRNA pseudouridine synthesis	5/ 3789	8/ 133162	0.625	9.6959864741924E-7	5.4430844069497E-5	MSTRG.31131.1;MSTRG.36890.1;TraesCS3A02G321500.1;TraesCS4A02G154000.1;TraesCS4D02G152400.2
43	GO:0030312	CC	external encapsulating structure	43/ 3789	685/ 133162	0.062773722627737	2.3405040301753E-6	6.4115625553892E-5	MSTRG.13382.1;MSTRG.25855.1;MSTRG.29685.2;MSTRG.35306.1;MSTRG.3697.2;MSTRG.3977.1;MSTRG.5400.1;MSTRG.5797.1;MSTRG.72198.2;TraesCS1A02G078200.1;TraesCS1A02G079400.1;TraesCS1A02G286300.1;TraesCS1A02G342000.1;TraesCS1B02G096000.1;TraesCS1B02G096900.1;TraesCS1B02G182000.1;TraesCS1B02G354700.1;TraesCS1B02G354800.1;TraesCS1B02G354900.1;TraesCS1B02G355200.1;TraesCS1D02G080400.1;TraesCS1D02G080900.1;Trae…
28	GO:0006576	BP	biogenic amine metabolic process	28/ 3789	349/ 133162	0.080229226361032	1.1790767867417E-6	6.5373257398236E-5	MSTRG.17816.1;MSTRG.18073.2;MSTRG.41435.1;MSTRG.67015.1;MSTRG.9783.1;TraesCS1A02G428400.1;TraesCS2A02G041300.1;TraesCS2A02G095700.1;TraesCS2B02G048700.1;TraesCS2B02G111100.1;TraesCS2D02G034900.1;TraesCS2D02G094200.1;TraesCS2D02G328900.1;TraesCS3A02G050700.1;TraesCS3A02G368800.1;TraesCS3B02G059300.1;TraesCS3B02G059500.1;TraesCS3B02G400800.1;TraesCS3D02G050200.1;TraesCS3D02G361800.1;TraesCS4B02G385…
6	GO:0000461	BP	endonucleolytic cleavage to generate mature 3'-end of SSU-rRNA from (SSU-rRNA, 5.8S rRNA, LSU-rRNA)	6/ 3789	14/ 133162	0.42857142857143	1.3039280686818E-6	7.0553505499399E-5	MSTRG.14188.1;MSTRG.18215.1;MSTRG.40112.1;TraesCS2D02G115900.1;TraesCS4A02G139600.1;TraesCS4B02G154700.1
10	GO:0003032	BP	detection of oxygen	10/ 3789	51/ 133162	0.19607843137255	1.5120161217936E-6	7.9887816505588E-5	MSTRG.41637.1;MSTRG.42794.1;MSTRG.45217.1;MSTRG.49055.2;MSTRG.49055.3;MSTRG.49055.4;MSTRG.49056.2;TraesCS5A02G025300.1;TraesCS5B02G023100.1;TraesCS5D02G031700.1
10	GO:0070483	BP	detection of hypoxia	10/ 3789	51/ 133162	0.19607843137255	1.5120161217936E-6	7.9887816505588E-5	MSTRG.41637.1;MSTRG.42794.1;MSTRG.45217.1;MSTRG.49055.2;MSTRG.49055.3;MSTRG.49055.4;MSTRG.49056.2;TraesCS5A02G025300.1;TraesCS5B02G023100.1;TraesCS5D02G031700.1
13	GO:0015086	MF	cadmium ion transmembrane transporter activity	13/ 3789	90/ 133162	0.14444444444444	1.6727704582351E-6	8.120540224523E-5	MSTRG.32576.2;MSTRG.39087.2;MSTRG.52873.1;MSTRG.66827.1;MSTRG.70637.1;MSTRG.70918.1;MSTRG.71902.1;TraesCS2B02G133000.1;TraesCS4D02G036000.1;TraesCS4D02G254100.1;TraesCS5A02G161200.5;TraesCS7B02G227900.1;TraesCS7B02G320100.4
10	GO:0003825	MF	alpha,alpha-trehalose-phosphate synthase (UDP-forming) activity	10/ 3789	52/ 133162	0.19230769230769	1.8241776493059E-6	8.6974184350837E-5	MSTRG.42950.1;MSTRG.46657.1;MSTRG.50386.2;MSTRG.54772.1;MSTRG.57836.2;MSTRG.60601.1;TraesCS1B02G351600.3;TraesCS5D02G210000.1;TraesCS6B02G384500.1;TraesCS6D02G334000.2
18	GO:0050308	MF	sugar-phosphatase activity	18/ 3789	170/ 133162	0.10588235294118	2.0410708488894E-6	9.5608055553241E-5	MSTRG.42950.1;MSTRG.46657.1;MSTRG.50386.2;MSTRG.54772.1;MSTRG.57836.2;MSTRG.60601.1;MSTRG.8492.1;TraesCS1A02G273900.1;TraesCS1B02G107600.2;TraesCS1B02G283600.1;TraesCS1B02G351600.3;TraesCS1D02G090000.3;TraesCS1D02G274000.1;TraesCS5A02G190000.1;TraesCS5D02G210000.1;TraesCS6B02G330900.2;TraesCS6B02G384500.1;TraesCS6D02G334000.2
18	GO:0046351	BP	disaccharide biosynthetic process	18/ 3789	169/ 133162	0.10650887573964	1.8745983333826E-6	9.7893268781641E-5	MSTRG.42950.1;MSTRG.46657.1;MSTRG.50386.2;MSTRG.54772.1;MSTRG.57836.2;MSTRG.60601.1;MSTRG.8492.1;TraesCS1A02G273900.1;TraesCS1B02G107600.2;TraesCS1B02G283600.1;TraesCS1B02G351600.3;TraesCS1D02G090000.3;TraesCS1D02G274000.1;TraesCS5A02G190000.1;TraesCS5D02G210000.1;TraesCS6B02G330900.2;TraesCS6B02G384500.1;TraesCS6D02G334000.2
5	GO:0052692	MF	raffinose alpha-galactosidase activity	5/ 3789	9/ 133162	0.55555555555556	2.1300408039946E-6	9.8055326666648E-5	MSTRG.22115.3;MSTRG.25742.2;MSTRG.25742.3;MSTRG.29580.1;TraesCS3B02G133400.1
5	GO:1990145	BP	maintenance of translational fidelity	5/ 3789	9/ 133162	0.55555555555556	2.1300408039946E-6	0.0001099541752958	MSTRG.11022.2;MSTRG.15216.2;MSTRG.19152.2;TraesCS2B02G262700.1;TraesCS2D02G237800.1
15	GO:0015179	MF	L-amino acid transmembrane transporter activity	15/ 3789	124/ 133162	0.12096774193548	2.7238660727474E-6	0.0001194667034638	MSTRG.11399.1;MSTRG.23897.1;MSTRG.31342.1;MSTRG.53449.1;MSTRG.56312.1;MSTRG.59289.1;TraesCS3A02G346700.1;TraesCS3B02G378500.1;TraesCS3B02G532100.1;TraesCS3D02G340400.2;TraesCS5B02G023300.1;TraesCS5D02G485300.1;TraesCS6A02G170700.1;TraesCS6B02G198900.1;TraesCS6D02G160400.1
12	GO:0080030	MF	methyl indole-3-acetate esterase activity	12/ 3789	80/ 133162	0.15	2.7741331890479E-6	0.0001194667034638	MSTRG.32602.2;MSTRG.41051.2;TraesCS2B02G471800.1;TraesCS2D02G449400.1;TraesCS3A02G456200.1;TraesCS3B02G495700.1;TraesCS3B02G496200.1;TraesCS3B02G496200.2;TraesCS3D02G448800.1;TraesCS3D02G449200.1;TraesCS4A02G008500.1;TraesCS4B02G296400.2
12	GO:0080031	MF	methyl salicylate esterase activity	12/ 3789	80/ 133162	0.15	2.7741331890479E-6	0.0001194667034638	MSTRG.32602.2;MSTRG.41051.2;TraesCS2B02G471800.1;TraesCS2D02G449400.1;TraesCS3A02G456200.1;TraesCS3B02G495700.1;TraesCS3B02G496200.1;TraesCS3B02G496200.2;TraesCS3D02G448800.1;TraesCS3D02G449200.1;TraesCS4A02G008500.1;TraesCS4B02G296400.2
12	GO:0080032	MF	methyl jasmonate esterase activity	12/ 3789	80/ 133162	0.15	2.7741331890479E-6	0.0001194667034638	MSTRG.32602.2;MSTRG.41051.2;TraesCS2B02G471800.1;TraesCS2D02G449400.1;TraesCS3A02G456200.1;TraesCS3B02G495700.1;TraesCS3B02G496200.1;TraesCS3B02G496200.2;TraesCS3D02G448800.1;TraesCS3D02G449200.1;TraesCS4A02G008500.1;TraesCS4B02G296400.2
66	GO:0016616	MF	oxidoreductase activity, acting on the CH-OH group of donors, NAD or NADP as acceptor	66/ 3789	1250/ 133162	0.0528	2.9832835700393E-6	0.0001253001222443	MSTRG.11755.1;MSTRG.12874.1;MSTRG.13651.1;MSTRG.16936.2;MSTRG.17108.1;MSTRG.17763.1;MSTRG.19949.1;MSTRG.2635.2;MSTRG.36556.1;MSTRG.36556.2;MSTRG.36556.3;MSTRG.54949.1;MSTRG.63916.1;MSTRG.63916.3;MSTRG.64155.1;MSTRG.66668.2;MSTRG.9131.1;TraesCS1A02G174000.3;TraesCS1B02G291400.1;TraesCS1B02G389200.1;TraesCS1D02G164800.1;TraesCS1D02G222600.2;TraesCS1D02G281500.1;TraesCS1D02G376300.1;TraesCS2A02G0678…
11	GO:0042274	BP	ribosomal small subunit biogenesis	11/ 3789	66/ 133162	0.16666666666667	2.4792221039645E-6	0.0001265248462375	MSTRG.10449.1;MSTRG.11022.2;MSTRG.15216.2;MSTRG.19152.2;TraesCS1A02G129100.1;TraesCS1B02G146100.1;TraesCS1D02G125600.1;TraesCS2B02G262700.1;TraesCS2D02G164100.1;TraesCS2D02G237800.1;TraesCS5D02G121600.1
10	GO:0070413	BP	trehalose metabolism in response to stress	10/ 3789	54/ 133162	0.18518518518519	2.6202189679394E-6	0.0001307489265001	MSTRG.42950.1;MSTRG.46657.1;MSTRG.50386.2;MSTRG.54772.1;MSTRG.57836.2;MSTRG.60601.1;TraesCS1B02G351600.3;TraesCS5D02G210000.1;TraesCS6B02G384500.1;TraesCS6D02G334000.2
10	GO:0009593	BP	detection of chemical stimulus	10/ 3789	54/ 133162	0.18518518518519	2.6202189679394E-6	0.0001307489265001	MSTRG.41637.1;MSTRG.42794.1;MSTRG.45217.1;MSTRG.49055.2;MSTRG.49055.3;MSTRG.49055.4;MSTRG.49056.2;TraesCS5A02G025300.1;TraesCS5B02G023100.1;TraesCS5D02G031700.1
26	GO:0005984	BP	disaccharide metabolic process	26/ 3789	325/ 133162	0.08	2.93167418866E-6	0.0001431103128399	MSTRG.35597.2;MSTRG.35597.3;MSTRG.42950.1;MSTRG.46657.1;MSTRG.50386.2;MSTRG.54772.1;MSTRG.57836.2;MSTRG.60601.1;MSTRG.68099.1;MSTRG.68099.2;MSTRG.8492.1;TraesCS1A02G273900.1;TraesCS1B02G107600.2;TraesCS1B02G283600.1;TraesCS1B02G351600.3;TraesCS1D02G090000.3;TraesCS1D02G274000.1;TraesCS2B02G533300.1;TraesCS2D02G505700.1;TraesCS5A02G190000.1;TraesCS5A02G238100.1;TraesCS5D02G210000.1;TraesCS6B02G330…
12	GO:0009696	BP	salicylic acid metabolic process	12/ 3789	83/ 133162	0.14457831325301	4.1223687731711E-6	0.0001990705178528	MSTRG.32602.2;MSTRG.41051.2;TraesCS2B02G471800.1;TraesCS2D02G449400.1;TraesCS3A02G456200.1;TraesCS3B02G495700.1;TraesCS3B02G496200.1;TraesCS3B02G496200.2;TraesCS3D02G448800.1;TraesCS3D02G449200.1;TraesCS4A02G008500.1;TraesCS4B02G296400.2
6	GO:0046475	BP	glycerophospholipid catabolic process	6/ 3789	17/ 133162	0.35294117647059	4.9924261971344E-6	0.0002385211282056	MSTRG.15572.1;MSTRG.23843.1;TraesCS2A02G285900.1;TraesCS2B02G303200.1;TraesCS3B02G370300.1;TraesCS3D02G332200.1
4	GO:1905202	CC	methylcrotonoyl-CoA carboxylase complex	4/ 3789	6/ 133162	0.66666666666667	9.3762709314855E-6	0.0002421756834875	MSTRG.68438.3;TraesCS4A02G401400.1;TraesCS4A02G401400.2;TraesCS7A02G102600.1
46	GO:0051213	MF	dioxygenase activity	46/ 3789	780/ 133162	0.058974358974359	6.3451370283794E-6	0.0002498814004885	MSTRG.11752.1;MSTRG.13000.4;MSTRG.26899.3;MSTRG.28683.1;MSTRG.3013.1;MSTRG.41637.1;MSTRG.42794.1;MSTRG.45217.1;MSTRG.49055.2;MSTRG.49055.3;MSTRG.49055.4;MSTRG.49056.2;MSTRG.52957.3;MSTRG.59591.1;MSTRG.67899.1;MSTRG.7526.3;TraesCS1A02G145800.1;TraesCS1B02G164000.1;TraesCS1B02G164000.2;TraesCS1D02G144400.1;TraesCS2A02G026800.1;TraesCS2A02G327900.1;TraesCS2A02G525500.2;TraesCS2B02G040100.1;TraesCS2B…
22	GO:0016702	MF	oxidoreductase activity, acting on single donors with incorporation of molecular oxygen, incorporation of two atoms of oxygen	22/ 3789	259/ 133162	0.084942084942085	6.3640206866007E-6	0.0002498814004885	MSTRG.11752.1;MSTRG.26899.3;MSTRG.28683.1;MSTRG.41637.1;MSTRG.42794.1;MSTRG.45217.1;MSTRG.49055.2;MSTRG.49055.3;MSTRG.49055.4;MSTRG.49056.2;MSTRG.52957.3;TraesCS2A02G525500.2;TraesCS5A02G025300.1;TraesCS5B02G023100.1;TraesCS5D02G031700.1;TraesCS6A02G141500.2;TraesCS6B02G169700.1;TraesCS6D02G130800.1;TraesCS7A02G246200.1;TraesCS7B02G145200.1;TraesCS7D02G004100.2;TraesCS7D02G244800.1
18	GO:0019203	MF	carbohydrate phosphatase activity	18/ 3789	186/ 133162	0.096774193548387	7.2896813273332E-6	0.0002800019959836	MSTRG.42950.1;MSTRG.46657.1;MSTRG.50386.2;MSTRG.54772.1;MSTRG.57836.2;MSTRG.60601.1;MSTRG.8492.1;TraesCS1A02G273900.1;TraesCS1B02G107600.2;TraesCS1B02G283600.1;TraesCS1B02G351600.3;TraesCS1D02G090000.3;TraesCS1D02G274000.1;TraesCS5A02G190000.1;TraesCS5D02G210000.1;TraesCS6B02G330900.2;TraesCS6B02G384500.1;TraesCS6D02G334000.2
5	GO:0018580	MF	nitronate monooxygenase activity	5/ 3789	11/ 133162	0.45454545454545	7.4457459606132E-6	0.0002800019959836	MSTRG.1749.7;MSTRG.1749.8;MSTRG.8215.1;TraesCS1A02G238700.1;TraesCS1D02G238900.1
5	GO:0034513	MF	box H/ACA snoRNA binding	5/ 3789	11/ 133162	0.45454545454545	7.4457459606132E-6	0.0002800019959836	MSTRG.31131.1;MSTRG.36890.1;TraesCS3A02G321500.1;TraesCS4A02G154000.1;TraesCS4D02G152400.2
18	GO:0009312	BP	oligosaccharide biosynthetic process	18/ 3789	184/ 133162	0.097826086956522	6.2707549024948E-6	0.0002903294872897	MSTRG.42950.1;MSTRG.46657.1;MSTRG.50386.2;MSTRG.54772.1;MSTRG.57836.2;MSTRG.60601.1;MSTRG.8492.1;TraesCS1A02G273900.1;TraesCS1B02G107600.2;TraesCS1B02G283600.1;TraesCS1B02G351600.3;TraesCS1D02G090000.3;TraesCS1D02G274000.1;TraesCS5A02G190000.1;TraesCS5D02G210000.1;TraesCS6B02G330900.2;TraesCS6B02G384500.1;TraesCS6D02G334000.2
564	GO:0050896	BP	response to stimulus	564/ 3789	16600/ 133162	0.033975903614458	7.859638235742E-6	0.0003565417708759	MSTRG.10130.1;MSTRG.10910.1;MSTRG.12108.3;MSTRG.12265.3;MSTRG.13382.1;MSTRG.1357.3;MSTRG.13692.3;MSTRG.13692.4;MSTRG.13882.1;MSTRG.1491.1;MSTRG.14966.2;MSTRG.15195.1;MSTRG.15329.1;MSTRG.16833.3;MSTRG.16875.2;MSTRG.16880.1;MSTRG.1749.7;MSTRG.1749.8;MSTRG.17522.2;MSTRG.17989.2;MSTRG.18534.1;MSTRG.19458.1;MSTRG.20345.1;MSTRG.20934.1;MSTRG.21379.2;MSTRG.21653.1;MSTRG.21975.1;MSTRG.22010.1;MSTRG.24100…
65	GO:0043603	BP	amide metabolic process	65/ 3789	1266/ 133162	0.051342812006319	8.0593984010529E-6	0.0003619475821912	MSTRG.1357.3;MSTRG.17522.2;MSTRG.26899.3;MSTRG.35234.1;MSTRG.36212.3;MSTRG.45199.2;MSTRG.46154.2;MSTRG.68073.1;TraesCS1A02G013900.1;TraesCS1A02G186100.1;TraesCS1A02G186500.1;TraesCS1A02G187000.1;TraesCS1B02G194100.1;TraesCS1B02G194900.1;TraesCS1D02G011800.1;TraesCS2A02G218700.1;TraesCS2A02G504300.2;TraesCS2A02G578200.1;TraesCS2A02G587900.1;TraesCS2B02G244100.1;TraesCS2B02G532600.1;TraesCS2B02G609…
40	GO:0009505	CC	plant-type cell wall	40/ 3789	667/ 133162	0.059970014992504	1.7715613070943E-5	0.0004003728554033	MSTRG.13382.1;MSTRG.25855.1;MSTRG.29685.2;MSTRG.35306.1;MSTRG.3697.2;MSTRG.3977.1;MSTRG.5400.1;MSTRG.5797.1;MSTRG.72198.2;TraesCS1A02G078200.1;TraesCS1A02G079400.1;TraesCS1A02G286300.1;TraesCS1A02G342000.1;TraesCS1B02G096000.1;TraesCS1B02G096900.1;TraesCS1B02G182000.1;TraesCS1B02G354700.1;TraesCS1B02G354800.1;TraesCS1B02G354900.1;TraesCS1B02G355200.1;TraesCS1D02G080400.1;TraesCS1D02G080900.1;Trae…
40	GO:0005618	CC	cell wall	40/ 3789	667/ 133162	0.059970014992504	1.7715613070943E-5	0.0004003728554033	MSTRG.13382.1;MSTRG.25855.1;MSTRG.29685.2;MSTRG.35306.1;MSTRG.3697.2;MSTRG.3977.1;MSTRG.5400.1;MSTRG.5797.1;MSTRG.72198.2;TraesCS1A02G078200.1;TraesCS1A02G079400.1;TraesCS1A02G286300.1;TraesCS1A02G342000.1;TraesCS1B02G096000.1;TraesCS1B02G096900.1;TraesCS1B02G182000.1;TraesCS1B02G354700.1;TraesCS1B02G354800.1;TraesCS1B02G354900.1;TraesCS1B02G355200.1;TraesCS1D02G080400.1;TraesCS1D02G080900.1;Trae…
5	GO:0004847	MF	urea carboxylase activity	5/ 3789	12/ 133162	0.41666666666667	1.2463124955269E-5	0.0004378492582969	MSTRG.41780.3;MSTRG.45452.3;TraesCS5A02G053700.1;TraesCS5B02G062500.1;TraesCS5D02G065100.1
5	GO:0008661	MF	1-deoxy-D-xylulose-5-phosphate synthase activity	5/ 3789	12/ 133162	0.41666666666667	1.2463124955269E-5	0.0004378492582969	TraesCS1B02G411100.1;TraesCS1D02G392500.1;TraesCS2A02G565400.1;TraesCS2B02G626400.1;TraesCS2D02G575800.1
5	GO:0004658	MF	propionyl-CoA carboxylase activity	5/ 3789	12/ 133162	0.41666666666667	1.2463124955269E-5	0.0004378492582969	MSTRG.41780.3;MSTRG.45452.3;TraesCS5A02G053700.1;TraesCS5B02G062500.1;TraesCS5D02G065100.1
5	GO:0016972	MF	thiol oxidase activity	5/ 3789	12/ 133162	0.41666666666667	1.2463124955269E-5	0.0004378492582969	MSTRG.34468.1;TraesCS1A02G378200.1;TraesCS4A02G250800.1;TraesCS4B02G064100.1;TraesCS4D02G063000.1
7	GO:0000447	BP	endonucleolytic cleavage in ITS1 to separate SSU-rRNA from 5.8S rRNA and LSU-rRNA from tricistronic rRNA transcript (SSU-rRNA, 5.8S rRNA, LSU-rRNA)	7/ 3789	28/ 133162	0.25	1.0506630079991E-5	0.000453704573935	MSTRG.14188.1;MSTRG.18215.1;MSTRG.40112.1;TraesCS2D02G115900.1;TraesCS4A02G139600.1;TraesCS4B02G154700.1;TraesCS6D02G072200.1
24	GO:0005342	MF	organic acid transmembrane transporter activity	24/ 3789	312/ 133162	0.076923076923077	1.3276608672872E-5	0.0004544685276483	MSTRG.11399.1;MSTRG.23897.1;MSTRG.24907.4;MSTRG.31342.1;MSTRG.53449.1;MSTRG.56312.1;MSTRG.59289.1;MSTRG.65268.1;TraesCS1A02G071500.1;TraesCS3A02G130300.1;TraesCS3A02G183800.1;TraesCS3A02G346700.1;TraesCS3B02G213600.1;TraesCS3B02G378500.1;TraesCS3B02G532100.1;TraesCS3D02G340400.2;TraesCS4A02G179400.1;TraesCS5B02G023300.1;TraesCS5B02G175700.1;TraesCS5D02G485300.1;TraesCS6A02G170700.1;TraesCS6B02G19…
24	GO:0046943	MF	carboxylic acid transmembrane transporter activity	24/ 3789	312/ 133162	0.076923076923077	1.3276608672872E-5	0.0004544685276483	MSTRG.11399.1;MSTRG.23897.1;MSTRG.24907.4;MSTRG.31342.1;MSTRG.53449.1;MSTRG.56312.1;MSTRG.59289.1;MSTRG.65268.1;TraesCS1A02G071500.1;TraesCS3A02G130300.1;TraesCS3A02G183800.1;TraesCS3A02G346700.1;TraesCS3B02G213600.1;TraesCS3B02G378500.1;TraesCS3B02G532100.1;TraesCS3D02G340400.2;TraesCS4A02G179400.1;TraesCS5B02G023300.1;TraesCS5B02G175700.1;TraesCS5D02G485300.1;TraesCS6A02G170700.1;TraesCS6B02G19…
16	GO:0016759	MF	cellulose synthase activity	16/ 3789	159/ 133162	0.10062893081761	1.4098899132327E-5	0.0004705507585414	TraesCS1B02G136200.2;TraesCS2A02G565500.1;TraesCS2B02G626300.1;TraesCS2B02G626500.1;TraesCS2D02G575900.1;TraesCS3A02G289900.1;TraesCS3B02G110100.1;TraesCS3B02G324500.2;TraesCS3D02G289600.1;TraesCS5A02G222500.1;TraesCS5B02G221500.1;TraesCS5B02G221600.1;TraesCS5B02G221600.3;TraesCS5D02G230300.1;TraesCS5D02G261000.1;TraesCS5D02G495800.1
16	GO:0016760	MF	cellulose synthase (UDP-forming) activity	16/ 3789	159/ 133162	0.10062893081761	1.4098899132327E-5	0.0004705507585414	TraesCS1B02G136200.2;TraesCS2A02G565500.1;TraesCS2B02G626300.1;TraesCS2B02G626500.1;TraesCS2D02G575900.1;TraesCS3A02G289900.1;TraesCS3B02G110100.1;TraesCS3B02G324500.2;TraesCS3D02G289600.1;TraesCS5A02G222500.1;TraesCS5B02G221500.1;TraesCS5B02G221600.1;TraesCS5B02G221600.3;TraesCS5D02G230300.1;TraesCS5D02G261000.1;TraesCS5D02G495800.1
24	GO:0031667	BP	response to nutrient levels	24/ 3789	309/ 133162	0.077669902912621	1.1317267560625E-5	0.0004830834208924	MSTRG.34728.1;MSTRG.55388.1;MSTRG.58567.1;MSTRG.70854.2;TraesCS2A02G587900.1;TraesCS2B02G271700.1;TraesCS2D02G177100.1;TraesCS2D02G252600.1;TraesCS2D02G565300.1;TraesCS3D02G229700.1;TraesCS3D02G266400.1;TraesCS4B02G319900.1;TraesCS4D02G021400.1;TraesCS5A02G149200.4;TraesCS5A02G492000.1;TraesCS5D02G252400.3;TraesCS6B02G050600.1;TraesCS6B02G295300.1;TraesCS6D02G041600.1;TraesCS6D02G246800.2;TraesCS…
17	GO:0015074	BP	DNA integration	17/ 3789	174/ 133162	0.097701149425287	1.1402102563927E-5	0.0004830834208924	MSTRG.11079.1;MSTRG.13020.1;MSTRG.14729.1;MSTRG.1491.1;MSTRG.16722.1;MSTRG.21653.1;MSTRG.26269.2;MSTRG.28811.1;MSTRG.28813.1;MSTRG.28813.2;MSTRG.41880.1;MSTRG.43658.1;MSTRG.49987.6;MSTRG.53172.1;MSTRG.58212.1;MSTRG.61153.2;MSTRG.6453.1
39	GO:0030527	MF	structural constituent of chromatin	39/ 3789	648/ 133162	0.060185185185185	1.5154350500583E-5	0.0004995322942784	MSTRG.4218.1;MSTRG.55380.1;MSTRG.68442.1;MSTRG.70776.2;MSTRG.72399.1;MSTRG.914.1;TraesCS1A02G201300.1;TraesCS1A02G291500.1;TraesCS1A02G295700.1;TraesCS1B02G301100.1;TraesCS1B02G317200.1;TraesCS1B02G378700.1;TraesCS1B02G380200.1;TraesCS1D02G204700.1;TraesCS2B02G415900.1;TraesCS3A02G354300.1;TraesCS3D02G351400.1;TraesCS4A02G067800.1;TraesCS4B02G225000.1;TraesCS4B02G275500.1;TraesCS5A02G299500.1;Tra…
3	GO:0042719	CC	mitochondrial intermembrane space protein transporter complex	3/ 3789	3/ 133162	1	2.3019651103992E-5	0.0005075552340977	TraesCS6A02G259500.1;TraesCS6B02G286800.1;TraesCS6D02G240500.1
5	GO:0052865	BP	1-deoxy-D-xylulose 5-phosphate biosynthetic process	5/ 3789	12/ 133162	0.41666666666667	1.2463124955269E-5	0.0005140364967024	TraesCS1B02G411100.1;TraesCS1D02G392500.1;TraesCS2A02G565400.1;TraesCS2B02G626400.1;TraesCS2D02G575800.1
5	GO:0052863	BP	1-deoxy-D-xylulose 5-phosphate metabolic process	5/ 3789	12/ 133162	0.41666666666667	1.2463124955269E-5	0.0005140364967024	TraesCS1B02G411100.1;TraesCS1D02G392500.1;TraesCS2A02G565400.1;TraesCS2B02G626400.1;TraesCS2D02G575800.1
18	GO:0042537	BP	benzene-containing compound metabolic process	18/ 3789	194/ 133162	0.092783505154639	1.3019200021033E-5	0.0005140364967024	MSTRG.32602.2;MSTRG.41051.2;MSTRG.67015.1;TraesCS2B02G471800.1;TraesCS2D02G449400.1;TraesCS3A02G368800.1;TraesCS3A02G456200.1;TraesCS3B02G400800.1;TraesCS3B02G495700.1;TraesCS3B02G496200.1;TraesCS3B02G496200.2;TraesCS3D02G361800.1;TraesCS3D02G448800.1;TraesCS3D02G449200.1;TraesCS4A02G008500.1;TraesCS4B02G296400.2;TraesCS6A02G392400.1;TraesCS6A02G392400.2
13	GO:0006026	BP	aminoglycan catabolic process	13/ 3789	108/ 133162	0.12037037037037	1.3048354625714E-5	0.0005140364967024	MSTRG.13692.3;MSTRG.13692.4;TraesCS1A02G203600.1;TraesCS1B02G260600.1;TraesCS2A02G033600.1;TraesCS2D02G033100.1;TraesCS2D02G348900.1;TraesCS2D02G349000.1;TraesCS2D02G349400.1;TraesCS3A02G260100.1;TraesCS3A02G260200.1;TraesCS3B02G293200.1;TraesCS3D02G260500.1
13	GO:0006030	BP	chitin metabolic process	13/ 3789	108/ 133162	0.12037037037037	1.3048354625714E-5	0.0005140364967024	MSTRG.13692.3;MSTRG.13692.4;TraesCS1A02G203600.1;TraesCS1B02G260600.1;TraesCS2A02G033600.1;TraesCS2D02G033100.1;TraesCS2D02G348900.1;TraesCS2D02G349000.1;TraesCS2D02G349400.1;TraesCS3A02G260100.1;TraesCS3A02G260200.1;TraesCS3B02G293200.1;TraesCS3D02G260500.1
13	GO:0006032	BP	chitin catabolic process	13/ 3789	108/ 133162	0.12037037037037	1.3048354625714E-5	0.0005140364967024	MSTRG.13692.3;MSTRG.13692.4;TraesCS1A02G203600.1;TraesCS1B02G260600.1;TraesCS2A02G033600.1;TraesCS2D02G033100.1;TraesCS2D02G348900.1;TraesCS2D02G349000.1;TraesCS2D02G349400.1;TraesCS3A02G260100.1;TraesCS3A02G260200.1;TraesCS3B02G293200.1;TraesCS3D02G260500.1
13	GO:1901072	BP	glucosamine-containing compound catabolic process	13/ 3789	108/ 133162	0.12037037037037	1.3048354625714E-5	0.0005140364967024	MSTRG.13692.3;MSTRG.13692.4;TraesCS1A02G203600.1;TraesCS1B02G260600.1;TraesCS2A02G033600.1;TraesCS2D02G033100.1;TraesCS2D02G348900.1;TraesCS2D02G349000.1;TraesCS2D02G349400.1;TraesCS3A02G260100.1;TraesCS3A02G260200.1;TraesCS3B02G293200.1;TraesCS3D02G260500.1
13	GO:0046348	BP	amino sugar catabolic process	13/ 3789	108/ 133162	0.12037037037037	1.3048354625714E-5	0.0005140364967024	MSTRG.13692.3;MSTRG.13692.4;TraesCS1A02G203600.1;TraesCS1B02G260600.1;TraesCS2A02G033600.1;TraesCS2D02G033100.1;TraesCS2D02G348900.1;TraesCS2D02G349000.1;TraesCS2D02G349400.1;TraesCS3A02G260100.1;TraesCS3A02G260200.1;TraesCS3B02G293200.1;TraesCS3D02G260500.1
54	GO:0008652	BP	amino acid biosynthetic process	54/ 3789	1000/ 133162	0.054	1.3290298285973E-5	0.00051901504002	MSTRG.13000.4;MSTRG.17108.1;MSTRG.20292.2;MSTRG.40659.2;MSTRG.42575.6;MSTRG.45192.5;MSTRG.52957.3;MSTRG.56834.1;MSTRG.62366.1;TraesCS1A02G188000.1;TraesCS1A02G428400.1;TraesCS1D02G094400.1;TraesCS1D02G222600.2;TraesCS2A02G095700.1;TraesCS2A02G382700.1;TraesCS2A02G500400.1;TraesCS2A02G523400.2;TraesCS2A02G577600.1;TraesCS2B02G111100.1;TraesCS2B02G528300.2;TraesCS2B02G553300.1;TraesCS2D02G094200.1;…
63	GO:0006364	BP	rRNA processing	63/ 3789	1242/ 133162	0.050724637681159	1.5126571179551E-5	0.0005856330273048	MSTRG.10591.1;MSTRG.10601.2;MSTRG.14188.1;MSTRG.16713.1;MSTRG.18215.1;MSTRG.22877.1;MSTRG.27908.1;MSTRG.31131.1;MSTRG.36890.1;MSTRG.36966.1;MSTRG.40112.1;MSTRG.48237.1;MSTRG.55061.1;TraesCS1A02G129100.1;TraesCS1A02G443900.1;TraesCS1B02G146100.1;TraesCS1B02G478400.1;TraesCS1D02G068300.1;TraesCS1D02G125600.1;TraesCS1D02G355400.1;TraesCS2A02G278600.1;TraesCS2B02G293800.1;TraesCS2B02G453900.1;TraesCS…
31	GO:0042887	MF	amide transmembrane transporter activity	31/ 3789	470/ 133162	0.065957446808511	1.9239052703266E-5	0.0006188948279243	MSTRG.13537.1;MSTRG.13537.2;MSTRG.13537.3;MSTRG.20345.1;MSTRG.27986.1;MSTRG.29261.2;MSTRG.67237.1;MSTRG.71008.1;MSTRG.71009.1;MSTRG.71009.2;MSTRG.9658.1;TraesCS1B02G445600.1;TraesCS1D02G423100.1;TraesCS2B02G394400.1;TraesCS2B02G394500.1;TraesCS2D02G387800.1;TraesCS3A02G258300.1;TraesCS3A02G382100.1;TraesCS3B02G291100.1;TraesCS3B02G414800.2;TraesCS3B02G414900.1;TraesCS3D02G257900.1;TraesCS3D02G375…
15	GO:1900750	MF	oligopeptide binding	15/ 3789	146/ 133162	0.1027397260274	2.0200816584719E-5	0.0006345432974258	MSTRG.36212.3;MSTRG.45199.2;MSTRG.66970.1;TraesCS1A02G013900.1;TraesCS1D02G011800.1;TraesCS2D02G579500.1;TraesCS3B02G152200.1;TraesCS3D02G133100.1;TraesCS3D02G133200.1;TraesCS4B02G059100.2;TraesCS4B02G059300.1;TraesCS5B02G020700.1;TraesCS5B02G435000.1;TraesCS7B02G341200.1;TraesCS7D02G479100.1
15	GO:0043295	MF	glutathione binding	15/ 3789	146/ 133162	0.1027397260274	2.0200816584719E-5	0.0006345432974258	MSTRG.36212.3;MSTRG.45199.2;MSTRG.66970.1;TraesCS1A02G013900.1;TraesCS1D02G011800.1;TraesCS2D02G579500.1;TraesCS3B02G152200.1;TraesCS3D02G133100.1;TraesCS3D02G133200.1;TraesCS4B02G059100.2;TraesCS4B02G059300.1;TraesCS5B02G020700.1;TraesCS5B02G435000.1;TraesCS7B02G341200.1;TraesCS7D02G479100.1
4	GO:0033969	MF	gamma-glutamyl-gamma-aminobutyrate hydrolase activity	4/ 3789	7/ 133162	0.57142857142857	2.138142360316E-5	0.0006638186165167	TraesCS3A02G050700.1;TraesCS3B02G059300.1;TraesCS3B02G059500.1;TraesCS3D02G050200.1
8	GO:0009228	BP	thiamine biosynthetic process	8/ 3789	41/ 133162	0.19512195121951	1.7613221680871E-5	0.0006703472760067	MSTRG.34728.1;TraesCS1B02G411100.1;TraesCS1D02G392500.1;TraesCS2A02G565400.1;TraesCS2B02G626400.1;TraesCS2D02G575800.1;TraesCS4D02G021400.1;TraesCS7D02G373100.2
29	GO:0030145	MF	manganese ion binding	29/ 3789	425/ 133162	0.068235294117647	2.2317112625903E-5	0.000682916316085	MSTRG.29047.2;MSTRG.44977.2;MSTRG.44994.7;MSTRG.72724.1;TraesCS2A02G459800.1;TraesCS2B02G481500.1;TraesCS2B02G616500.1;TraesCS2D02G460100.1;TraesCS2D02G566700.1;TraesCS3B02G282500.1;TraesCS4A02G181900.1;TraesCS4A02G279200.1;TraesCS4A02G279300.1;TraesCS4B02G033100.1;TraesCS4B02G033600.1;TraesCS4D02G031600.1;TraesCS4D02G031900.1;TraesCS5A02G544400.1;TraesCS5A02G545200.1;TraesCS5D02G054300.1;TraesCS…
3	GO:0008911	MF	lactaldehyde dehydrogenase (NAD+) activity	3/ 3789	3/ 133162	1	2.3019651103992E-5	0.000682916316085	TraesCS2A02G190700.1;TraesCS2B02G216400.1;TraesCS2D02G197300.1
3	GO:0008886	MF	glyceraldehyde-3-phosphate dehydrogenase (NADP+) (non-phosphorylating) activity	3/ 3789	3/ 133162	1	2.3019651103992E-5	0.000682916316085	TraesCS2A02G190700.1;TraesCS2B02G216400.1;TraesCS2D02G197300.1
66	GO:0006979	BP	response to oxidative stress	66/ 3789	1322/ 133162	0.049924357034796	1.8550558633457E-5	0.0006971935016343	MSTRG.10130.1;MSTRG.13382.1;MSTRG.25855.1;MSTRG.2801.1;MSTRG.28683.1;MSTRG.29685.2;MSTRG.31751.1;MSTRG.35306.1;MSTRG.3697.2;MSTRG.3977.1;MSTRG.54598.1;MSTRG.5797.1;MSTRG.59869.2;MSTRG.72198.2;TraesCS1A02G078200.1;TraesCS1A02G079400.1;TraesCS1A02G217300.1;TraesCS1A02G252400.1;TraesCS1A02G342000.1;TraesCS1B02G096000.1;TraesCS1B02G096900.1;TraesCS1B02G115700.1;TraesCS1B02G354700.1;TraesCS1B02G354800…
11	GO:0036293	BP	response to decreased oxygen levels	11/ 3789	81/ 133162	0.1358024691358	1.8942031709717E-5	0.0006971935016343	MSTRG.41637.1;MSTRG.42794.1;MSTRG.45217.1;MSTRG.49055.2;MSTRG.49055.3;MSTRG.49055.4;MSTRG.49056.2;TraesCS5A02G025300.1;TraesCS5B02G023100.1;TraesCS5D02G031700.1;TraesCS6B02G408100.2
11	GO:0070482	BP	response to oxygen levels	11/ 3789	81/ 133162	0.1358024691358	1.8942031709717E-5	0.0006971935016343	MSTRG.41637.1;MSTRG.42794.1;MSTRG.45217.1;MSTRG.49055.2;MSTRG.49055.3;MSTRG.49055.4;MSTRG.49056.2;TraesCS5A02G025300.1;TraesCS5B02G023100.1;TraesCS5D02G031700.1;TraesCS6B02G408100.2
24	GO:0072329	BP	monocarboxylic acid catabolic process	24/ 3789	319/ 133162	0.075235109717868	1.9094812002009E-5	0.0006971935016343	MSTRG.24532.1;MSTRG.24907.4;MSTRG.35106.2;MSTRG.48555.2;MSTRG.52238.2;TraesCS1A02G110300.1;TraesCS2B02G490700.1;TraesCS3A02G438100.1;TraesCS3B02G008700.1;TraesCS3B02G154500.1;TraesCS3D02G137500.1;TraesCS4A02G357200.1;TraesCS5D02G346200.1;TraesCS5D02G346200.2;TraesCS5D02G515700.1;TraesCS6A02G392400.1;TraesCS6A02G392400.2;TraesCS6A02G409600.1;TraesCS6B02G281600.3;TraesCS6B02G455600.1;TraesCS6D02G39…
5	GO:0009608	BP	response to symbiont	5/ 3789	13/ 133162	0.38461538461538	1.9775309533503E-5	0.0007104873209196	MSTRG.1749.7;MSTRG.1749.8;MSTRG.8215.1;TraesCS1A02G238700.1;TraesCS1D02G238900.1
5	GO:0009610	BP	response to symbiotic fungus	5/ 3789	13/ 133162	0.38461538461538	1.9775309533503E-5	0.0007104873209196	MSTRG.1749.7;MSTRG.1749.8;MSTRG.8215.1;TraesCS1A02G238700.1;TraesCS1D02G238900.1
71	GO:0016614	MF	oxidoreductase activity, acting on CH-OH group of donors	71/ 3789	1476/ 133162	0.04810298102981	2.629625670902E-5	0.0007715495100338	MSTRG.11755.1;MSTRG.12874.1;MSTRG.13651.1;MSTRG.16936.2;MSTRG.17108.1;MSTRG.17763.1;MSTRG.19949.1;MSTRG.2635.2;MSTRG.36556.1;MSTRG.36556.2;MSTRG.36556.3;MSTRG.54949.1;MSTRG.63916.1;MSTRG.63916.3;MSTRG.64155.1;MSTRG.66106.1;MSTRG.66668.2;MSTRG.9131.1;TraesCS1A02G174000.3;TraesCS1B02G291400.1;TraesCS1B02G355900.1;TraesCS1B02G389200.1;TraesCS1D02G164800.1;TraesCS1D02G222600.2;TraesCS1D02G281500.1;Tr…
33	GO:0009308	BP	amine metabolic process	33/ 3789	513/ 133162	0.064327485380117	2.2143246496026E-5	0.0007830340158555	MSTRG.17816.1;MSTRG.18073.2;MSTRG.24750.1;MSTRG.41435.1;MSTRG.67015.1;MSTRG.9783.1;TraesCS1A02G428400.1;TraesCS2A02G041300.1;TraesCS2A02G095700.1;TraesCS2A02G327600.2;TraesCS2B02G048700.1;TraesCS2B02G111100.1;TraesCS2D02G034900.1;TraesCS2D02G094200.1;TraesCS2D02G328900.1;TraesCS3A02G050700.1;TraesCS3A02G368800.1;TraesCS3B02G059300.1;TraesCS3B02G059500.1;TraesCS3B02G344600.1;TraesCS3B02G400800.1;T…
16	GO:0009833	BP	plant-type primary cell wall biogenesis	16/ 3789	165/ 133162	0.096969696969697	2.2388315657511E-5	0.0007855150438897	TraesCS1B02G136200.2;TraesCS2A02G565500.1;TraesCS2B02G626300.1;TraesCS2B02G626500.1;TraesCS2D02G575900.1;TraesCS3A02G289900.1;TraesCS3B02G110100.1;TraesCS3B02G324500.2;TraesCS3D02G289600.1;TraesCS5A02G222500.1;TraesCS5B02G221500.1;TraesCS5B02G221600.1;TraesCS5B02G221600.3;TraesCS5D02G230300.1;TraesCS5D02G261000.1;TraesCS5D02G495800.1
3	GO:0036377	BP	arbuscular mycorrhizal association	3/ 3789	3/ 133162	1	2.3019651103992E-5	0.0007952404085232	TraesCS4A02G434100.1;TraesCS7A02G048700.1;TraesCS7D02G043100.1
3	GO:0061137	BP	bud dilation	3/ 3789	3/ 133162	1	2.3019651103992E-5	0.0007952404085232	TraesCS7A02G110500.1;TraesCS7B02G008400.1;TraesCS7D02G106000.1
41	GO:0000786	CC	nucleosome	41/ 3789	719/ 133162	0.05702364394993	3.8235619405231E-5	0.0008038372079611	MSTRG.4218.1;MSTRG.55380.1;MSTRG.68442.1;MSTRG.70776.2;MSTRG.72399.1;MSTRG.914.1;TraesCS1A02G201300.1;TraesCS1A02G291500.1;TraesCS1A02G295700.1;TraesCS1B02G301100.1;TraesCS1B02G317200.1;TraesCS1B02G378700.1;TraesCS1B02G380200.1;TraesCS1D02G204700.1;TraesCS2B02G415900.1;TraesCS3A02G354300.1;TraesCS3D02G252400.5;TraesCS3D02G252400.6;TraesCS3D02G351400.1;TraesCS4A02G067800.1;TraesCS4B02G225000.1;Tra…
36	GO:0071824	BP	protein-DNA complex organization	36/ 3789	585/ 133162	0.061538461538462	2.5417228880917E-5	0.0008647634462439	MSTRG.2258.2;MSTRG.234.1;MSTRG.4467.2;TraesCS1A02G201300.1;TraesCS1A02G291500.1;TraesCS1A02G295700.1;TraesCS1B02G301100.1;TraesCS1B02G380200.1;TraesCS1D02G099600.4;TraesCS1D02G204700.1;TraesCS2B02G415900.1;TraesCS3A02G354300.1;TraesCS3B02G582400.3;TraesCS3D02G252400.5;TraesCS3D02G252400.6;TraesCS4A02G067800.1;TraesCS4B02G225000.1;TraesCS5A02G299500.1;TraesCS5A02G336500.1;TraesCS5A02G348000.1;Trae…
53	GO:0048046	CC	apoplast	53/ 3789	1027/ 133162	0.051606621226874	4.350618743095E-5	0.0008938543963086	MSTRG.12611.2;MSTRG.12611.3;MSTRG.16625.2;MSTRG.20621.1;MSTRG.29047.2;MSTRG.3298.1;MSTRG.44977.2;MSTRG.44994.7;MSTRG.58642.1;MSTRG.72724.1;TraesCS1A02G043900.1;TraesCS1A02G107400.1;TraesCS1B02G042900.1;TraesCS1B02G056900.1;TraesCS1D02G044300.1;TraesCS2A02G433500.1;TraesCS2A02G459800.1;TraesCS2B02G050000.1;TraesCS2B02G454500.1;TraesCS2B02G481500.1;TraesCS2B02G616500.1;TraesCS2D02G431500.1;TraesCS2…
19	GO:0030244	BP	cellulose biosynthetic process	19/ 3789	224/ 133162	0.084821428571429	2.6885713012275E-5	0.0009078476476551	TraesCS1B02G136200.2;TraesCS2A02G565500.1;TraesCS2B02G626300.1;TraesCS2B02G626500.1;TraesCS2D02G575900.1;TraesCS3A02G289900.1;TraesCS3B02G110100.1;TraesCS3B02G324500.2;TraesCS3D02G289600.1;TraesCS5A02G095200.1;TraesCS5A02G222500.1;TraesCS5B02G101400.1;TraesCS5B02G221500.1;TraesCS5B02G221600.1;TraesCS5B02G221600.3;TraesCS5D02G107900.1;TraesCS5D02G230300.1;TraesCS5D02G261000.1;TraesCS5D02G495800.1
13	GO:0009694	BP	jasmonic acid metabolic process	13/ 3789	116/ 133162	0.11206896551724	2.8256466721741E-5	0.0009450126216255	MSTRG.32602.2;MSTRG.41051.2;TraesCS2B02G471800.1;TraesCS2D02G449400.1;TraesCS3A02G456200.1;TraesCS3B02G495700.1;TraesCS3B02G496200.1;TraesCS3B02G496200.2;TraesCS3D02G448800.1;TraesCS3D02G449200.1;TraesCS4A02G008500.1;TraesCS4B02G296400.2;TraesCS4D02G268400.1
61	GO:1901700	BP	response to oxygen-containing compound	61/ 3789	1218/ 133162	0.05008210180624	2.8407193034835E-5	0.0009450126216255	MSTRG.31751.1;MSTRG.34728.1;MSTRG.48493.1;MSTRG.54598.1;MSTRG.61168.1;MSTRG.71134.1;MSTRG.875.1;TraesCS1A02G210900.1;TraesCS1D02G007100.1;TraesCS1D02G184600.1;TraesCS1D02G214300.1;TraesCS2A02G323000.1;TraesCS2B02G271700.1;TraesCS2B02G359600.1;TraesCS2D02G252600.1;TraesCS2D02G339900.1;TraesCS3A02G033900.1;TraesCS3A02G289900.1;TraesCS3B02G324500.2;TraesCS3B02G433400.1;TraesCS3B02G433400.2;TraesCS3D…
15	GO:0006022	BP	aminoglycan metabolic process	15/ 3789	151/ 133162	0.099337748344371	3.0081091236224E-5	0.0009933395642785	MSTRG.13692.3;MSTRG.13692.4;TraesCS1A02G203600.1;TraesCS1B02G260600.1;TraesCS2A02G033600.1;TraesCS2D02G033100.1;TraesCS2D02G348900.1;TraesCS2D02G349000.1;TraesCS2D02G349400.1;TraesCS3A02G260100.1;TraesCS3A02G260200.1;TraesCS3B02G293200.1;TraesCS3B02G434500.1;TraesCS3D02G260500.1;TraesCS5A02G394900.1
13	GO:0014070	BP	response to organic cyclic compound	13/ 3789	117/ 133162	0.11111111111111	3.0964985752063E-5	0.0010150638760037	MSTRG.31751.1;MSTRG.34728.1;MSTRG.61168.1;TraesCS2A02G323000.1;TraesCS2B02G359600.1;TraesCS2D02G339900.1;TraesCS3B02G433400.1;TraesCS3B02G433400.2;TraesCS4A02G452600.1;TraesCS4B02G258200.1;TraesCS4D02G021400.1;TraesCS4D02G258000.2;TraesCS7D02G032700.1
12	GO:0004805	MF	trehalose-phosphatase activity	12/ 3789	102/ 133162	0.11764705882353	3.4985415143287E-5	0.0010153375916584	MSTRG.42950.1;MSTRG.46657.1;MSTRG.50386.2;MSTRG.54772.1;MSTRG.57836.2;MSTRG.60601.1;TraesCS1B02G351600.3;TraesCS5A02G190000.1;TraesCS5D02G210000.1;TraesCS6B02G330900.2;TraesCS6B02G384500.1;TraesCS6D02G334000.2
9	GO:0006826	BP	iron ion transport	9/ 3789	57/ 133162	0.15789473684211	3.1721620391584E-5	0.001032331863613	MSTRG.39087.2;MSTRG.42564.3;TraesCS2B02G133000.1;TraesCS4D02G036000.1;TraesCS4D02G254100.1;TraesCS5A02G152400.1;TraesCS5B02G151000.1;TraesCS5D02G157600.1;TraesCS7B02G227900.1
57	GO:0050660	MF	flavin adenine dinucleotide binding	57/ 3789	1116/ 133162	0.051075268817204	3.9024298412446E-5	0.0011203750189379	MSTRG.18073.2;MSTRG.24750.1;MSTRG.34468.1;MSTRG.35106.2;MSTRG.3562.1;MSTRG.3562.2;MSTRG.41435.1;MSTRG.440.1;MSTRG.440.2;MSTRG.47030.1;MSTRG.48555.2;MSTRG.52238.2;MSTRG.53892.3;MSTRG.59750.1;MSTRG.66106.1;MSTRG.6956.2;MSTRG.8016.1;TraesCS1A02G066800.1;TraesCS1A02G066800.2;TraesCS1A02G110300.1;TraesCS1A02G424100.1;TraesCS1B02G085100.1;TraesCS1B02G224600.1;TraesCS1B02G456900.1;TraesCS1D02G067800.1;T…
12	GO:0005992	BP	trehalose biosynthetic process	12/ 3789	102/ 133162	0.11764705882353	3.4985415143287E-5	0.0011222821386321	MSTRG.42950.1;MSTRG.46657.1;MSTRG.50386.2;MSTRG.54772.1;MSTRG.57836.2;MSTRG.60601.1;TraesCS1B02G351600.3;TraesCS5A02G190000.1;TraesCS5D02G210000.1;TraesCS6B02G330900.2;TraesCS6B02G384500.1;TraesCS6D02G334000.2
31	GO:0008514	MF	organic anion transmembrane transporter activity	31/ 3789	479/ 133162	0.064718162839248	4.0363982646875E-5	0.0011465088687995	MSTRG.11399.1;MSTRG.12242.1;MSTRG.23897.1;MSTRG.24907.4;MSTRG.31342.1;MSTRG.34082.4;MSTRG.36661.5;MSTRG.39661.2;MSTRG.53449.1;MSTRG.56312.1;MSTRG.59289.1;MSTRG.65268.1;TraesCS1A02G071500.1;TraesCS1A02G112100.2;TraesCS3A02G130300.1;TraesCS3A02G183800.1;TraesCS3A02G346700.1;TraesCS3B02G213600.1;TraesCS3B02G378500.1;TraesCS3B02G532100.1;TraesCS3D02G340400.2;TraesCS4A02G179400.1;TraesCS5B02G023300.1;…
55	GO:0004601	MF	peroxidase activity	55/ 3789	1072/ 133162	0.051305970149254	4.087074635075E-5	0.0011486830816473	MSTRG.10130.1;MSTRG.13382.1;MSTRG.25855.1;MSTRG.2801.1;MSTRG.28683.1;MSTRG.29685.2;MSTRG.35306.1;MSTRG.3697.2;MSTRG.3977.1;MSTRG.5396.1;MSTRG.5797.1;MSTRG.59869.2;MSTRG.72198.2;TraesCS1A02G078200.1;TraesCS1A02G079400.1;TraesCS1A02G342000.1;TraesCS1B02G096000.1;TraesCS1B02G096900.1;TraesCS1B02G115700.1;TraesCS1B02G295300.2;TraesCS1B02G354700.1;TraesCS1B02G354800.1;TraesCS1B02G354900.1;TraesCS1B02G…
10	GO:0001666	BP	response to hypoxia	10/ 3789	72/ 133162	0.13888888888889	3.6893456114632E-5	0.0011750958256086	MSTRG.41637.1;MSTRG.42794.1;MSTRG.45217.1;MSTRG.49055.2;MSTRG.49055.3;MSTRG.49055.4;MSTRG.49056.2;TraesCS5A02G025300.1;TraesCS5B02G023100.1;TraesCS5D02G031700.1
55	GO:0016684	MF	oxidoreductase activity, acting on peroxide as acceptor	55/ 3789	1083/ 133162	0.05078485687904	4.7422901422672E-5	0.001318949445818	MSTRG.10130.1;MSTRG.13382.1;MSTRG.25855.1;MSTRG.2801.1;MSTRG.28683.1;MSTRG.29685.2;MSTRG.35306.1;MSTRG.3697.2;MSTRG.3977.1;MSTRG.5396.1;MSTRG.5797.1;MSTRG.59869.2;MSTRG.72198.2;TraesCS1A02G078200.1;TraesCS1A02G079400.1;TraesCS1A02G342000.1;TraesCS1B02G096000.1;TraesCS1B02G096900.1;TraesCS1B02G115700.1;TraesCS1B02G295300.2;TraesCS1B02G354700.1;TraesCS1B02G354800.1;TraesCS1B02G354900.1;TraesCS1B02G…
100	GO:0008324	MF	monoatomic cation transmembrane transporter activity	100/ 3789	2312/ 133162	0.043252595155709	5.0204948013509E-5	0.0013819300123306	MSTRG.11568.1;MSTRG.16029.1;MSTRG.32576.2;MSTRG.38979.6;MSTRG.39087.2;MSTRG.39720.2;MSTRG.52873.1;MSTRG.5468.1;MSTRG.61634.1;MSTRG.63290.1;MSTRG.63676.2;MSTRG.63678.2;MSTRG.63678.3;MSTRG.63682.1;MSTRG.63684.1;MSTRG.66827.1;MSTRG.66833.4;MSTRG.66838.3;MSTRG.67237.1;MSTRG.69408.10;MSTRG.70637.1;MSTRG.70641.1;MSTRG.70642.2;MSTRG.70645.1;MSTRG.70918.1;MSTRG.71008.1;MSTRG.71009.1;MSTRG.71009.2;MSTRG.7…
32	GO:0004867	MF	serine-type endopeptidase inhibitor activity	32/ 3789	517/ 133162	0.061895551257253	5.0752595309503E-5	0.0013827492803711	MSTRG.13882.1;MSTRG.18534.1;MSTRG.21723.1;MSTRG.21723.2;MSTRG.21975.1;MSTRG.29434.2;MSTRG.3880.1;TraesCS1A02G265600.1;TraesCS1B02G276500.1;TraesCS1B02G276800.1;TraesCS1D02G028400.1;TraesCS2A02G158700.1;TraesCS2D02G165500.1;TraesCS2D02G165600.1;TraesCS2D02G165800.1;TraesCS3A02G046100.1;TraesCS3A02G046100.2;TraesCS3A02G093900.1;TraesCS3B02G037000.1;TraesCS3D02G033800.1;TraesCS3D02G034200.1;TraesCS3…
10	GO:0005381	MF	iron ion transmembrane transporter activity	10/ 3789	75/ 133162	0.13333333333333	5.2795788781715E-5	0.0014238864247189	MSTRG.63684.1;TraesCS2B02G455100.1;TraesCS2B02G455200.1;TraesCS2B02G610400.1;TraesCS2D02G431900.1;TraesCS2D02G588000.1;TraesCS5A02G203400.1;TraesCS5B02G202100.1;TraesCS5D02G209900.1;TraesCS7B02G227900.1
11	GO:0051606	BP	detection of stimulus	11/ 3789	89/ 133162	0.12359550561798	4.6360193363253E-5	0.0014458585305164	MSTRG.41637.1;MSTRG.42794.1;MSTRG.45217.1;MSTRG.49055.2;MSTRG.49055.3;MSTRG.49055.4;MSTRG.49056.2;TraesCS3D02G196400.2;TraesCS5A02G025300.1;TraesCS5B02G023100.1;TraesCS5D02G031700.1
12	GO:0005991	BP	trehalose metabolic process	12/ 3789	107/ 133162	0.11214953271028	5.6341191114368E-5	0.0017212808795552	MSTRG.42950.1;MSTRG.46657.1;MSTRG.50386.2;MSTRG.54772.1;MSTRG.57836.2;MSTRG.60601.1;TraesCS1B02G351600.3;TraesCS5A02G190000.1;TraesCS5D02G210000.1;TraesCS6B02G330900.2;TraesCS6B02G384500.1;TraesCS6D02G334000.2
54	GO:0006631	BP	fatty acid metabolic process	54/ 3789	1062/ 133162	0.050847457627119	5.7507375873108E-5	0.0017450380070684	MSTRG.11752.1;MSTRG.24532.1;MSTRG.24907.4;MSTRG.28683.1;MSTRG.32602.2;MSTRG.35106.2;MSTRG.41051.2;MSTRG.48555.2;MSTRG.52238.2;MSTRG.66382.1;TraesCS1A02G039800.1;TraesCS1A02G110300.1;TraesCS2A02G311200.2;TraesCS2A02G525500.2;TraesCS2B02G471800.1;TraesCS2B02G490700.1;TraesCS2D02G068100.1;TraesCS2D02G449400.1;TraesCS3A02G408700.1;TraesCS3A02G438100.1;TraesCS3A02G456200.1;TraesCS3B02G008700.1;TraesCS…
20	GO:0032040	CC	small-subunit processome	20/ 3789	267/ 133162	0.074906367041199	9.6156090380648E-5	0.0018896762109588	MSTRG.10231.2;MSTRG.10591.1;MSTRG.45356.1;MSTRG.55061.1;MSTRG.5963.1;TraesCS1A02G129100.1;TraesCS1B02G146100.1;TraesCS1D02G068300.1;TraesCS1D02G125600.1;TraesCS2A02G119400.1;TraesCS2B02G148000.1;TraesCS2D02G120400.1;TraesCS4A02G072500.1;TraesCS4B02G228400.1;TraesCS4D02G229300.1;TraesCS5A02G043100.1;TraesCS6A02G400300.1;TraesCS7A02G301400.1;TraesCS7B02G201700.1;TraesCS7D02G296800.1
12	GO:0090729	MF	toxin activity	12/ 3789	110/ 133162	0.10909090909091	7.3933570153181E-5	0.0019544815080098	MSTRG.48378.1;MSTRG.48382.1;MSTRG.48383.1;TraesCS1B02G426100.1;TraesCS1D02G405700.1;TraesCS2D02G587900.1;TraesCS5A02G475300.1;TraesCS5B02G488500.1;TraesCS5B02G488600.1;TraesCS5B02G488700.1;TraesCS6D02G014500.1;TraesCSU02G183400.1
13	GO:1901071	BP	glucosamine-containing compound metabolic process	13/ 3789	126/ 133162	0.1031746031746	6.7452303655208E-5	0.0019975213858653	MSTRG.13692.3;MSTRG.13692.4;TraesCS1A02G203600.1;TraesCS1B02G260600.1;TraesCS2A02G033600.1;TraesCS2D02G033100.1;TraesCS2D02G348900.1;TraesCS2D02G349000.1;TraesCS2D02G349400.1;TraesCS3A02G260100.1;TraesCS3A02G260200.1;TraesCS3B02G293200.1;TraesCS3D02G260500.1
12	GO:0018958	BP	phenol-containing compound metabolic process	12/ 3789	109/ 133162	0.11009174311927	6.7607047573266E-5	0.0019975213858653	MSTRG.32602.2;MSTRG.41051.2;TraesCS2B02G471800.1;TraesCS2D02G449400.1;TraesCS3A02G456200.1;TraesCS3B02G495700.1;TraesCS3B02G496200.1;TraesCS3B02G496200.2;TraesCS3D02G448800.1;TraesCS3D02G449200.1;TraesCS4A02G008500.1;TraesCS4B02G296400.2
9	GO:0030026	BP	intracellular manganese ion homeostasis	9/ 3789	63/ 133162	0.14285714285714	7.1611604296902E-5	0.0020858285202761	MSTRG.63684.1;TraesCS2B02G455100.1;TraesCS2B02G455200.1;TraesCS2B02G610400.1;TraesCS2D02G431900.1;TraesCS2D02G588000.1;TraesCS5A02G203400.1;TraesCS5B02G202100.1;TraesCS5D02G209900.1
47	GO:0042744	BP	hydrogen peroxide catabolic process	47/ 3789	894/ 133162	0.052572706935123	7.1989182953197E-5	0.0020858285202761	MSTRG.10130.1;MSTRG.13382.1;MSTRG.25855.1;MSTRG.2801.1;MSTRG.29685.2;MSTRG.35306.1;MSTRG.3697.2;MSTRG.3977.1;MSTRG.5797.1;MSTRG.72198.2;TraesCS1A02G078200.1;TraesCS1A02G079400.1;TraesCS1A02G342000.1;TraesCS1B02G096000.1;TraesCS1B02G096900.1;TraesCS1B02G115700.1;TraesCS1B02G354700.1;TraesCS1B02G354800.1;TraesCS1B02G354900.1;TraesCS1B02G355200.1;TraesCS1D02G080400.1;TraesCS1D02G080900.1;TraesCS1D02…
47	GO:0042743	BP	hydrogen peroxide metabolic process	47/ 3789	894/ 133162	0.052572706935123	7.1989182953197E-5	0.0020858285202761	MSTRG.10130.1;MSTRG.13382.1;MSTRG.25855.1;MSTRG.2801.1;MSTRG.29685.2;MSTRG.35306.1;MSTRG.3697.2;MSTRG.3977.1;MSTRG.5797.1;MSTRG.72198.2;TraesCS1A02G078200.1;TraesCS1A02G079400.1;TraesCS1A02G342000.1;TraesCS1B02G096000.1;TraesCS1B02G096900.1;TraesCS1B02G115700.1;TraesCS1B02G354700.1;TraesCS1B02G354800.1;TraesCS1B02G354900.1;TraesCS1B02G355200.1;TraesCS1D02G080400.1;TraesCS1D02G080900.1;TraesCS1D02…
3	GO:0036033	MF	mediator complex binding	3/ 3789	4/ 133162	0.75	9.0115108163886E-5	0.0023135321038228	TraesCS5A02G402300.1;TraesCS5B02G407200.1;TraesCS5D02G412400.1
3	GO:0140486	MF	zinc ion sequestering activity	3/ 3789	4/ 133162	0.75	9.0115108163886E-5	0.0023135321038228	MSTRG.34159.1;TraesCS4B02G112000.1;TraesCS4D02G109500.1
3	GO:0004587	MF	ornithine aminotransferase activity	3/ 3789	4/ 133162	0.75	9.0115108163886E-5	0.0023135321038228	TraesCS5A02G375000.1;TraesCS5B02G376900.1;TraesCS5D02G384500.1
3	GO:0019544	BP	arginine catabolic process to glutamate	3/ 3789	4/ 133162	0.75	9.0115108163886E-5	0.0024981910540988	TraesCS5A02G375000.1;TraesCS5B02G376900.1;TraesCS5D02G384500.1
3	GO:0010121	BP	arginine catabolic process to proline via ornithine	3/ 3789	4/ 133162	0.75	9.0115108163886E-5	0.0024981910540988	TraesCS5A02G375000.1;TraesCS5B02G376900.1;TraesCS5D02G384500.1
3	GO:1904872	BP	regulation of telomerase RNA localization to Cajal body	3/ 3789	4/ 133162	0.75	9.0115108163886E-5	0.0024981910540988	TraesCS6A02G227800.1;TraesCS6B02G254000.1;TraesCS6D02G207200.1
3	GO:0019493	BP	arginine catabolic process to proline	3/ 3789	4/ 133162	0.75	9.0115108163886E-5	0.0024981910540988	TraesCS5A02G375000.1;TraesCS5B02G376900.1;TraesCS5D02G384500.1
3	GO:1904874	BP	positive regulation of telomerase RNA localization to Cajal body	3/ 3789	4/ 133162	0.75	9.0115108163886E-5	0.0024981910540988	TraesCS6A02G227800.1;TraesCS6B02G254000.1;TraesCS6D02G207200.1
26	GO:0035673	MF	oligopeptide transmembrane transporter activity	26/ 3789	396/ 133162	0.065656565656566	9.8361708452249E-5	0.0025011977292143	MSTRG.13537.1;MSTRG.13537.2;MSTRG.13537.3;MSTRG.20345.1;MSTRG.27986.1;MSTRG.29261.2;MSTRG.9658.1;TraesCS1B02G445600.1;TraesCS1D02G423100.1;TraesCS2B02G394400.1;TraesCS2B02G394500.1;TraesCS2D02G387800.1;TraesCS3A02G258300.1;TraesCS3A02G382100.1;TraesCS3B02G291100.1;TraesCS3B02G414800.2;TraesCS3B02G414900.1;TraesCS3D02G257900.1;TraesCS3D02G375800.1;TraesCS3D02G375900.1;TraesCS5A02G391000.1;TraesCS5…
8	GO:0034309	BP	primary alcohol biosynthetic process	8/ 3789	51/ 133162	0.15686274509804	9.1204064606799E-5	0.0025128678168658	MSTRG.34728.1;TraesCS1B02G411100.1;TraesCS1D02G392500.1;TraesCS2A02G565400.1;TraesCS2B02G626400.1;TraesCS2D02G575800.1;TraesCS4D02G021400.1;TraesCS7D02G373100.2
62	GO:0042626	MF	ATPase-coupled transmembrane transporter activity	62/ 3789	1302/ 133162	0.047619047619048	0.0001064831206935	0.0026821691721855	MSTRG.13537.1;MSTRG.13537.2;MSTRG.13537.3;MSTRG.17762.1;MSTRG.24907.4;MSTRG.44417.1;MSTRG.46541.4;MSTRG.54035.2;MSTRG.54035.4;MSTRG.61607.1;MSTRG.61608.1;MSTRG.63271.1;MSTRG.63271.2;MSTRG.63676.2;MSTRG.64592.1;MSTRG.66485.2;MSTRG.66827.1;MSTRG.66833.4;MSTRG.69408.10;MSTRG.70296.1;MSTRG.70637.1;MSTRG.70641.1;MSTRG.9658.1;TraesCS1B02G400300.2;TraesCS2A02G049700.2;TraesCS2A02G410400.1;TraesCS2A02G45…
20	GO:1901681	MF	sulfur compound binding	20/ 3789	270/ 133162	0.074074074074074	0.0001118774652733	0.0027917087128955	MSTRG.36212.3;MSTRG.45199.2;MSTRG.57664.1;MSTRG.57664.8;MSTRG.66970.1;TraesCS1A02G013900.1;TraesCS1D02G011800.1;TraesCS2A02G074700.1;TraesCS2D02G073400.1;TraesCS2D02G579500.1;TraesCS3B02G152200.1;TraesCS3D02G133100.1;TraesCS3D02G133200.1;TraesCS4B02G059100.2;TraesCS4B02G059300.1;TraesCS5B02G020700.1;TraesCS5B02G435000.1;TraesCS6A02G207500.1;TraesCS7B02G341200.1;TraesCS7D02G479100.1
9	GO:0055071	BP	manganese ion homeostasis	9/ 3789	66/ 133162	0.13636363636364	0.0001037566664223	0.0028240678115321	MSTRG.63684.1;TraesCS2B02G455100.1;TraesCS2B02G455200.1;TraesCS2B02G610400.1;TraesCS2D02G431900.1;TraesCS2D02G588000.1;TraesCS5A02G203400.1;TraesCS5B02G202100.1;TraesCS5D02G209900.1
32	GO:0030001	BP	metal ion transport	32/ 3789	531/ 133162	0.060263653483992	0.0001046128418056	0.0028302185093318	MSTRG.39087.2;MSTRG.42564.3;MSTRG.52873.1;TraesCS1A02G125500.1;TraesCS1A02G297500.1;TraesCS1B02G144500.1;TraesCS1B02G306500.1;TraesCS1D02G128000.1;TraesCS1D02G293900.1;TraesCS2A02G422600.1;TraesCS2A02G424200.2;TraesCS2B02G133000.1;TraesCS2B02G271700.1;TraesCS2B02G443800.2;TraesCS2D02G252600.1;TraesCS2D02G422000.1;TraesCS3B02G595100.1;TraesCS4B02G319900.1;TraesCS4B02G370800.1;TraesCS4D02G036000.1;…
24	GO:0016627	MF	oxidoreductase activity, acting on the CH-CH group of donors	24/ 3789	354/ 133162	0.067796610169492	0.0001346439120681	0.0033286967150176	MSTRG.3562.1;MSTRG.3562.2;MSTRG.440.1;MSTRG.440.2;MSTRG.6956.2;TraesCS1A02G066800.1;TraesCS1A02G066800.2;TraesCS1A02G110300.1;TraesCS1B02G085100.1;TraesCS1D02G067800.1;TraesCS1D02G094400.1;TraesCS2B02G388900.1;TraesCS3A02G506400.1;TraesCS3A02G506500.1;TraesCS3A02G508600.1;TraesCS3B02G574600.1;TraesCS3D02G514300.1;TraesCS4A02G229900.1;TraesCS4B02G086100.1;TraesCS5D02G310500.1;TraesCS7A02G141800.1;…
286	GO:0046914	MF	transition metal ion binding	286/ 3789	8050/ 133162	0.035527950310559	0.0001397780298584	0.0034239205479088	MSTRG.10494.2;MSTRG.11079.1;MSTRG.12557.1;MSTRG.12816.1;MSTRG.13000.4;MSTRG.14729.1;MSTRG.1491.1;MSTRG.1514.3;MSTRG.16722.1;MSTRG.1733.2;MSTRG.17644.2;MSTRG.21653.1;MSTRG.22877.1;MSTRG.25037.6;MSTRG.2635.2;MSTRG.28668.1;MSTRG.28811.1;MSTRG.28813.1;MSTRG.28813.2;MSTRG.29047.2;MSTRG.30961.1;MSTRG.30961.2;MSTRG.3366.1;MSTRG.36556.1;MSTRG.36556.2;MSTRG.36556.3;MSTRG.41155.1;MSTRG.41504.1;MSTRG.42564.…
641	GO:0016787	MF	hydrolase activity	641/ 3789	19606/ 133162	0.032694073242885	0.0001488036186046	0.0036118696515846	MSTRG.10494.2;MSTRG.10905.1;MSTRG.12150.2;MSTRG.12265.3;MSTRG.12611.2;MSTRG.12611.3;MSTRG.12968.1;MSTRG.13000.4;MSTRG.13537.1;MSTRG.13537.2;MSTRG.13537.3;MSTRG.13692.3;MSTRG.13692.4;MSTRG.13731.2;MSTRG.14573.1;MSTRG.14729.1;MSTRG.15061.4;MSTRG.15329.1;MSTRG.15572.1;MSTRG.16625.2;MSTRG.16880.1;MSTRG.16976.1;MSTRG.17762.1;MSTRG.17816.1;MSTRG.19695.2;MSTRG.20354.4;MSTRG.20621.1;MSTRG.20926.1;MSTRG.2…
64	GO:0016072	BP	rRNA metabolic process	64/ 3789	1360/ 133162	0.047058823529412	0.0001444743052921	0.003772291308529	MSTRG.10591.1;MSTRG.10601.2;MSTRG.14188.1;MSTRG.16713.1;MSTRG.18215.1;MSTRG.22877.1;MSTRG.27908.1;MSTRG.31131.1;MSTRG.36890.1;MSTRG.36966.1;MSTRG.40112.1;MSTRG.48237.1;MSTRG.55061.1;TraesCS1A02G129100.1;TraesCS1A02G443900.1;TraesCS1B02G146100.1;TraesCS1B02G478400.1;TraesCS1D02G068300.1;TraesCS1D02G125600.1;TraesCS1D02G355400.1;TraesCS2A02G278600.1;TraesCS2B02G181700.1;TraesCS2B02G293800.1;TraesCS…
48	GO:0016042	BP	lipid catabolic process	48/ 3789	948/ 133162	0.050632911392405	0.0001676733080206	0.0043029761504046	MSTRG.15572.1;MSTRG.23843.1;MSTRG.24532.1;MSTRG.24907.4;MSTRG.35106.2;MSTRG.48555.2;MSTRG.48604.4;MSTRG.52238.2;MSTRG.52804.3;TraesCS1A02G110300.1;TraesCS1B02G277100.1;TraesCS1D02G035800.1;TraesCS1D02G035800.2;TraesCS2A02G285900.1;TraesCS2B02G303200.1;TraesCS2B02G490700.1;TraesCS3A02G133400.1;TraesCS3A02G294000.1;TraesCS3A02G438100.1;TraesCS3B02G008700.1;TraesCS3B02G154500.1;TraesCS3B02G328700.1;…
44	GO:1901607	BP	alpha-amino acid biosynthetic process	44/ 3789	850/ 133162	0.051764705882353	0.0001728318354562	0.0044101578013291	MSTRG.13000.4;MSTRG.17108.1;MSTRG.20292.2;MSTRG.42575.6;MSTRG.45192.5;MSTRG.52957.3;MSTRG.56834.1;MSTRG.62366.1;TraesCS1A02G188000.1;TraesCS1A02G428400.1;TraesCS1D02G094400.1;TraesCS1D02G222600.2;TraesCS2A02G382700.1;TraesCS2A02G500400.1;TraesCS2A02G577600.1;TraesCS2B02G528300.2;TraesCS2D02G493600.1;TraesCS2D02G500600.1;TraesCS3A02G287400.1;TraesCS3B02G006100.1;TraesCS3B02G321600.1;TraesCS3B02G39…
48	GO:0009506	CC	plasmodesma	48/ 3789	959/ 133162	0.050052137643379	0.0002682910372763	0.0044620811090091	MSTRG.25855.1;MSTRG.29685.2;MSTRG.35115.2;MSTRG.35306.1;MSTRG.3697.2;MSTRG.3977.1;MSTRG.5400.1;MSTRG.5797.1;MSTRG.72198.2;TraesCS1A02G078200.1;TraesCS1A02G079400.1;TraesCS1A02G286300.1;TraesCS1A02G342000.1;TraesCS1B02G096000.1;TraesCS1B02G096900.1;TraesCS1B02G354700.1;TraesCS1B02G354800.1;TraesCS1B02G354900.1;TraesCS1B02G355200.1;TraesCS1D02G080400.1;TraesCS1D02G080900.1;TraesCS1D02G344300.1;Trae…
48	GO:0005911	CC	cell-cell junction	48/ 3789	959/ 133162	0.050052137643379	0.0002682910372763	0.0044620811090091	MSTRG.25855.1;MSTRG.29685.2;MSTRG.35115.2;MSTRG.35306.1;MSTRG.3697.2;MSTRG.3977.1;MSTRG.5400.1;MSTRG.5797.1;MSTRG.72198.2;TraesCS1A02G078200.1;TraesCS1A02G079400.1;TraesCS1A02G286300.1;TraesCS1A02G342000.1;TraesCS1B02G096000.1;TraesCS1B02G096900.1;TraesCS1B02G354700.1;TraesCS1B02G354800.1;TraesCS1B02G354900.1;TraesCS1B02G355200.1;TraesCS1D02G080400.1;TraesCS1D02G080900.1;TraesCS1D02G344300.1;Trae…
10	GO:0031428	CC	box C/D methylation guide snoRNP complex	10/ 3789	91/ 133162	0.10989010989011	0.0002714761736675	0.0044620811090091	MSTRG.10231.2;MSTRG.55061.1;MSTRG.5963.1;TraesCS2A02G119400.1;TraesCS2B02G148000.1;TraesCS2D02G120400.1;TraesCS4A02G072500.1;TraesCS4B02G228400.1;TraesCS4D02G229300.1;TraesCS6A02G400300.1
10	GO:0170049	CC	box C/D RNP complex	10/ 3789	91/ 133162	0.10989010989011	0.0002714761736675	0.0044620811090091	MSTRG.10231.2;MSTRG.55061.1;MSTRG.5963.1;TraesCS2A02G119400.1;TraesCS2B02G148000.1;TraesCS2D02G120400.1;TraesCS4A02G072500.1;TraesCS4B02G228400.1;TraesCS4D02G229300.1;TraesCS6A02G400300.1
13	GO:0046185	BP	aldehyde catabolic process	13/ 3789	139/ 133162	0.093525179856115	0.0001830206434733	0.0046437610725345	MSTRG.2635.2;MSTRG.36556.1;MSTRG.36556.2;MSTRG.36556.3;MSTRG.9131.1;TraesCS1B02G389200.1;TraesCS1D02G376300.1;TraesCS4A02G202200.1;TraesCS4A02G202300.1;TraesCS4B02G106500.1;TraesCS4D02G103000.1;TraesCS4D02G103100.1;TraesCS6B02G263200.1
28	GO:0071949	MF	FAD binding	28/ 3789	462/ 133162	0.060606060606061	0.0002082707648948	0.0050097562366604	MSTRG.24750.1;MSTRG.34468.1;MSTRG.47030.1;MSTRG.53892.3;MSTRG.59750.1;MSTRG.66106.1;TraesCS1A02G424100.1;TraesCS1B02G456900.1;TraesCS1D02G433600.1;TraesCS1D02G443200.1;TraesCS3B02G344600.1;TraesCS3B02G525300.1;TraesCS3D02G475800.1;TraesCS4A02G034500.1;TraesCS4A02G250800.1;TraesCS4B02G064100.1;TraesCS4D02G063000.1;TraesCS4D02G270000.1;TraesCS5A02G261400.1;TraesCS5D02G268800.1;TraesCS6D02G328200.1;…
8	GO:0031118	BP	rRNA pseudouridine synthesis	8/ 3789	57/ 133162	0.14035087719298	0.0002035213363581	0.0051062252602482	MSTRG.31131.1;MSTRG.36890.1;TraesCS3A02G321500.1;TraesCS4A02G154000.1;TraesCS4D02G152400.2;TraesCS6A02G227800.1;TraesCS6B02G254000.1;TraesCS6D02G207200.1
90	GO:0022890	MF	inorganic cation transmembrane transporter activity	90/ 3789	2120/ 133162	0.042452830188679	0.0002174977759536	0.0051192177945368	MSTRG.11568.1;MSTRG.16029.1;MSTRG.32576.2;MSTRG.39087.2;MSTRG.39720.2;MSTRG.52873.1;MSTRG.5468.1;MSTRG.61634.1;MSTRG.63290.1;MSTRG.63678.2;MSTRG.63678.3;MSTRG.63682.1;MSTRG.63684.1;MSTRG.66827.1;MSTRG.66838.3;MSTRG.67237.1;MSTRG.69408.10;MSTRG.70637.1;MSTRG.70642.2;MSTRG.70645.1;MSTRG.70918.1;MSTRG.71008.1;MSTRG.71009.1;MSTRG.71009.2;MSTRG.71902.1;MSTRG.73119.1;MSTRG.8645.1;MSTRG.8645.2;TraesCS1A…
16	GO:0072341	MF	modified amino acid binding	16/ 3789	200/ 133162	0.08	0.0002200059991964	0.0051192177945368	MSTRG.36212.3;MSTRG.45199.2;MSTRG.66970.1;TraesCS1A02G013900.1;TraesCS1D02G011800.1;TraesCS2D02G579500.1;TraesCS3B02G152200.1;TraesCS3D02G133100.1;TraesCS3D02G133200.1;TraesCS4B02G059100.2;TraesCS4B02G059300.1;TraesCS5B02G020700.1;TraesCS5B02G435000.1;TraesCS5D02G337400.1;TraesCS7B02G341200.1;TraesCS7D02G479100.1
3	GO:0008783	MF	agmatinase activity	3/ 3789	5/ 133162	0.6	0.0002204906540718	0.0051192177945368	MSTRG.9783.1;TraesCS2B02G048700.1;TraesCS2D02G034900.1
3	GO:0004053	MF	arginase activity	3/ 3789	5/ 133162	0.6	0.0002204906540718	0.0051192177945368	MSTRG.9783.1;TraesCS2B02G048700.1;TraesCS2D02G034900.1
9	GO:0070180	MF	large ribosomal subunit rRNA binding	9/ 3789	73/ 133162	0.12328767123288	0.0002277713319246	0.0051978586003326	MSTRG.16680.2;MSTRG.41309.1;MSTRG.44793.1;MSTRG.60814.1;TraesCS1A02G148400.1;TraesCS1B02G166100.1;TraesCS1D02G146100.1;TraesCS2A02G443200.1;TraesCS6A02G385700.1
1310	GO:0036094	MF	small molecule binding	1310/ 3789	42357/ 133162	0.030927591661355	0.0002320196920911	0.0052481847020445	MSTRG.10106.1;MSTRG.10130.1;MSTRG.10494.2;MSTRG.10910.1;MSTRG.11079.1;MSTRG.11752.1;MSTRG.12108.3;MSTRG.12150.2;MSTRG.12265.3;MSTRG.12288.1;MSTRG.12557.1;MSTRG.12816.1;MSTRG.12910.1;MSTRG.12956.1;MSTRG.13000.4;MSTRG.13382.1;MSTRG.13537.1;MSTRG.13537.2;MSTRG.13537.3;MSTRG.13562.1;MSTRG.13563.1;MSTRG.13564.2;MSTRG.13613.1;MSTRG.13651.1;MSTRG.13975.3;MSTRG.14027.1;MSTRG.14222.2;MSTRG.14454.1;MSTRG.1…
31	GO:0065004	BP	protein-DNA complex assembly	31/ 3789	534/ 133162	0.058052434456929	0.000213621196174	0.0053298488445432	MSTRG.234.1;MSTRG.4467.2;TraesCS1A02G201300.1;TraesCS1A02G291500.1;TraesCS1A02G295700.1;TraesCS1B02G301100.1;TraesCS1B02G380200.1;TraesCS1D02G204700.1;TraesCS2B02G415900.1;TraesCS3A02G354300.1;TraesCS3D02G252400.5;TraesCS3D02G252400.6;TraesCS4A02G067800.1;TraesCS4B02G225000.1;TraesCS5A02G299500.1;TraesCS5A02G336500.1;TraesCS5A02G348000.1;TraesCS5B02G348900.1;TraesCS5B02G349100.1;TraesCS5B02G34990…
13	GO:0015295	MF	solute:proton symporter activity	13/ 3789	143/ 133162	0.090909090909091	0.0002424105965358	0.0053936357729221	MSTRG.16029.1;MSTRG.67237.1;MSTRG.71008.1;MSTRG.71009.1;MSTRG.71009.2;TraesCS2A02G349800.1;TraesCS2B02G266000.1;TraesCS2B02G533300.1;TraesCS2D02G505700.1;TraesCS5A02G102600.1;TraesCS5B02G443900.1;TraesCS5D02G114400.1;TraesCS7D02G466900.1
3	GO:0042335	BP	cuticle development	3/ 3789	5/ 133162	0.6	0.0002204906540718	0.0054022153589108	TraesCS7A02G110500.1;TraesCS7B02G008400.1;TraesCS7D02G106000.1
3	GO:0033389	BP	putrescine biosynthetic process from arginine, using agmatinase	3/ 3789	5/ 133162	0.6	0.0002204906540718	0.0054022153589108	MSTRG.9783.1;TraesCS2B02G048700.1;TraesCS2D02G034900.1
40	GO:0170038	BP	proteinogenic amino acid biosynthetic process	40/ 3789	747/ 133162	0.053547523427041	0.0002213332500644	0.0054022153589108	MSTRG.13000.4;MSTRG.17108.1;MSTRG.20292.2;MSTRG.42575.6;MSTRG.45192.5;MSTRG.52957.3;MSTRG.56834.1;MSTRG.62366.1;TraesCS1A02G188000.1;TraesCS1D02G094400.1;TraesCS1D02G222600.2;TraesCS2A02G382700.1;TraesCS2A02G500400.1;TraesCS2A02G577600.1;TraesCS2B02G528300.2;TraesCS2D02G493600.1;TraesCS2D02G500600.1;TraesCS3A02G287400.1;TraesCS3B02G006100.1;TraesCS3B02G321600.1;TraesCS3B02G395900.1;TraesCS3D02G26…
40	GO:0170034	BP	L-amino acid biosynthetic process	40/ 3789	747/ 133162	0.053547523427041	0.0002213332500644	0.0054022153589108	MSTRG.13000.4;MSTRG.17108.1;MSTRG.20292.2;MSTRG.42575.6;MSTRG.45192.5;MSTRG.52957.3;MSTRG.56834.1;MSTRG.62366.1;TraesCS1A02G188000.1;TraesCS1D02G094400.1;TraesCS1D02G222600.2;TraesCS2A02G382700.1;TraesCS2A02G500400.1;TraesCS2A02G577600.1;TraesCS2B02G528300.2;TraesCS2D02G493600.1;TraesCS2D02G500600.1;TraesCS3A02G287400.1;TraesCS3B02G006100.1;TraesCS3B02G321600.1;TraesCS3B02G395900.1;TraesCS3D02G26…
4	GO:0004419	MF	hydroxymethylglutaryl-CoA lyase activity	4/ 3789	12/ 133162	0.33333333333333	0.0002696936075323	0.0059023109189461	MSTRG.22627.1;MSTRG.26325.1;TraesCS3D02G189400.1;TraesCS3D02G189400.2
4	GO:0016363	CC	nuclear matrix	4/ 3789	13/ 133162	0.30769230769231	0.0003807684066475	0.0061466899930243	TraesCS2D02G178200.1;TraesCS7A02G301400.1;TraesCS7B02G201700.1;TraesCS7D02G296800.1
13	GO:1990748	BP	cellular detoxification	13/ 3789	144/ 133162	0.090277777777778	0.000259600478323	0.0062680954201541	MSTRG.2635.2;MSTRG.36556.1;MSTRG.36556.2;MSTRG.36556.3;MSTRG.9131.1;TraesCS1B02G389200.1;TraesCS1D02G376300.1;TraesCS4A02G202200.1;TraesCS4A02G202300.1;TraesCS4B02G106500.1;TraesCS4D02G103000.1;TraesCS4D02G103100.1;TraesCS6B02G263200.1
23	GO:0030243	BP	cellulose metabolic process	23/ 3789	351/ 133162	0.065527065527066	0.0002620605678489	0.0062936578086086	TraesCS1B02G136200.2;TraesCS2A02G352800.3;TraesCS2A02G565500.1;TraesCS2B02G626300.1;TraesCS2B02G626500.1;TraesCS2D02G575900.1;TraesCS3A02G289900.1;TraesCS3B02G110100.1;TraesCS3B02G324500.2;TraesCS3D02G289600.1;TraesCS4B02G066700.2;TraesCS4D02G065600.1;TraesCS5A02G095200.1;TraesCS5A02G222500.1;TraesCS5B02G101400.1;TraesCS5B02G221500.1;TraesCS5B02G221600.1;TraesCS5B02G221600.3;TraesCS5D02G107900.1;…
4	GO:1902224	BP	ketone body metabolic process	4/ 3789	12/ 133162	0.33333333333333	0.0002696936075323	0.0064084338170786	MSTRG.22627.1;MSTRG.26325.1;TraesCS3D02G189400.1;TraesCS3D02G189400.2
4	GO:0046951	BP	ketone body biosynthetic process	4/ 3789	12/ 133162	0.33333333333333	0.0002696936075323	0.0064084338170786	MSTRG.22627.1;MSTRG.26325.1;TraesCS3D02G189400.1;TraesCS3D02G189400.2
10	GO:0015112	MF	nitrate transmembrane transporter activity	10/ 3789	92/ 133162	0.10869565217391	0.0002968839608622	0.0064445542723754	MSTRG.48493.1;TraesCS1A02G210900.1;TraesCS1D02G214300.1;TraesCS4A02G367300.1;TraesCS5D02G506100.1;TraesCS6A02G030800.1;TraesCS6A02G031100.1;TraesCS6B02G044300.1;TraesCS6B02G044400.1;TraesCS6D02G035900.1
14	GO:0001676	BP	long-chain fatty acid metabolic process	14/ 3789	164/ 133162	0.085365853658537	0.0002742704276434	0.0064828867923515	MSTRG.28683.1;MSTRG.32602.2;MSTRG.41051.2;TraesCS2B02G471800.1;TraesCS2D02G449400.1;TraesCS3A02G456200.1;TraesCS3B02G495700.1;TraesCS3B02G496200.1;TraesCS3B02G496200.2;TraesCS3D02G448800.1;TraesCS3D02G449200.1;TraesCS4A02G008500.1;TraesCS4B02G296400.2;TraesCS4D02G268400.1
1593	GO:0008152	BP	metabolic process	1593/ 3789	52186/ 133162	0.030525428275783	0.0002831133549113	0.0066568695126012	MSTRG.10130.1;MSTRG.10147.1;MSTRG.10449.1;MSTRG.10591.1;MSTRG.10601.2;MSTRG.10885.1;MSTRG.10905.1;MSTRG.10910.1;MSTRG.11022.2;MSTRG.11079.1;MSTRG.11752.1;MSTRG.12545.1;MSTRG.12557.1;MSTRG.12611.2;MSTRG.12611.3;MSTRG.12748.1;MSTRG.12956.1;MSTRG.12968.1;MSTRG.13000.4;MSTRG.13020.1;MSTRG.13382.1;MSTRG.13562.1;MSTRG.13563.1;MSTRG.13564.2;MSTRG.1357.3;MSTRG.13613.1;MSTRG.13692.3;MSTRG.13692.4;MSTRG.13…
8	GO:0006772	BP	thiamine metabolic process	8/ 3789	60/ 133162	0.13333333333333	0.0002922699060216	0.006800954134421	MSTRG.34728.1;TraesCS1B02G411100.1;TraesCS1D02G392500.1;TraesCS2A02G565400.1;TraesCS2B02G626400.1;TraesCS2D02G575800.1;TraesCS4D02G021400.1;TraesCS7D02G373100.2
8	GO:0042724	BP	thiamine-containing compound biosynthetic process	8/ 3789	60/ 133162	0.13333333333333	0.0002922699060216	0.006800954134421	MSTRG.34728.1;TraesCS1B02G411100.1;TraesCS1D02G392500.1;TraesCS2A02G565400.1;TraesCS2B02G626400.1;TraesCS2D02G575800.1;TraesCS4D02G021400.1;TraesCS7D02G373100.2
6	GO:0046503	BP	glycerolipid catabolic process	6/ 3789	33/ 133162	0.18181818181818	0.0003023541205937	0.0069993420391056	MSTRG.15572.1;MSTRG.23843.1;TraesCS2A02G285900.1;TraesCS2B02G303200.1;TraesCS3B02G370300.1;TraesCS3D02G332200.1
9	GO:0009751	BP	response to salicylic acid	9/ 3789	76/ 133162	0.11842105263158	0.000309746633567	0.0071337032376894	MSTRG.31751.1;MSTRG.61168.1;TraesCS2A02G323000.1;TraesCS2B02G359600.1;TraesCS2D02G339900.1;TraesCS3B02G433400.1;TraesCS3B02G433400.2;TraesCS4A02G452600.1;TraesCS7D02G032700.1
10	GO:0034308	BP	primary alcohol metabolic process	10/ 3789	93/ 133162	0.10752688172043	0.0003242470242076	0.0074295580903914	MSTRG.17816.1;MSTRG.34728.1;TraesCS1B02G411100.1;TraesCS1D02G392500.1;TraesCS2A02G041300.1;TraesCS2A02G565400.1;TraesCS2B02G626400.1;TraesCS2D02G575800.1;TraesCS4D02G021400.1;TraesCS7D02G373100.2
14	GO:0000028	BP	ribosomal small subunit assembly	14/ 3789	167/ 133162	0.083832335329341	0.0003302359994682	0.0075283749929527	MSTRG.32692.1;MSTRG.36966.1;MSTRG.56028.1;MSTRG.67401.1;TraesCS2A02G295600.1;TraesCS3A02G530600.1;TraesCS4A02G167400.1;TraesCS4D02G157600.1;TraesCS6B02G319900.2;TraesCS6D02G126300.1;TraesCS6D02G269200.3;TraesCS7A02G501300.1;TraesCS7B02G355300.1;TraesCS7D02G488700.1
48	GO:0070161	CC	anchoring junction	48/ 3789	989/ 133162	0.048533872598584	0.0004856674752975	0.0075697137529138	MSTRG.25855.1;MSTRG.29685.2;MSTRG.35115.2;MSTRG.35306.1;MSTRG.3697.2;MSTRG.3977.1;MSTRG.5400.1;MSTRG.5797.1;MSTRG.72198.2;TraesCS1A02G078200.1;TraesCS1A02G079400.1;TraesCS1A02G286300.1;TraesCS1A02G342000.1;TraesCS1B02G096000.1;TraesCS1B02G096900.1;TraesCS1B02G354700.1;TraesCS1B02G354800.1;TraesCS1B02G354900.1;TraesCS1B02G355200.1;TraesCS1D02G080400.1;TraesCS1D02G080900.1;TraesCS1D02G344300.1;Trae…
48	GO:0030054	CC	cell junction	48/ 3789	989/ 133162	0.048533872598584	0.0004856674752975	0.0075697137529138	MSTRG.25855.1;MSTRG.29685.2;MSTRG.35115.2;MSTRG.35306.1;MSTRG.3697.2;MSTRG.3977.1;MSTRG.5400.1;MSTRG.5797.1;MSTRG.72198.2;TraesCS1A02G078200.1;TraesCS1A02G079400.1;TraesCS1A02G286300.1;TraesCS1A02G342000.1;TraesCS1B02G096000.1;TraesCS1B02G096900.1;TraesCS1B02G354700.1;TraesCS1B02G354800.1;TraesCS1B02G354900.1;TraesCS1B02G355200.1;TraesCS1D02G080400.1;TraesCS1D02G080900.1;TraesCS1D02G344300.1;Trae…
55	GO:0016209	MF	antioxidant activity	55/ 3789	1175/ 133162	0.046808510638298	0.0003950286432931	0.008437811820742	MSTRG.10130.1;MSTRG.13382.1;MSTRG.25855.1;MSTRG.2801.1;MSTRG.28683.1;MSTRG.29685.2;MSTRG.35306.1;MSTRG.3697.2;MSTRG.3977.1;MSTRG.5396.1;MSTRG.5797.1;MSTRG.59869.2;MSTRG.72198.2;TraesCS1A02G078200.1;TraesCS1A02G079400.1;TraesCS1A02G342000.1;TraesCS1B02G096000.1;TraesCS1B02G096900.1;TraesCS1B02G115700.1;TraesCS1B02G295300.2;TraesCS1B02G354700.1;TraesCS1B02G354800.1;TraesCS1B02G354900.1;TraesCS1B02G…
43	GO:0016101	BP	diterpenoid metabolic process	43/ 3789	850/ 133162	0.050588235294118	0.0003762675013186	0.0084490867421106	MSTRG.12557.1;MSTRG.13562.1;MSTRG.13563.1;MSTRG.13564.2;MSTRG.55320.1;MSTRG.6223.1;TraesCS1A02G394900.1;TraesCS1A02G395100.1;TraesCS1B02G423200.1;TraesCS1D02G403300.1;TraesCS2A02G006000.1;TraesCS2A02G027200.1;TraesCS2A02G027400.1;TraesCS2A02G027500.1;TraesCS2A02G027700.1;TraesCS2A02G027800.1;TraesCS2A02G028100.1;TraesCS2A02G325100.1;TraesCS2B02G017400.1;TraesCS2B02G018100.1;TraesCS2B02G445300.1;T…
10	GO:0010167	BP	response to nitrate	10/ 3789	95/ 133162	0.10526315789474	0.0003853081652781	0.0085668363926304	MSTRG.48493.1;TraesCS1A02G210900.1;TraesCS1D02G214300.1;TraesCS4A02G367300.1;TraesCS5D02G506100.1;TraesCS6A02G030800.1;TraesCS6A02G031100.1;TraesCS6B02G044300.1;TraesCS6B02G044400.1;TraesCS6D02G035900.1
47	GO:0072593	BP	reactive oxygen species metabolic process	47/ 3789	955/ 133162	0.049214659685864	0.0003853264197976	0.0085668363926304	MSTRG.10130.1;MSTRG.13382.1;MSTRG.25855.1;MSTRG.2801.1;MSTRG.29685.2;MSTRG.35306.1;MSTRG.3697.2;MSTRG.3977.1;MSTRG.5797.1;MSTRG.72198.2;TraesCS1A02G078200.1;TraesCS1A02G079400.1;TraesCS1A02G342000.1;TraesCS1B02G096000.1;TraesCS1B02G096900.1;TraesCS1B02G115700.1;TraesCS1B02G354700.1;TraesCS1B02G354800.1;TraesCS1B02G354900.1;TraesCS1B02G355200.1;TraesCS1D02G080400.1;TraesCS1D02G080900.1;TraesCS1D02…
5	GO:0004356	MF	glutamine synthetase activity	5/ 3789	23/ 133162	0.21739130434783	0.0004077220980169	0.0085717952890182	MSTRG.13000.4;TraesCS2A02G500400.1;TraesCS2B02G528300.2;TraesCS2D02G500600.1;TraesCS6B02G327500.2
5	GO:0016211	MF	ammonia ligase activity	5/ 3789	23/ 133162	0.21739130434783	0.0004077220980169	0.0085717952890182	MSTRG.13000.4;TraesCS2A02G500400.1;TraesCS2B02G528300.2;TraesCS2D02G500600.1;TraesCS6B02G327500.2
3	GO:0005344	MF	oxygen carrier activity	3/ 3789	6/ 133162	0.5	0.0004316050372199	0.0090030113232605	MSTRG.66411.1;MSTRG.70225.2;TraesCS7B02G259300.1
5	GO:0006542	BP	glutamine biosynthetic process	5/ 3789	23/ 133162	0.21739130434783	0.0004077220980169	0.0090200982374099	MSTRG.13000.4;TraesCS2A02G500400.1;TraesCS2B02G528300.2;TraesCS2D02G500600.1;TraesCS6B02G327500.2
127	GO:0016887	MF	ATP hydrolysis activity	127/ 3789	3258/ 133162	0.038980969920196	0.000507078796496	0.010335117455301	MSTRG.12265.3;MSTRG.13537.1;MSTRG.13537.2;MSTRG.13537.3;MSTRG.16880.1;MSTRG.17762.1;MSTRG.24257.1;MSTRG.24907.4;MSTRG.3009.1;MSTRG.32552.2;MSTRG.33492.2;MSTRG.3657.3;MSTRG.37240.1;MSTRG.39839.14;MSTRG.40183.2;MSTRG.44417.1;MSTRG.45849.1;MSTRG.46541.4;MSTRG.47651.1;MSTRG.49052.1;MSTRG.49636.1;MSTRG.49990.2;MSTRG.55508.1;MSTRG.55509.1;MSTRG.61607.1;MSTRG.61608.1;MSTRG.63271.1;MSTRG.63271.2;MSTRG.63…
14	GO:0006595	BP	polyamine metabolic process	14/ 3789	174/ 133162	0.080459770114943	0.000499955213287	0.01084685441001	MSTRG.18073.2;MSTRG.41435.1;MSTRG.9783.1;TraesCS2B02G048700.1;TraesCS2D02G034900.1;TraesCS2D02G328900.1;TraesCS3A02G050700.1;TraesCS3B02G059300.1;TraesCS3B02G059500.1;TraesCS3D02G050200.1;TraesCS4B02G385300.1;TraesCS5A02G549600.1;TraesCS6D02G202500.1;TraesCS7A02G069300.1
25	GO:0016879	MF	ligase activity, forming carbon-nitrogen bonds	25/ 3789	417/ 133162	0.059952038369305	0.000541509095908	0.01095325216723	MSTRG.13000.4;MSTRG.41780.3;MSTRG.42575.6;MSTRG.45452.3;MSTRG.66970.1;TraesCS1B02G376800.2;TraesCS2A02G500400.1;TraesCS2B02G528300.2;TraesCS2D02G068100.1;TraesCS2D02G301100.2;TraesCS2D02G500600.1;TraesCS3A02G301200.1;TraesCS3B02G335300.1;TraesCS4D02G195100.1;TraesCS5A02G053700.1;TraesCS5A02G153900.4;TraesCS5B02G062500.1;TraesCS5B02G152600.1;TraesCS5D02G065100.1;TraesCS5D02G159100.1;TraesCS6B02G32…
13	GO:0004033	MF	aldo-keto reductase (NADPH) activity	13/ 3789	157/ 133162	0.082802547770701	0.0005967031639429	0.011978928178403	MSTRG.11755.1;MSTRG.19949.1;TraesCS1B02G291400.1;TraesCS1D02G281500.1;TraesCS2A02G274700.1;TraesCS2A02G315600.1;TraesCS2B02G333900.1;TraesCS2B02G355900.1;TraesCS2B02G356100.1;TraesCS2D02G313700.1;TraesCS3D02G356900.1;TraesCS5B02G523200.1;TraesCS5D02G522300.1
53	GO:0006721	BP	terpenoid metabolic process	53/ 3789	1130/ 133162	0.046902654867257	0.0005770157915019	0.012333720676751	MSTRG.12557.1;MSTRG.13562.1;MSTRG.13563.1;MSTRG.13564.2;MSTRG.1514.3;MSTRG.55320.1;MSTRG.6223.1;TraesCS1A02G394900.1;TraesCS1A02G395100.1;TraesCS1B02G411100.1;TraesCS1B02G423200.1;TraesCS1D02G392500.1;TraesCS1D02G403300.1;TraesCS2A02G006000.1;TraesCS2A02G027200.1;TraesCS2A02G027400.1;TraesCS2A02G027500.1;TraesCS2A02G027700.1;TraesCS2A02G027800.1;TraesCS2A02G028100.1;TraesCS2A02G325100.1;TraesCS2A…
12	GO:0042542	BP	response to hydrogen peroxide	12/ 3789	137/ 133162	0.087591240875912	0.0005794734052091	0.012333720676751	MSTRG.31751.1;TraesCS2A02G323000.1;TraesCS2B02G359600.1;TraesCS2D02G339900.1;TraesCS3A02G033900.1;TraesCS3B02G433400.1;TraesCS3B02G433400.2;TraesCS3D02G045500.1;TraesCS3D02G045600.1;TraesCS3D02G046300.1;TraesCS4A02G092100.1;TraesCS6A02G041700.1
1275	GO:0043167	MF	ion binding	1275/ 3789	41415/ 133162	0.030785947120608	0.0006295072729169	0.012543167303643	MSTRG.10106.1;MSTRG.10130.1;MSTRG.10494.2;MSTRG.10910.1;MSTRG.11079.1;MSTRG.11752.1;MSTRG.12108.3;MSTRG.12150.2;MSTRG.12265.3;MSTRG.12288.1;MSTRG.12557.1;MSTRG.12816.1;MSTRG.12910.1;MSTRG.12956.1;MSTRG.13000.4;MSTRG.13382.1;MSTRG.13537.1;MSTRG.13537.2;MSTRG.13537.3;MSTRG.13562.1;MSTRG.13563.1;MSTRG.13564.2;MSTRG.13613.1;MSTRG.13975.3;MSTRG.14027.1;MSTRG.14222.2;MSTRG.14454.1;MSTRG.14573.1;MSTRG.1…
32	GO:0030258	BP	lipid modification	32/ 3789	580/ 133162	0.055172413793103	0.0005928270370085	0.012558425581157	MSTRG.11752.1;MSTRG.24532.1;MSTRG.24907.4;MSTRG.35106.2;MSTRG.48555.2;MSTRG.52238.2;MSTRG.9162.1;TraesCS1A02G110300.1;TraesCS1B02G393200.1;TraesCS2A02G525500.2;TraesCS2B02G490700.1;TraesCS3A02G438100.1;TraesCS3B02G008700.1;TraesCS3B02G154500.1;TraesCS3B02G293300.1;TraesCS3D02G137500.1;TraesCS4A02G357200.1;TraesCS5D02G346200.1;TraesCS5D02G346200.2;TraesCS5D02G515700.1;TraesCS6A02G392400.1;TraesCS6…
116	GO:0044283	BP	small molecule biosynthetic process	116/ 3789	2944/ 133162	0.039402173913043	0.0006053218275561	0.012762912335938	MSTRG.11752.1;MSTRG.13000.4;MSTRG.16112.1;MSTRG.17108.1;MSTRG.20292.2;MSTRG.22627.1;MSTRG.26325.1;MSTRG.28683.1;MSTRG.34728.1;MSTRG.35997.2;MSTRG.40659.2;MSTRG.42575.6;MSTRG.45192.5;MSTRG.52957.3;MSTRG.53890.1;MSTRG.55320.1;MSTRG.56834.1;MSTRG.59752.2;MSTRG.62366.1;MSTRG.66106.1;MSTRG.66382.1;MSTRG.8492.1;TraesCS1A02G039800.1;TraesCS1A02G188000.1;TraesCS1A02G273900.1;TraesCS1A02G428400.1;TraesCS1…
5	GO:0034755	BP	iron ion transmembrane transport	5/ 3789	25/ 133162	0.2	0.0006140368067971	0.012886164950121	MSTRG.39087.2;TraesCS2B02G133000.1;TraesCS4D02G036000.1;TraesCS4D02G254100.1;TraesCS7B02G227900.1
8	GO:0016477	BP	cell migration	8/ 3789	68/ 133162	0.11764705882353	0.0006910358011376	0.014367786031986	MSTRG.3157.7;MSTRG.3897.3;MSTRG.41769.1;TraesCS1B02G121600.3;TraesCS5B02G064000.1;TraesCS5B02G064000.2;TraesCS5B02G064100.1;TraesCS5D02G064100.1
26	GO:0030684	CC	preribosome	26/ 3789	456/ 133162	0.057017543859649	0.0009558253654719	0.01440110217311	MSTRG.10231.2;MSTRG.10591.1;MSTRG.10601.2;MSTRG.45356.1;MSTRG.55061.1;MSTRG.5963.1;TraesCS1A02G129100.1;TraesCS1B02G146100.1;TraesCS1D02G068300.1;TraesCS1D02G125600.1;TraesCS2A02G119400.1;TraesCS2B02G148000.1;TraesCS2B02G294000.1;TraesCS2D02G120400.1;TraesCS4A02G072500.1;TraesCS4A02G158000.1;TraesCS4B02G228400.1;TraesCS4D02G229300.1;TraesCS5A02G043100.1;TraesCS6A02G400300.1;TraesCS6D02G072200.1;T…
3	GO:0047389	MF	glycerophosphocholine phosphodiesterase activity	3/ 3789	7/ 133162	0.42857142857143	0.0007392727474223	0.014407724347575	MSTRG.23843.1;TraesCS3B02G370300.1;TraesCS3D02G332200.1
34	GO:0004866	MF	endopeptidase inhibitor activity	34/ 3789	649/ 133162	0.052388289676425	0.0007989740665126	0.01523757683992	MSTRG.13882.1;MSTRG.18534.1;MSTRG.21723.1;MSTRG.21723.2;MSTRG.21975.1;MSTRG.29434.2;MSTRG.3880.1;TraesCS1A02G265600.1;TraesCS1B02G276500.1;TraesCS1B02G276800.1;TraesCS1D02G028400.1;TraesCS2A02G158700.1;TraesCS2D02G165500.1;TraesCS2D02G165600.1;TraesCS2D02G165800.1;TraesCS3A02G046100.1;TraesCS3A02G046100.2;TraesCS3A02G093900.1;TraesCS3B02G037000.1;TraesCS3D02G020500.1;TraesCS3D02G033800.1;TraesCS3…
34	GO:0030414	MF	peptidase inhibitor activity	34/ 3789	649/ 133162	0.052388289676425	0.0007989740665126	0.01523757683992	MSTRG.13882.1;MSTRG.18534.1;MSTRG.21723.1;MSTRG.21723.2;MSTRG.21975.1;MSTRG.29434.2;MSTRG.3880.1;TraesCS1A02G265600.1;TraesCS1B02G276500.1;TraesCS1B02G276800.1;TraesCS1D02G028400.1;TraesCS2A02G158700.1;TraesCS2D02G165500.1;TraesCS2D02G165600.1;TraesCS2D02G165800.1;TraesCS3A02G046100.1;TraesCS3A02G046100.2;TraesCS3A02G093900.1;TraesCS3B02G037000.1;TraesCS3D02G020500.1;TraesCS3D02G033800.1;TraesCS3…
2	GO:0004760	MF	L-serine-pyruvate transaminase activity	2/ 3789	2/ 133162	1	0.0008094261264929	0.015260598230718	MSTRG.62366.1;TraesCS7B02G148000.1
110	GO:0015075	MF	monoatomic ion transmembrane transporter activity	110/ 3789	2788/ 133162	0.039454806312769	0.0008116123403602	0.015260598230718	MSTRG.11568.1;MSTRG.16029.1;MSTRG.19754.3;MSTRG.26756.1;MSTRG.32576.2;MSTRG.38979.6;MSTRG.39087.2;MSTRG.39720.2;MSTRG.52873.1;MSTRG.5468.1;MSTRG.61634.1;MSTRG.63290.1;MSTRG.63676.2;MSTRG.63678.2;MSTRG.63678.3;MSTRG.63682.1;MSTRG.63684.1;MSTRG.66827.1;MSTRG.66833.4;MSTRG.66838.3;MSTRG.67237.1;MSTRG.69301.5;MSTRG.69408.10;MSTRG.70637.1;MSTRG.70641.1;MSTRG.70642.2;MSTRG.70645.1;MSTRG.70918.1;MSTRG.7…
8	GO:0042723	BP	thiamine-containing compound metabolic process	8/ 3789	69/ 133162	0.11594202898551	0.0007623601370266	0.015777692974133	MSTRG.34728.1;TraesCS1B02G411100.1;TraesCS1D02G392500.1;TraesCS2A02G565400.1;TraesCS2B02G626400.1;TraesCS2D02G575800.1;TraesCS4D02G021400.1;TraesCS7D02G373100.2
12	GO:0015925	MF	galactosidase activity	12/ 3789	143/ 133162	0.083916083916084	0.0008478066475727	0.015829676566568	MSTRG.22115.3;MSTRG.25742.2;MSTRG.25742.3;MSTRG.29580.1;MSTRG.42312.1;TraesCS1B02G182000.1;TraesCS2A02G105900.1;TraesCS2B02G122900.1;TraesCS2D02G105500.2;TraesCS2D02G105500.3;TraesCS3B02G133400.1;TraesCS7B02G264200.1
34	GO:0061135	MF	endopeptidase regulator activity	34/ 3789	654/ 133162	0.051987767584098	0.0008644867011214	0.01602902424996	MSTRG.13882.1;MSTRG.18534.1;MSTRG.21723.1;MSTRG.21723.2;MSTRG.21975.1;MSTRG.29434.2;MSTRG.3880.1;TraesCS1A02G265600.1;TraesCS1B02G276500.1;TraesCS1B02G276800.1;TraesCS1D02G028400.1;TraesCS2A02G158700.1;TraesCS2D02G165500.1;TraesCS2D02G165600.1;TraesCS2D02G165800.1;TraesCS3A02G046100.1;TraesCS3A02G046100.2;TraesCS3A02G093900.1;TraesCS3B02G037000.1;TraesCS3D02G020500.1;TraesCS3D02G033800.1;TraesCS3…
6	GO:0016703	MF	oxidoreductase activity, acting on single donors with incorporation of molecular oxygen, incorporation of one atom of oxygen (internal monooxygenases or internal mixed function oxidases)	6/ 3789	40/ 133162	0.15	0.0008842974299387	0.016275792961042	MSTRG.1749.7;MSTRG.1749.8;MSTRG.8215.1;TraesCS1A02G238700.1;TraesCS1D02G238900.1;TraesCS4B02G311100.1
5	GO:0016880	MF	acid-ammonia (or amide) ligase activity	5/ 3789	27/ 133162	0.18518518518519	0.0008899871806412	0.016275792961042	MSTRG.13000.4;TraesCS2A02G500400.1;TraesCS2B02G528300.2;TraesCS2D02G500600.1;TraesCS6B02G327500.2
122	GO:0022804	MF	active transmembrane transporter activity	122/ 3789	3158/ 133162	0.03863204559848	0.0009241514990883	0.016636296405741	MSTRG.12242.1;MSTRG.13216.1;MSTRG.13537.1;MSTRG.13537.2;MSTRG.13537.3;MSTRG.16029.1;MSTRG.17762.1;MSTRG.24907.4;MSTRG.2720.1;MSTRG.30783.1;MSTRG.32925.1;MSTRG.32980.1;MSTRG.32986.3;MSTRG.34082.4;MSTRG.36661.5;MSTRG.37841.2;MSTRG.39661.2;MSTRG.39720.2;MSTRG.40724.2;MSTRG.44417.1;MSTRG.46541.4;MSTRG.54035.2;MSTRG.54035.4;MSTRG.61607.1;MSTRG.61608.1;MSTRG.63271.1;MSTRG.63271.2;MSTRG.63676.2;MSTRG.64…
2	GO:0019265	BP	glycine biosynthetic process, by transamination of glyoxylate	2/ 3789	2/ 133162	1	0.0008094261264929	0.016674920798531	MSTRG.62366.1;TraesCS7B02G148000.1
6	GO:1900140	BP	regulation of seedling development	6/ 3789	40/ 133162	0.15	0.0008842974299387	0.018134154145457	MSTRG.52159.3;TraesCS5A02G488500.1;TraesCS5B02G260900.1;TraesCS7A02G110500.1;TraesCS7B02G008400.1;TraesCS7D02G106000.1
41	GO:0032993	CC	protein-DNA complex	41/ 3789	850/ 133162	0.048235294117647	0.0012337725255114	0.018284104312497	MSTRG.4218.1;MSTRG.55380.1;MSTRG.68442.1;MSTRG.70776.2;MSTRG.72399.1;MSTRG.914.1;TraesCS1A02G201300.1;TraesCS1A02G291500.1;TraesCS1A02G295700.1;TraesCS1B02G301100.1;TraesCS1B02G317200.1;TraesCS1B02G378700.1;TraesCS1B02G380200.1;TraesCS1D02G204700.1;TraesCS2B02G415900.1;TraesCS3A02G354300.1;TraesCS3D02G252400.5;TraesCS3D02G252400.6;TraesCS3D02G351400.1;TraesCS4A02G067800.1;TraesCS4B02G225000.1;Tra…
87	GO:0046394	BP	carboxylic acid biosynthetic process	87/ 3789	2117/ 133162	0.041095890410959	0.0009409340789596	0.019034842110845	MSTRG.11752.1;MSTRG.13000.4;MSTRG.17108.1;MSTRG.20292.2;MSTRG.28683.1;MSTRG.40659.2;MSTRG.42575.6;MSTRG.45192.5;MSTRG.52957.3;MSTRG.55320.1;MSTRG.56834.1;MSTRG.62366.1;MSTRG.66106.1;MSTRG.66382.1;TraesCS1A02G039800.1;TraesCS1A02G188000.1;TraesCS1A02G428400.1;TraesCS1D02G094400.1;TraesCS1D02G222600.2;TraesCS2A02G027200.1;TraesCS2A02G027800.1;TraesCS2A02G095700.1;TraesCS2A02G311200.2;TraesCS2A02G38…
87	GO:0016053	BP	organic acid biosynthetic process	87/ 3789	2117/ 133162	0.041095890410959	0.0009409340789596	0.019034842110845	MSTRG.11752.1;MSTRG.13000.4;MSTRG.17108.1;MSTRG.20292.2;MSTRG.28683.1;MSTRG.40659.2;MSTRG.42575.6;MSTRG.45192.5;MSTRG.52957.3;MSTRG.55320.1;MSTRG.56834.1;MSTRG.62366.1;MSTRG.66106.1;MSTRG.66382.1;TraesCS1A02G039800.1;TraesCS1A02G188000.1;TraesCS1A02G428400.1;TraesCS1D02G094400.1;TraesCS1D02G222600.2;TraesCS2A02G027200.1;TraesCS2A02G027800.1;TraesCS2A02G095700.1;TraesCS2A02G311200.2;TraesCS2A02G38…
14	GO:0098754	BP	detoxification	14/ 3789	186/ 133162	0.075268817204301	0.0009630460018971	0.019394796387983	MSTRG.2635.2;MSTRG.36556.1;MSTRG.36556.2;MSTRG.36556.3;MSTRG.9131.1;TraesCS1B02G389200.1;TraesCS1D02G376300.1;TraesCS4A02G202200.1;TraesCS4A02G202300.1;TraesCS4B02G106500.1;TraesCS4D02G103000.1;TraesCS4D02G103100.1;TraesCS5B02G148300.1;TraesCS6B02G263200.1
13	GO:0018455	MF	alcohol dehydrogenase [NAD(P)+] activity	13/ 3789	168/ 133162	0.077380952380952	0.0011189047673152	0.019784607475044	MSTRG.11755.1;MSTRG.19949.1;TraesCS1B02G291400.1;TraesCS1D02G281500.1;TraesCS2A02G274700.1;TraesCS2A02G315600.1;TraesCS2B02G333900.1;TraesCS2B02G355900.1;TraesCS2B02G356100.1;TraesCS2D02G313700.1;TraesCS3D02G356900.1;TraesCS5B02G523200.1;TraesCS5D02G522300.1
7	GO:0016744	MF	transketolase or transaldolase activity	7/ 3789	57/ 133162	0.12280701754386	0.001143461112894	0.020085797180442	MSTRG.56834.1;TraesCS1B02G411100.1;TraesCS1D02G392500.1;TraesCS2A02G565400.1;TraesCS2B02G626400.1;TraesCS2D02G575800.1;TraesCS6A02G207500.1
36	GO:0005615	CC	extracellular space	36/ 3789	720/ 133162	0.05	0.0014582622092749	0.020924905352136	MSTRG.34480.2;MSTRG.38790.3;MSTRG.3880.1;MSTRG.44371.1;MSTRG.44371.2;MSTRG.4549.1;MSTRG.4549.2;MSTRG.48117.1;MSTRG.48118.1;MSTRG.48120.3;MSTRG.51867.1;MSTRG.72253.1;MSTRG.72254.1;MSTRG.72404.1;TraesCS1A02G378200.1;TraesCS2A02G546300.1;TraesCS2D02G418500.1;TraesCS3D02G145300.1;TraesCS4B02G390000.1;TraesCS5B02G442800.1;TraesCS5B02G442900.1;TraesCS5B02G443100.1;TraesCS5B02G443200.1;TraesCS5B02G44380…
14	GO:0051651	BP	maintenance of location in cell	14/ 3789	188/ 133162	0.074468085106383	0.0010675373066742	0.021279688477499	MSTRG.42564.3;MSTRG.63684.1;TraesCS2B02G455100.1;TraesCS2B02G455200.1;TraesCS2B02G610400.1;TraesCS2D02G431900.1;TraesCS2D02G588000.1;TraesCS5A02G152400.1;TraesCS5A02G203400.1;TraesCS5B02G151000.1;TraesCS5B02G202100.1;TraesCS5B02G496300.1;TraesCS5D02G157600.1;TraesCS5D02G209900.1
4	GO:0006527	BP	arginine catabolic process	4/ 3789	17/ 133162	0.23529411764706	0.0011571541878239	0.022893301574966	TraesCS5A02G375000.1;TraesCS5B02G376900.1;TraesCS5D02G384500.1;TraesCS7A02G069300.1
34	GO:0061134	MF	peptidase regulator activity	34/ 3789	664/ 133162	0.051204819277108	0.0013741376798723	0.02367062971135	MSTRG.13882.1;MSTRG.18534.1;MSTRG.21723.1;MSTRG.21723.2;MSTRG.21975.1;MSTRG.29434.2;MSTRG.3880.1;TraesCS1A02G265600.1;TraesCS1B02G276500.1;TraesCS1B02G276800.1;TraesCS1D02G028400.1;TraesCS2A02G158700.1;TraesCS2D02G165500.1;TraesCS2D02G165600.1;TraesCS2D02G165800.1;TraesCS3A02G046100.1;TraesCS3A02G046100.2;TraesCS3A02G093900.1;TraesCS3B02G037000.1;TraesCS3D02G020500.1;TraesCS3D02G033800.1;TraesCS3…
7	GO:0019904	MF	protein domain specific binding	7/ 3789	59/ 133162	0.11864406779661	0.001404642884607	0.024041003217313	MSTRG.34728.1;TraesCS2A02G033700.1;TraesCS2D02G033200.1;TraesCS2D02G033200.2;TraesCS4D02G021400.1;TraesCS7D02G373100.2;TraesCS7D02G429000.1
52	GO:0044042	BP	glucan metabolic process	52/ 3789	1145/ 133162	0.045414847161572	0.0012210149058663	0.024050780448447	MSTRG.12611.2;MSTRG.12611.3;MSTRG.16625.2;MSTRG.20621.1;MSTRG.41295.1;MSTRG.43810.2;TraesCS1B02G136200.2;TraesCS1B02G445600.1;TraesCS1D02G138100.1;TraesCS1D02G423100.1;TraesCS2A02G352800.3;TraesCS2A02G433500.1;TraesCS2A02G565500.1;TraesCS2B02G454500.1;TraesCS2B02G626300.1;TraesCS2B02G626500.1;TraesCS2D02G431500.1;TraesCS2D02G484000.1;TraesCS2D02G575900.1;TraesCS3A02G289900.1;TraesCS3B02G110100.1;…
5	GO:0006828	BP	manganese ion transport	5/ 3789	29/ 133162	0.17241379310345	0.0012488978729998	0.02438608846801	MSTRG.39087.2;TraesCS2B02G133000.1;TraesCS4D02G036000.1;TraesCS4D02G254100.1;TraesCS7B02G227900.1
5	GO:1990573	BP	potassium ion import across plasma membrane	5/ 3789	29/ 133162	0.17241379310345	0.0012488978729998	0.02438608846801	TraesCS2B02G271700.1;TraesCS2D02G252600.1;TraesCS4B02G319900.1;TraesCS4B02G370800.1;TraesCS5A02G492000.1
4	GO:0016724	MF	oxidoreductase activity, acting on metal ions, oxygen as acceptor	4/ 3789	18/ 133162	0.22222222222222	0.0014543744734499	0.024577087620958	MSTRG.42564.3;TraesCS5A02G152400.1;TraesCS5B02G151000.1;TraesCS5D02G157600.1
4	GO:0004322	MF	ferroxidase activity	4/ 3789	18/ 133162	0.22222222222222	0.0014543744734499	0.024577087620958	MSTRG.42564.3;TraesCS5A02G152400.1;TraesCS5B02G151000.1;TraesCS5D02G157600.1
5	GO:0003978	MF	UDP-glucose 4-epimerase activity	5/ 3789	30/ 133162	0.16666666666667	0.0014638055323447	0.024580885354468	TraesCS1A02G443900.1;TraesCS1B02G478400.1;TraesCS5A02G314800.1;TraesCS5B02G315700.1;TraesCS5D02G321100.1
8	GO:0009310	BP	amine catabolic process	8/ 3789	75/ 133162	0.10666666666667	0.0013242197848566	0.025414833563209	MSTRG.18073.2;MSTRG.41435.1;TraesCS3A02G050700.1;TraesCS3B02G059300.1;TraesCS3B02G059500.1;TraesCS3D02G050200.1;TraesCS4B02G385300.1;TraesCS5A02G549600.1
8	GO:0006598	BP	polyamine catabolic process	8/ 3789	75/ 133162	0.10666666666667	0.0013242197848566	0.025414833563209	MSTRG.18073.2;MSTRG.41435.1;TraesCS3A02G050700.1;TraesCS3B02G059300.1;TraesCS3B02G059500.1;TraesCS3D02G050200.1;TraesCS4B02G385300.1;TraesCS5A02G549600.1
8	GO:0042402	BP	biogenic amine catabolic process	8/ 3789	75/ 133162	0.10666666666667	0.0013242197848566	0.025414833563209	MSTRG.18073.2;MSTRG.41435.1;TraesCS3A02G050700.1;TraesCS3B02G059300.1;TraesCS3B02G059500.1;TraesCS3D02G050200.1;TraesCS4B02G385300.1;TraesCS5A02G549600.1
13	GO:0015294	MF	solute:monoatomic cation symporter activity	13/ 3789	174/ 133162	0.074712643678161	0.0015368065282694	0.025645458940497	MSTRG.16029.1;MSTRG.67237.1;MSTRG.71008.1;MSTRG.71009.1;MSTRG.71009.2;TraesCS2A02G349800.1;TraesCS2B02G266000.1;TraesCS2B02G533300.1;TraesCS2D02G505700.1;TraesCS5A02G102600.1;TraesCS5B02G443900.1;TraesCS5D02G114400.1;TraesCS7D02G466900.1
57	GO:0006720	BP	isoprenoid metabolic process	57/ 3789	1294/ 133162	0.044049459041731	0.0013583691614634	0.025959301719711	MSTRG.12557.1;MSTRG.13562.1;MSTRG.13563.1;MSTRG.13564.2;MSTRG.1514.3;MSTRG.55320.1;MSTRG.6223.1;TraesCS1A02G394900.1;TraesCS1A02G395100.1;TraesCS1B02G411100.1;TraesCS1B02G423200.1;TraesCS1D02G392500.1;TraesCS1D02G403300.1;TraesCS2A02G006000.1;TraesCS2A02G027200.1;TraesCS2A02G027400.1;TraesCS2A02G027500.1;TraesCS2A02G027700.1;TraesCS2A02G027800.1;TraesCS2A02G028100.1;TraesCS2A02G325100.1;TraesCS2A…
18	GO:0033218	MF	amide binding	18/ 3789	281/ 133162	0.064056939501779	0.0016071934123179	0.026488928462277	MSTRG.36212.3;MSTRG.45199.2;MSTRG.66970.1;TraesCS1A02G013900.1;TraesCS1D02G011800.1;TraesCS2A02G237700.2;TraesCS2D02G579500.1;TraesCS3B02G152200.1;TraesCS3D02G133100.1;TraesCS3D02G133200.1;TraesCS4B02G059100.2;TraesCS4B02G059300.1;TraesCS5B02G020700.1;TraesCS5B02G435000.1;TraesCS5D02G337400.1;TraesCS6A02G313700.1;TraesCS7B02G341200.1;TraesCS7D02G479100.1
10	GO:0042273	BP	ribosomal large subunit biogenesis	10/ 3789	112/ 133162	0.089285714285714	0.0013987092801538	0.026504655599878	MSTRG.6143.3;MSTRG.9240.2;TraesCS1A02G383500.1;TraesCS1B02G409800.1;TraesCS6A02G224600.1;TraesCS6B02G256900.1;TraesCS6D02G209400.1;TraesCS7A02G155900.1;TraesCS7B02G060000.2;TraesCS7D02G156300.1
16	GO:0000302	BP	response to reactive oxygen species	16/ 3789	238/ 133162	0.067226890756303	0.0014452620990302	0.027044467028104	MSTRG.31751.1;MSTRG.54598.1;TraesCS2A02G323000.1;TraesCS2B02G359600.1;TraesCS2D02G339900.1;TraesCS3A02G033900.1;TraesCS3B02G433400.1;TraesCS3B02G433400.2;TraesCS3D02G045500.1;TraesCS3D02G045600.1;TraesCS3D02G046300.1;TraesCS4A02G092100.1;TraesCS5A02G113100.3;TraesCS6A02G041700.1;TraesCS6D02G303200.1;TraesCS7B02G169800.1
3	GO:0003868	MF	4-hydroxyphenylpyruvate dioxygenase activity	3/ 3789	9/ 133162	0.33333333333333	0.0016998787627829	0.027290925969274	TraesCS6A02G141500.2;TraesCS6B02G169700.1;TraesCS6D02G130800.1
3	GO:0033949	MF	fructan beta-(2,6)-fructosidase activity	3/ 3789	9/ 133162	0.33333333333333	0.0016998787627829	0.027290925969274	MSTRG.21310.1;TraesCS2A02G588300.1;TraesCS2D02G564900.1
3	GO:0097718	MF	disordered domain specific binding	3/ 3789	9/ 133162	0.33333333333333	0.0016998787627829	0.027290925969274	TraesCS2A02G033700.1;TraesCS2D02G033200.1;TraesCS2D02G033200.2
10	GO:0015250	MF	water channel activity	10/ 3789	115/ 133162	0.08695652173913	0.0017069605381531	0.027290925969274	MSTRG.16248.2;TraesCS1A02G165400.1;TraesCS1B02G182200.1;TraesCS1D02G175200.1;TraesCS2A02G414100.1;TraesCS2B02G396800.1;TraesCS2B02G433200.1;TraesCS3A02G155800.1;TraesCS3B02G182400.1;TraesCS5D02G112500.1
10	GO:0005372	MF	water transmembrane transporter activity	10/ 3789	115/ 133162	0.08695652173913	0.0017069605381531	0.027290925969274	MSTRG.16248.2;TraesCS1A02G165400.1;TraesCS1B02G182200.1;TraesCS1D02G175200.1;TraesCS2A02G414100.1;TraesCS2B02G396800.1;TraesCS2B02G433200.1;TraesCS3A02G155800.1;TraesCS3B02G182400.1;TraesCS5D02G112500.1
33	GO:0140825	MF	lactoperoxidase activity	33/ 3789	653/ 133162	0.050535987748851	0.0019046306332004	0.030090910003818	MSTRG.10130.1;MSTRG.13382.1;MSTRG.25855.1;MSTRG.2801.1;MSTRG.29685.2;MSTRG.35306.1;MSTRG.3697.2;MSTRG.3977.1;MSTRG.72198.2;TraesCS1A02G079400.1;TraesCS1B02G096000.1;TraesCS1B02G096900.1;TraesCS1B02G354700.1;TraesCS1B02G354900.1;TraesCS1B02G355200.1;TraesCS1D02G080900.1;TraesCS1D02G344300.1;TraesCS2A02G509800.1;TraesCS2A02G573400.1;TraesCS2A02G574400.1;TraesCS2B02G124600.1;TraesCS2B02G472900.1;Tra…
5	GO:0015391	MF	nucleobase:monoatomic cation symporter activity	5/ 3789	32/ 133162	0.15625	0.0019734801472914	0.030634837170163	MSTRG.67237.1;MSTRG.71008.1;MSTRG.71009.1;MSTRG.71009.2;TraesCS7D02G466900.1
5	GO:0015505	MF	uracil:monoatomic cation symporter activity	5/ 3789	32/ 133162	0.15625	0.0019734801472914	0.030634837170163	MSTRG.67237.1;MSTRG.71008.1;MSTRG.71009.1;MSTRG.71009.2;TraesCS7D02G466900.1
5	GO:0005274	MF	allantoin:proton symporter activity	5/ 3789	32/ 133162	0.15625	0.0019734801472914	0.030634837170163	MSTRG.67237.1;MSTRG.71008.1;MSTRG.71009.1;MSTRG.71009.2;TraesCS7D02G466900.1
3	GO:0034457	CC	Mpp10 complex	3/ 3789	10/ 133162	0.3	0.0023770696437447	0.030698156542076	TraesCS7A02G301400.1;TraesCS7B02G201700.1;TraesCS7D02G296800.1
3	GO:0009852	BP	auxin catabolic process	3/ 3789	9/ 133162	0.33333333333333	0.0016998787627829	0.031416277875137	TraesCS2A02G327900.1;TraesCS2B02G354100.2;TraesCS2D02G335000.1
17	GO:0006541	BP	glutamine metabolic process	17/ 3789	255/ 133162	0.066666666666667	0.001776558293216	0.032301713744264	MSTRG.13000.4;MSTRG.42575.6;TraesCS1B02G376800.2;TraesCS2A02G500400.1;TraesCS2B02G528300.2;TraesCS2D02G500600.1;TraesCS3A02G050700.1;TraesCS3B02G059300.1;TraesCS3B02G059500.1;TraesCS3D02G050200.1;TraesCS3D02G266400.1;TraesCS4D02G195100.1;TraesCS5A02G153900.4;TraesCS5B02G152600.1;TraesCS5D02G159100.1;TraesCS6B02G327500.2;TraesCS7B02G285700.2
26	GO:0004197	MF	cysteine-type endopeptidase activity	26/ 3789	483/ 133162	0.053830227743271	0.0022172900553277	0.033637297998438	MSTRG.34480.2;MSTRG.38758.2;MSTRG.38758.3;MSTRG.38790.3;MSTRG.4549.1;MSTRG.4549.2;MSTRG.72253.1;MSTRG.72254.1;MSTRG.72404.1;TraesCS2A02G546300.1;TraesCS2D02G418500.1;TraesCS3A02G437700.1;TraesCS3B02G471700.1;TraesCS3B02G568100.1;TraesCS3D02G145300.1;TraesCS3D02G430000.1;TraesCS4A02G243300.1;TraesCS4B02G383100.1;TraesCS4B02G390000.1;TraesCS4D02G358100.1;TraesCS5A02G548200.1;TraesCS5D02G103400.1;Tr…
7	GO:0000479	BP	endonucleolytic cleavage of tricistronic rRNA transcript (SSU-rRNA, 5.8S rRNA, LSU-rRNA)	7/ 3789	62/ 133162	0.11290322580645	0.0018810698116151	0.033927247084192	MSTRG.14188.1;MSTRG.18215.1;MSTRG.40112.1;TraesCS2D02G115900.1;TraesCS4A02G139600.1;TraesCS4B02G154700.1;TraesCS6D02G072200.1
3	GO:0070012	MF	oligopeptidase activity	3/ 3789	10/ 133162	0.3	0.0023770696437447	0.035336546312574	TraesCS2A02G406900.1;TraesCS2B02G424500.1;TraesCS2D02G403800.1
3	GO:0008442	MF	3-hydroxyisobutyrate dehydrogenase activity	3/ 3789	10/ 133162	0.3	0.0023770696437447	0.035336546312574	MSTRG.63916.1;MSTRG.63916.3;TraesCS7B02G363700.2
2	GO:0004851	MF	uroporphyrin-III C-methyltransferase activity	2/ 3789	3/ 133162	0.66666666666667	0.0023822390772521	0.035336546312574	TraesCS3B02G256800.1;TraesCS3D02G225500.1
8	GO:0048870	BP	cell motility	8/ 3789	80/ 133162	0.1	0.0020088225131903	0.035623548288412	MSTRG.3157.7;MSTRG.3897.3;MSTRG.41769.1;TraesCS1B02G121600.3;TraesCS5B02G064000.1;TraesCS5B02G064000.2;TraesCS5B02G064100.1;TraesCS5D02G064100.1
9	GO:0008061	MF	chitin binding	9/ 3789	101/ 133162	0.089108910891089	0.0024149997503317	0.035624581952407	MSTRG.13692.3;MSTRG.13692.4;TraesCS1B02G260600.1;TraesCS2A02G033600.1;TraesCS2D02G033100.1;TraesCS3A02G260100.1;TraesCS3A02G260200.1;TraesCS3B02G293200.1;TraesCS3D02G260500.1
10	GO:0019187	MF	beta-1,4-mannosyltransferase activity	10/ 3789	121/ 133162	0.082644628099174	0.0024880365831961	0.036300861623682	MSTRG.52997.2;TraesCS2A02G157100.3;TraesCS2A02G565500.1;TraesCS2B02G626300.1;TraesCS2B02G626500.1;TraesCS2D02G575900.1;TraesCS3B02G110100.1;TraesCS3B02G558400.2;TraesCS5D02G261000.1;TraesCS5D02G495800.1
10	GO:0051753	MF	mannan synthase activity	10/ 3789	121/ 133162	0.082644628099174	0.0024880365831961	0.036300861623682	MSTRG.52997.2;TraesCS2A02G157100.3;TraesCS2A02G565500.1;TraesCS2B02G626300.1;TraesCS2B02G626500.1;TraesCS2D02G575900.1;TraesCS3B02G110100.1;TraesCS3B02G558400.2;TraesCS5D02G261000.1;TraesCS5D02G495800.1
23	GO:0015293	MF	symporter activity	23/ 3789	412/ 133162	0.055825242718447	0.0025133658757808	0.036471124393124	MSTRG.16029.1;MSTRG.32980.1;MSTRG.67237.1;MSTRG.71008.1;MSTRG.71009.1;MSTRG.71009.2;TraesCS2A02G349800.1;TraesCS2A02G483400.1;TraesCS2B02G266000.1;TraesCS2B02G509700.1;TraesCS2B02G533300.1;TraesCS2D02G426500.2;TraesCS2D02G505700.1;TraesCS4A02G384900.1;TraesCS5A02G102600.1;TraesCS5B02G001000.1;TraesCS5B02G225100.1;TraesCS5B02G443900.1;TraesCS5D02G001600.1;TraesCS5D02G114400.1;TraesCS5D02G472000.1;…
46	GO:1903047	BP	mitotic cell cycle process	46/ 3789	1001/ 133162	0.045954045954046	0.0020880139157206	0.03677360978628	MSTRG.15195.1;MSTRG.16439.1;MSTRG.18920.2;MSTRG.20446.1;MSTRG.24257.1;MSTRG.27960.2;MSTRG.3657.3;MSTRG.54535.3;TraesCS1B02G136200.2;TraesCS2A02G149500.1;TraesCS2A02G404800.1;TraesCS2A02G565500.1;TraesCS2B02G250000.2;TraesCS2B02G626300.1;TraesCS2B02G626500.1;TraesCS2D02G232300.1;TraesCS2D02G575900.1;TraesCS3A02G289900.1;TraesCS3B02G110100.1;TraesCS3B02G224600.1;TraesCS3B02G324500.2;TraesCS3B02G412…
4	GO:0044209	BP	AMP salvage	4/ 3789	20/ 133162	0.2	0.0022007000929903	0.038456591897353	MSTRG.16112.1;MSTRG.53890.1;MSTRG.59752.2;TraesCS2D02G356900.1
4	GO:0009934	BP	regulation of meristem structural organization	4/ 3789	20/ 133162	0.2	0.0022007000929903	0.038456591897353	TraesCS5A02G336500.1;TraesCS7A02G110500.1;TraesCS7B02G008400.1;TraesCS7D02G106000.1
2	GO:0090352	BP	regulation of nitrate assimilation	2/ 3789	3/ 133162	0.66666666666667	0.0023822390772521	0.040220434947141	TraesCS3B02G256800.1;TraesCS3D02G225500.1
2	GO:0042246	BP	tissue regeneration	2/ 3789	3/ 133162	0.66666666666667	0.0023822390772521	0.040220434947141	TraesCS2A02G540200.1;TraesCS2D02G541900.1
2	GO:0019354	BP	siroheme biosynthetic process	2/ 3789	3/ 133162	0.66666666666667	0.0023822390772521	0.040220434947141	TraesCS3B02G256800.1;TraesCS3D02G225500.1
2	GO:1900058	BP	regulation of sulfate assimilation	2/ 3789	3/ 133162	0.66666666666667	0.0023822390772521	0.040220434947141	TraesCS3B02G256800.1;TraesCS3D02G225500.1
2	GO:1903314	BP	regulation of nitrogen cycle metabolic process	2/ 3789	3/ 133162	0.66666666666667	0.0023822390772521	0.040220434947141	TraesCS3B02G256800.1;TraesCS3D02G225500.1
2	GO:0046156	BP	siroheme metabolic process	2/ 3789	3/ 133162	0.66666666666667	0.0023822390772521	0.040220434947141	TraesCS3B02G256800.1;TraesCS3D02G225500.1
2	GO:1902326	BP	positive regulation of chlorophyll biosynthetic process	2/ 3789	3/ 133162	0.66666666666667	0.0023822390772521	0.040220434947141	TraesCS3B02G256800.1;TraesCS3D02G225500.1
2	GO:0072334	BP	UDP-galactose transmembrane transport	2/ 3789	3/ 133162	0.66666666666667	0.0023822390772521	0.040220434947141	TraesCS7B02G258500.1;TraesCS7D02G353100.1
14	GO:0005985	BP	sucrose metabolic process	14/ 3789	205/ 133162	0.068292682926829	0.0024028141953365	0.040415874723807	MSTRG.35597.2;MSTRG.35597.3;MSTRG.68099.1;MSTRG.68099.2;MSTRG.8492.1;TraesCS1A02G273900.1;TraesCS1B02G107600.2;TraesCS1B02G283600.1;TraesCS1D02G090000.3;TraesCS1D02G274000.1;TraesCS2B02G533300.1;TraesCS2D02G505700.1;TraesCS5A02G238100.1;TraesCS7A02G158900.1
17	GO:0016413	MF	O-acetyltransferase activity	17/ 3789	274/ 133162	0.062043795620438	0.002813431648282	0.040604662167097	MSTRG.59194.1;TraesCS2B02G347000.1;TraesCS3A02G287400.1;TraesCS3A02G350400.1;TraesCS3B02G104700.1;TraesCS3B02G321600.1;TraesCS3D02G286900.1;TraesCS4B02G380700.1;TraesCS5A02G473200.1;TraesCS5A02G547200.1;TraesCS5D02G485900.1;TraesCS6A02G323200.1;TraesCS6B02G187200.1;TraesCS7A02G191700.1;TraesCS7B02G096600.1;TraesCS7D02G192700.1;TraesCSU02G131200.1
90	GO:0004175	MF	endopeptidase activity	90/ 3789	2295/ 133162	0.03921568627451	0.0028379147867853	0.040737809036113	MSTRG.14729.1;MSTRG.20354.4;MSTRG.22269.1;MSTRG.22270.1;MSTRG.26269.2;MSTRG.32139.1;MSTRG.32145.1;MSTRG.34480.2;MSTRG.35797.1;MSTRG.38758.2;MSTRG.38758.3;MSTRG.38790.3;MSTRG.41365.1;MSTRG.43160.3;MSTRG.45296.1;MSTRG.4549.1;MSTRG.4549.2;MSTRG.47651.1;MSTRG.49987.6;MSTRG.53040.2;MSTRG.66835.1;MSTRG.72253.1;MSTRG.72254.1;MSTRG.72404.1;TraesCS1A02G251900.1;TraesCS1B02G263100.1;TraesCS1D02G251700.1;Tr…
6	GO:1902170	BP	cellular response to reactive nitrogen species	6/ 3789	49/ 133162	0.12244897959184	0.0025929476570886	0.043276933499845	TraesCS6A02G030800.1;TraesCS6A02G031100.1;TraesCS6B02G044300.1;TraesCS6B02G044400.1;TraesCS6D02G035900.1;TraesCS7D02G359300.1
5	GO:0015976	BP	carbon utilization	5/ 3789	34/ 133162	0.14705882352941	0.0026018196492892	0.043276933499845	MSTRG.70854.2;TraesCS5D02G252400.3;TraesCS7A02G454400.1;TraesCS7D02G443400.1;TraesCS7D02G443500.1
20	GO:0051274	BP	beta-glucan biosynthetic process	20/ 3789	340/ 133162	0.058823529411765	0.0026170794399521	0.04337012459345	TraesCS1B02G136200.2;TraesCS2A02G565500.1;TraesCS2B02G626300.1;TraesCS2B02G626500.1;TraesCS2D02G575900.1;TraesCS3A02G289900.1;TraesCS3B02G110100.1;TraesCS3B02G324500.2;TraesCS3B02G327500.1;TraesCS3D02G289600.1;TraesCS5A02G095200.1;TraesCS5A02G222500.1;TraesCS5B02G101400.1;TraesCS5B02G221500.1;TraesCS5B02G221600.1;TraesCS5B02G221600.3;TraesCS5D02G107900.1;TraesCS5D02G230300.1;TraesCS5D02G261000.1;…
4	GO:0042132	MF	fructose 1,6-bisphosphate 1-phosphatase activity	4/ 3789	22/ 133162	0.18181818181818	0.0031756715690916	0.045101293029121	MSTRG.8492.1;TraesCS1A02G273900.1;TraesCS1B02G283600.1;TraesCS1D02G274000.1
14	GO:0003333	BP	amino acid transmembrane transport	14/ 3789	208/ 133162	0.067307692307692	0.0027422296593513	0.045277034559364	MSTRG.11399.1;MSTRG.24228.1;MSTRG.24359.2;MSTRG.53449.1;MSTRG.56312.1;MSTRG.59289.1;TraesCS1D02G434300.2;TraesCS3A02G388100.1;TraesCS5B02G023300.1;TraesCS5D02G485300.1;TraesCS6A02G170700.1;TraesCS6B02G198900.1;TraesCS6D02G160400.1;TraesCS7A02G188100.1
4	GO:0010118	BP	stomatal movement	4/ 3789	22/ 133162	0.18181818181818	0.0031756715690916	0.051317525711788	TraesCS2B02G271700.1;TraesCS2D02G252600.1;TraesCS4B02G319900.1;TraesCS5A02G492000.1
4	GO:0016139	BP	glycoside catabolic process	4/ 3789	22/ 133162	0.18181818181818	0.0031756715690916	0.051317525711788	TraesCS2A02G105900.1;TraesCS2B02G122900.1;TraesCS2D02G105500.2;TraesCS2D02G105500.3
3	GO:0002182	BP	cytoplasmic translational elongation	3/ 3789	11/ 133162	0.27272727272727	0.0031994894676687	0.051317525711788	TraesCS2A02G294000.1;TraesCS2B02G310300.1;TraesCS2D02G291600.1
3	GO:0010115	BP	regulation of abscisic acid biosynthetic process	3/ 3789	11/ 133162	0.27272727272727	0.0031994894676687	0.051317525711788	TraesCS3A02G148700.1;TraesCS3B02G175900.1;TraesCS3D02G156500.1
3	GO:1902930	BP	regulation of alcohol biosynthetic process	3/ 3789	11/ 133162	0.27272727272727	0.0031994894676687	0.051317525711788	TraesCS3A02G148700.1;TraesCS3B02G175900.1;TraesCS3D02G156500.1
14	GO:0009070	BP	serine family amino acid biosynthetic process	14/ 3789	212/ 133162	0.066037735849057	0.0032550608401954	0.052023054211096	MSTRG.17108.1;MSTRG.20292.2;MSTRG.45192.5;MSTRG.62366.1;TraesCS1D02G222600.2;TraesCS2A02G382700.1;TraesCS2D02G493600.1;TraesCS3A02G287400.1;TraesCS3B02G321600.1;TraesCS3D02G286900.1;TraesCS4A02G401700.1;TraesCS5D02G534600.3;TraesCS7B02G073600.1;TraesCS7B02G148000.1
7	GO:0071916	MF	dipeptide transmembrane transporter activity	7/ 3789	70/ 133162	0.1	0.0037693646180208	0.052969492263767	MSTRG.27986.1;MSTRG.29261.2;TraesCS3A02G382100.1;TraesCS3B02G414800.2;TraesCS3B02G414900.1;TraesCS3D02G375800.1;TraesCS3D02G375900.1
7	GO:0042937	MF	tripeptide transmembrane transporter activity	7/ 3789	70/ 133162	0.1	0.0037693646180208	0.052969492263767	MSTRG.27986.1;MSTRG.29261.2;TraesCS3A02G382100.1;TraesCS3B02G414800.2;TraesCS3B02G414900.1;TraesCS3D02G375800.1;TraesCS3D02G375900.1
60	GO:0015291	MF	secondary active transmembrane transporter activity	60/ 3789	1440/ 133162	0.041666666666667	0.0039827200407424	0.055384700566574	MSTRG.12242.1;MSTRG.13216.1;MSTRG.16029.1;MSTRG.2720.1;MSTRG.30783.1;MSTRG.32925.1;MSTRG.32980.1;MSTRG.32986.3;MSTRG.34082.4;MSTRG.36661.5;MSTRG.37841.2;MSTRG.39661.2;MSTRG.39720.2;MSTRG.40724.2;MSTRG.67237.1;MSTRG.71008.1;MSTRG.71009.1;MSTRG.71009.2;TraesCS1A02G112100.2;TraesCS1D02G357500.1;TraesCS2A02G349800.1;TraesCS2A02G483400.1;TraesCS2A02G534900.1;TraesCS2B02G266000.1;TraesCS2B02G509700.1;T…
2	GO:0022626	CC	cytosolic ribosome	2/ 3789	4/ 133162	0.5	0.0046743630463086	0.057103029646798	MSTRG.5400.1;TraesCS1A02G286300.1
24	GO:0009064	BP	glutamine family amino acid metabolic process	24/ 3789	445/ 133162	0.053932584269663	0.0036607518212344	0.057283750624265	MSTRG.13000.4;MSTRG.42575.6;TraesCS1B02G376800.2;TraesCS2A02G500400.1;TraesCS2B02G528300.2;TraesCS2D02G500600.1;TraesCS3A02G050700.1;TraesCS3B02G059300.1;TraesCS3B02G059500.1;TraesCS3B02G395900.1;TraesCS3D02G050200.1;TraesCS3D02G067500.1;TraesCS3D02G266400.1;TraesCS4A02G075600.1;TraesCS4D02G195100.1;TraesCS5A02G153900.4;TraesCS5A02G375000.1;TraesCS5B02G152600.1;TraesCS5B02G376900.1;TraesCS5D02G15…
40	GO:0046982	MF	protein heterodimerization activity	40/ 3789	880/ 133162	0.045454545454545	0.004189697978315	0.057366633856929	MSTRG.4218.1;MSTRG.55380.1;MSTRG.68442.1;MSTRG.70776.2;MSTRG.72399.1;MSTRG.914.1;TraesCS1A02G201300.1;TraesCS1A02G291500.1;TraesCS1A02G295700.1;TraesCS1B02G301100.1;TraesCS1B02G317200.1;TraesCS1B02G378700.1;TraesCS1B02G380200.1;TraesCS1D02G204700.1;TraesCS2B02G609500.1;TraesCS3A02G354300.1;TraesCS3D02G351400.1;TraesCS4A02G067800.1;TraesCS4B02G225000.1;TraesCS4B02G275500.1;TraesCS5A02G179000.1;Tra…
1115	GO:0044238	BP	primary metabolic process	1115/ 3789	36408/ 133162	0.030625137332454	0.0036935335210773	0.0575960383443	MSTRG.10147.1;MSTRG.10449.1;MSTRG.10591.1;MSTRG.10601.2;MSTRG.10885.1;MSTRG.10905.1;MSTRG.11022.2;MSTRG.11079.1;MSTRG.11752.1;MSTRG.12545.1;MSTRG.12557.1;MSTRG.12611.2;MSTRG.12611.3;MSTRG.12748.1;MSTRG.12968.1;MSTRG.13000.4;MSTRG.13020.1;MSTRG.13562.1;MSTRG.13563.1;MSTRG.13564.2;MSTRG.13692.3;MSTRG.13692.4;MSTRG.13731.2;MSTRG.14188.1;MSTRG.14659.2;MSTRG.14729.1;MSTRG.1491.1;MSTRG.14945.1;MSTRG.15…
26	GO:0005777	CC	peroxisome	26/ 3789	513/ 133162	0.050682261208577	0.0048370375902063	0.058302426420621	MSTRG.18073.2;MSTRG.24532.1;MSTRG.41435.1;MSTRG.62366.1;TraesCS1A02G110300.1;TraesCS2A02G203200.1;TraesCS2B02G230300.1;TraesCS2B02G490700.1;TraesCS2D02G212500.1;TraesCS2D02G344200.1;TraesCS3A02G438100.1;TraesCS3B02G154500.1;TraesCS3D02G137500.1;TraesCS3D02G423500.2;TraesCS4B02G385300.1;TraesCS4D02G268400.1;TraesCS5A02G549600.1;TraesCS5D02G346200.1;TraesCS5D02G346200.2;TraesCS6A02G041700.1;TraesCS…
32	GO:0004190	MF	aspartic-type endopeptidase activity	32/ 3789	657/ 133162	0.048706240487062	0.0043123738074272	0.058446893735181	MSTRG.26269.2;MSTRG.32139.1;MSTRG.32145.1;MSTRG.35797.1;TraesCS1A02G251900.1;TraesCS1B02G263100.1;TraesCS1D02G251700.1;TraesCS2A02G554000.1;TraesCS2D02G223600.1;TraesCS3A02G040800.1;TraesCS3A02G471700.1;TraesCS3A02G471800.1;TraesCS3A02G471900.1;TraesCS3A02G472000.1;TraesCS3A02G472100.1;TraesCS3B02G042700.1;TraesCS3B02G042800.1;TraesCS3B02G514800.1;TraesCS3B02G514900.1;TraesCS3B02G515000.1;TraesCS…
32	GO:0070001	MF	aspartic-type peptidase activity	32/ 3789	657/ 133162	0.048706240487062	0.0043123738074272	0.058446893735181	MSTRG.26269.2;MSTRG.32139.1;MSTRG.32145.1;MSTRG.35797.1;TraesCS1A02G251900.1;TraesCS1B02G263100.1;TraesCS1D02G251700.1;TraesCS2A02G554000.1;TraesCS2D02G223600.1;TraesCS3A02G040800.1;TraesCS3A02G471700.1;TraesCS3A02G471800.1;TraesCS3A02G471900.1;TraesCS3A02G472000.1;TraesCS3A02G472100.1;TraesCS3B02G042700.1;TraesCS3B02G042800.1;TraesCS3B02G514800.1;TraesCS3B02G514900.1;TraesCS3B02G515000.1;TraesCS…
5	GO:0010029	BP	regulation of seed germination	5/ 3789	37/ 133162	0.13513513513514	0.0037991818195792	0.058844429555571	MSTRG.52159.3;TraesCS5A02G488500.1;TraesCS7A02G110500.1;TraesCS7B02G008400.1;TraesCS7D02G106000.1
42	GO:0006338	BP	chromatin remodeling	42/ 3789	927/ 133162	0.045307443365696	0.0037997961636864	0.058844429555571	MSTRG.22480.4;MSTRG.2258.2;MSTRG.46527.1;MSTRG.61655.1;TraesCS1A02G201300.1;TraesCS1A02G291500.1;TraesCS1A02G295700.1;TraesCS1B02G301100.1;TraesCS1B02G380200.1;TraesCS1D02G099600.4;TraesCS1D02G204700.1;TraesCS2A02G452100.2;TraesCS2B02G415900.1;TraesCS3A02G354300.1;TraesCS3B02G115400.1;TraesCS3D02G252400.5;TraesCS3D02G252400.6;TraesCS4A02G067800.1;TraesCS4B02G225000.1;TraesCS4D02G116000.2;TraesCS5…
10	GO:0030597	MF	RNA glycosylase activity	10/ 3789	132/ 133162	0.075757575757576	0.0046451163845007	0.062323923349834	MSTRG.48378.1;MSTRG.48382.1;MSTRG.48383.1;TraesCS2D02G587900.1;TraesCS5A02G475300.1;TraesCS5B02G488500.1;TraesCS5B02G488600.1;TraesCS5B02G488700.1;TraesCS6D02G014500.1;TraesCSU02G183400.1
10	GO:0030598	MF	rRNA N-glycosylase activity	10/ 3789	132/ 133162	0.075757575757576	0.0046451163845007	0.062323923349834	MSTRG.48378.1;MSTRG.48382.1;MSTRG.48383.1;TraesCS2D02G587900.1;TraesCS5A02G475300.1;TraesCS5B02G488500.1;TraesCS5B02G488600.1;TraesCS5B02G488700.1;TraesCS6D02G014500.1;TraesCSU02G183400.1
3	GO:0005761	CC	mitochondrial ribosome	3/ 3789	13/ 133162	0.23076923076923	0.0053146839920123	0.062395770503626	MSTRG.23419.2;TraesCS1B02G362900.1;TraesCS3D02G280000.1
7	GO:0016985	MF	mannan endo-1,4-beta-mannosidase activity	7/ 3789	73/ 133162	0.095890410958904	0.0047613605817179	0.063564163765935	MSTRG.3157.7;MSTRG.3897.3;MSTRG.41769.1;TraesCS1B02G121600.3;TraesCS5B02G064000.1;TraesCS5B02G064000.2;TraesCS5B02G064100.1
3	GO:0031120	BP	snRNA pseudouridine synthesis	3/ 3789	12/ 133162	0.25	0.0041760880875726	0.063575632546742	TraesCS6A02G227800.1;TraesCS6B02G254000.1;TraesCS6D02G207200.1
4	GO:0055129	BP	L-proline biosynthetic process	4/ 3789	24/ 133162	0.16666666666667	0.0044094816803019	0.066452960490725	TraesCS3B02G395900.1;TraesCS5A02G375000.1;TraesCS5B02G376900.1;TraesCS5D02G384500.1
4	GO:0043174	BP	nucleoside salvage	4/ 3789	24/ 133162	0.16666666666667	0.0044094816803019	0.066452960490725	MSTRG.16112.1;MSTRG.53890.1;MSTRG.59752.2;TraesCS2D02G356900.1
4	GO:0006166	BP	purine ribonucleoside salvage	4/ 3789	24/ 133162	0.16666666666667	0.0044094816803019	0.066452960490725	MSTRG.16112.1;MSTRG.53890.1;MSTRG.59752.2;TraesCS2D02G356900.1
4	GO:0016722	MF	oxidoreductase activity, acting on metal ions	4/ 3789	25/ 133162	0.16	0.0051324235609526	0.066846687354847	MSTRG.42564.3;TraesCS5A02G152400.1;TraesCS5B02G151000.1;TraesCS5D02G157600.1
4	GO:0008199	MF	ferric iron binding	4/ 3789	25/ 133162	0.16	0.0051324235609526	0.066846687354847	MSTRG.42564.3;TraesCS5A02G152400.1;TraesCS5B02G151000.1;TraesCS5D02G157600.1
6	GO:0015166	MF	polyol transmembrane transporter activity	6/ 3789	57/ 133162	0.10526315789474	0.0055537528827925	0.070949857402182	MSTRG.16029.1;TraesCS2A02G349800.1;TraesCS2B02G266000.1;TraesCS5A02G102600.1;TraesCS5B02G443900.1;TraesCS5D02G114400.1
6	GO:0005365	MF	myo-inositol transmembrane transporter activity	6/ 3789	57/ 133162	0.10526315789474	0.0055537528827925	0.070949857402182	MSTRG.16029.1;TraesCS2A02G349800.1;TraesCS2B02G266000.1;TraesCS5A02G102600.1;TraesCS5B02G443900.1;TraesCS5D02G114400.1
6	GO:0005366	MF	myo-inositol:proton symporter activity	6/ 3789	57/ 133162	0.10526315789474	0.0055537528827925	0.070949857402182	MSTRG.16029.1;TraesCS2A02G349800.1;TraesCS2B02G266000.1;TraesCS5A02G102600.1;TraesCS5B02G443900.1;TraesCS5D02G114400.1
8	GO:0031125	BP	rRNA 3'-end processing	8/ 3789	92/ 133162	0.08695652173913	0.004789351189405	0.071696587305394	MSTRG.14188.1;MSTRG.18215.1;MSTRG.40112.1;TraesCS2D02G115900.1;TraesCS3D02G170300.1;TraesCS3D02G170400.1;TraesCS4A02G139600.1;TraesCS4B02G154700.1
15	GO:0009808	BP	lignin metabolic process	15/ 3789	239/ 133162	0.062761506276151	0.0048312944780054	0.072084197676819	MSTRG.54949.1;MSTRG.58642.1;TraesCS1A02G043900.1;TraesCS1A02G107400.1;TraesCS1B02G056900.1;TraesCS1D02G044300.1;TraesCS3B02G489700.1;TraesCS6A02G058300.1;TraesCS6A02G381400.1;TraesCS6A02G381700.1;TraesCS6B02G074200.1;TraesCS6B02G420000.1;TraesCS6B02G420200.1;TraesCS6D02G365700.1;TraesCS6D02G366200.1
20	GO:0015171	MF	amino acid transmembrane transporter activity	20/ 3789	360/ 133162	0.055555555555556	0.0058955714323466	0.074602728551495	MSTRG.11399.1;MSTRG.23897.1;MSTRG.24228.1;MSTRG.24359.2;MSTRG.31342.1;MSTRG.53449.1;MSTRG.56312.1;MSTRG.59289.1;TraesCS1D02G434300.2;TraesCS3A02G346700.1;TraesCS3A02G388100.1;TraesCS3B02G378500.1;TraesCS3B02G532100.1;TraesCS3D02G340400.2;TraesCS5B02G023300.1;TraesCS5D02G485300.1;TraesCS6A02G170700.1;TraesCS6B02G198900.1;TraesCS6D02G160400.1;TraesCS7A02G188100.1
11	GO:0098739	BP	import across plasma membrane	11/ 3789	156/ 133162	0.070512820512821	0.0052798641840869	0.077195935291566	MSTRG.29261.2;TraesCS2B02G271700.1;TraesCS2D02G252600.1;TraesCS4B02G319900.1;TraesCS4B02G370800.1;TraesCS4D02G146900.1;TraesCS5A02G102600.1;TraesCS5A02G492000.1;TraesCS5B02G023300.1;TraesCS5B02G443900.1;TraesCS5D02G114400.1
3	GO:0010183	BP	pollen tube guidance	3/ 3789	13/ 133162	0.23076923076923	0.0053146839920123	0.077195935291566	TraesCS5A02G402300.1;TraesCS5B02G407200.1;TraesCS5D02G412400.1
3	GO:0042330	BP	taxis	3/ 3789	13/ 133162	0.23076923076923	0.0053146839920123	0.077195935291566	TraesCS5A02G402300.1;TraesCS5B02G407200.1;TraesCS5D02G412400.1
3	GO:0006935	BP	chemotaxis	3/ 3789	13/ 133162	0.23076923076923	0.0053146839920123	0.077195935291566	TraesCS5A02G402300.1;TraesCS5B02G407200.1;TraesCS5D02G412400.1
3	GO:0010016	BP	shoot system morphogenesis	3/ 3789	13/ 133162	0.23076923076923	0.0053146839920123	0.077195935291566	TraesCS7A02G110500.1;TraesCS7B02G008400.1;TraesCS7D02G106000.1
3	GO:0050918	BP	positive chemotaxis	3/ 3789	13/ 133162	0.23076923076923	0.0053146839920123	0.077195935291566	TraesCS5A02G402300.1;TraesCS5B02G407200.1;TraesCS5D02G412400.1
5	GO:0006167	BP	AMP biosynthetic process	5/ 3789	40/ 133162	0.125	0.0053467076339702	0.077209208952285	MSTRG.16112.1;MSTRG.37300.1;MSTRG.53890.1;MSTRG.59752.2;TraesCS2D02G356900.1
8	GO:0061572	BP	actin filament bundle organization	8/ 3789	94/ 133162	0.085106382978723	0.0054511447720862	0.077965258507769	MSTRG.3157.7;MSTRG.3897.3;MSTRG.41769.1;TraesCS1B02G121600.3;TraesCS5B02G064000.1;TraesCS5B02G064000.2;TraesCS5B02G064100.1;TraesCS5D02G064100.1
8	GO:0051017	BP	actin filament bundle assembly	8/ 3789	94/ 133162	0.085106382978723	0.0054511447720862	0.077965258507769	MSTRG.3157.7;MSTRG.3897.3;MSTRG.41769.1;TraesCS1B02G121600.3;TraesCS5B02G064000.1;TraesCS5B02G064000.2;TraesCS5B02G064100.1;TraesCS5D02G064100.1
33	GO:0098660	BP	inorganic ion transmembrane transport	33/ 3789	693/ 133162	0.047619047619048	0.0054914479216554	0.078044596886565	MSTRG.39087.2;TraesCS1A02G125500.1;TraesCS1A02G297500.1;TraesCS1B02G144500.1;TraesCS1B02G306500.1;TraesCS1D02G128000.1;TraesCS1D02G293900.1;TraesCS2A02G424200.2;TraesCS2B02G133000.1;TraesCS2B02G271700.1;TraesCS2B02G443800.2;TraesCS2D02G252600.1;TraesCS2D02G422000.1;TraesCS3B02G383400.1;TraesCS4B02G319900.1;TraesCS4B02G370800.1;TraesCS4D02G036000.1;TraesCS4D02G146900.1;TraesCS4D02G254100.1;TraesCS…
7	GO:0004567	MF	beta-mannosidase activity	7/ 3789	77/ 133162	0.090909090909091	0.0063747306796254	0.080285523182075	MSTRG.3157.7;MSTRG.3897.3;MSTRG.41769.1;TraesCS1B02G121600.3;TraesCS5B02G064000.1;TraesCS5B02G064000.2;TraesCS5B02G064100.1
14	GO:0042401	BP	biogenic amine biosynthetic process	14/ 3789	216/ 133162	0.064814814814815	0.0057929211902654	0.080795059209572	MSTRG.9783.1;TraesCS1A02G428400.1;TraesCS2A02G095700.1;TraesCS2B02G048700.1;TraesCS2B02G111100.1;TraesCS2D02G034900.1;TraesCS2D02G094200.1;TraesCS2D02G328900.1;TraesCS5B02G166300.1;TraesCS5D02G173900.1;TraesCS6A02G163100.1;TraesCS6D02G202500.1;TraesCS7A02G069300.1;TraesCS7B02G294800.2
14	GO:0009309	BP	amine biosynthetic process	14/ 3789	216/ 133162	0.064814814814815	0.0057929211902654	0.080795059209572	MSTRG.9783.1;TraesCS1A02G428400.1;TraesCS2A02G095700.1;TraesCS2B02G048700.1;TraesCS2B02G111100.1;TraesCS2D02G034900.1;TraesCS2D02G094200.1;TraesCS2D02G328900.1;TraesCS5B02G166300.1;TraesCS5D02G173900.1;TraesCS6A02G163100.1;TraesCS6D02G202500.1;TraesCS7A02G069300.1;TraesCS7B02G294800.2
6	GO:1901618	MF	organic hydroxy compound transmembrane transporter activity	6/ 3789	59/ 133162	0.10169491525424	0.0065738520276203	0.081478504341127	MSTRG.16029.1;TraesCS2A02G349800.1;TraesCS2B02G266000.1;TraesCS5A02G102600.1;TraesCS5B02G443900.1;TraesCS5D02G114400.1
3	GO:0052655	MF	L-valine-2-oxoglutarate transaminase activity	3/ 3789	14/ 133162	0.21428571428571	0.0066220357460766	0.081478504341127	MSTRG.40659.2;TraesCS4B02G235400.3;TraesCS4D02G236800.1
3	GO:0052654	MF	L-leucine-2-oxoglutarate transaminase activity	3/ 3789	14/ 133162	0.21428571428571	0.0066220357460766	0.081478504341127	MSTRG.40659.2;TraesCS4B02G235400.3;TraesCS4D02G236800.1
3	GO:0052656	MF	L-isoleucine-2-oxoglutarate transaminase activity	3/ 3789	14/ 133162	0.21428571428571	0.0066220357460766	0.081478504341127	MSTRG.40659.2;TraesCS4B02G235400.3;TraesCS4D02G236800.1
3	GO:0019825	MF	oxygen binding	3/ 3789	14/ 133162	0.21428571428571	0.0066220357460766	0.081478504341127	MSTRG.66411.1;MSTRG.70225.2;TraesCS7B02G259300.1
4	GO:0016137	BP	glycoside metabolic process	4/ 3789	26/ 133162	0.15384615384615	0.0059305929974505	0.082054777539149	TraesCS2A02G105900.1;TraesCS2B02G122900.1;TraesCS2D02G105500.2;TraesCS2D02G105500.3
7	GO:0006573	BP	valine metabolic process	7/ 3789	76/ 133162	0.092105263157895	0.005938054486801	0.082054777539149	MSTRG.56834.1;MSTRG.63916.1;MSTRG.63916.3;TraesCS1A02G210300.2;TraesCS1D02G213600.1;TraesCS6B02G200300.2;TraesCS7B02G363700.2
58	GO:1901615	BP	organic hydroxy compound metabolic process	58/ 3789	1412/ 133162	0.041076487252125	0.0060812310715927	0.083775486940255	MSTRG.15572.1;MSTRG.17816.1;MSTRG.23843.1;MSTRG.32602.2;MSTRG.34728.1;MSTRG.35997.2;MSTRG.36197.3;MSTRG.41051.2;MSTRG.41504.1;MSTRG.48915.3;TraesCS1B02G209100.1;TraesCS1B02G411100.1;TraesCS1D02G007100.1;TraesCS1D02G392500.1;TraesCS2A02G041300.1;TraesCS2A02G285900.1;TraesCS2A02G511300.1;TraesCS2A02G565400.1;TraesCS2B02G287600.1;TraesCS2B02G303200.1;TraesCS2B02G471800.1;TraesCS2B02G553300.1;TraesCS…
3	GO:0030427	CC	site of polarized growth	3/ 3789	15/ 133162	0.2	0.008103909879861	0.088264271462583	MSTRG.58354.3;TraesCS2A02G220600.1;TraesCS6B02G471700.2
5	GO:0006574	BP	valine catabolic process	5/ 3789	42/ 133162	0.11904761904762	0.006597163039369	0.090119886471607	MSTRG.63916.1;MSTRG.63916.3;TraesCS1A02G210300.2;TraesCS1D02G213600.1;TraesCS7B02G363700.2
3	GO:0033388	BP	putrescine biosynthetic process from arginine	3/ 3789	14/ 133162	0.21428571428571	0.0066220357460766	0.090119886471607	MSTRG.9783.1;TraesCS2B02G048700.1;TraesCS2D02G034900.1
3	GO:0019747	BP	regulation of isoprenoid metabolic process	3/ 3789	14/ 133162	0.21428571428571	0.0066220357460766	0.090119886471607	TraesCS3A02G148700.1;TraesCS3B02G175900.1;TraesCS3D02G156500.1
32	GO:0042579	CC	microbody	32/ 3789	697/ 133162	0.045911047345768	0.0083780258950857	0.090163516775685	MSTRG.18073.2;MSTRG.24532.1;MSTRG.24907.4;MSTRG.41435.1;MSTRG.62366.1;TraesCS1A02G001900.3;TraesCS1A02G110300.1;TraesCS1B02G000800.3;TraesCS1B02G000800.5;TraesCS2A02G203200.1;TraesCS2B02G230300.1;TraesCS2B02G490700.1;TraesCS2D02G212500.1;TraesCS2D02G344200.1;TraesCS3A02G438100.1;TraesCS3B02G154500.1;TraesCS3D02G018800.1;TraesCS3D02G137500.1;TraesCS3D02G423500.2;TraesCS4B02G385300.1;TraesCS4D02G26…
10	GO:0009395	BP	phospholipid catabolic process	10/ 3789	139/ 133162	0.071942446043165	0.0066454859576031	0.090165792856785	MSTRG.15572.1;MSTRG.23843.1;MSTRG.48604.4;MSTRG.52804.3;TraesCS1D02G035800.1;TraesCS1D02G035800.2;TraesCS2A02G285900.1;TraesCS2B02G303200.1;TraesCS3B02G370300.1;TraesCS3D02G332200.1
2	GO:0050113	MF	inositol oxygenase activity	2/ 3789	5/ 133162	0.4	0.0076436113078713	0.090704187520073	TraesCS7A02G357800.1;TraesCS7A02G357800.2
2	GO:0015115	MF	silicate transmembrane transporter activity	2/ 3789	5/ 133162	0.4	0.0076436113078713	0.090704187520073	TraesCS6A02G307300.1;TraesCS6D02G286400.1
43	GO:0006457	BP	protein folding	43/ 3789	984/ 133162	0.04369918699187	0.0067075787819625	0.090734145511427	MSTRG.15518.3;MSTRG.1567.1;MSTRG.21923.2;MSTRG.24218.2;MSTRG.31640.1;MSTRG.34204.1;MSTRG.34468.1;TraesCS1A02G378200.1;TraesCS1B02G162300.1;TraesCS1D02G284000.2;TraesCS2A02G237700.2;TraesCS2A02G545600.3;TraesCS2B02G171400.1;TraesCS2D02G050300.1;TraesCS2D02G150600.1;TraesCS2D02G546500.2;TraesCS3A02G033900.1;TraesCS3D02G045500.1;TraesCS3D02G045600.1;TraesCS3D02G046300.1;TraesCS4A02G092100.1;TraesCS4…
8	GO:0007163	BP	establishment or maintenance of cell polarity	8/ 3789	98/ 133162	0.081632653061224	0.0069814017915472	0.093331282353318	MSTRG.3157.7;MSTRG.3897.3;MSTRG.41769.1;TraesCS1B02G121600.3;TraesCS5B02G064000.1;TraesCS5B02G064000.2;TraesCS5B02G064100.1;TraesCS5D02G064100.1
5	GO:0015210	MF	uracil transmembrane transporter activity	5/ 3789	44/ 133162	0.11363636363636	0.0080390801834097	0.094141860042562	MSTRG.67237.1;MSTRG.71008.1;MSTRG.71009.1;MSTRG.71009.2;TraesCS7D02G466900.1
5	GO:0005350	MF	pyrimidine nucleobase transmembrane transporter activity	5/ 3789	44/ 133162	0.11363636363636	0.0080390801834097	0.094141860042562	MSTRG.67237.1;MSTRG.71008.1;MSTRG.71009.1;MSTRG.71009.2;TraesCS7D02G466900.1
15	GO:0051235	BP	maintenance of location	15/ 3789	254/ 133162	0.059055118110236	0.007286617164156	0.096053798734041	MSTRG.41734.1;MSTRG.42564.3;MSTRG.63684.1;TraesCS2B02G455100.1;TraesCS2B02G455200.1;TraesCS2B02G610400.1;TraesCS2D02G431900.1;TraesCS2D02G588000.1;TraesCS5A02G152400.1;TraesCS5A02G203400.1;TraesCS5B02G151000.1;TraesCS5B02G202100.1;TraesCS5B02G496300.1;TraesCS5D02G157600.1;TraesCS5D02G209900.1
5	GO:0006833	BP	water transport	5/ 3789	43/ 133162	0.11627906976744	0.0072933300753302	0.096053798734041	TraesCS1A02G165400.1;TraesCS1B02G182200.1;TraesCS1D02G175200.1;TraesCS3A02G155800.1;TraesCS3B02G182400.1
5	GO:0042044	BP	fluid transport	5/ 3789	43/ 133162	0.11627906976744	0.0072933300753302	0.096053798734041	TraesCS1A02G165400.1;TraesCS1B02G182200.1;TraesCS1D02G175200.1;TraesCS3A02G155800.1;TraesCS3B02G182400.1
34	GO:0042546	BP	cell wall biogenesis	34/ 3789	740/ 133162	0.045945945945946	0.0073283104087075	0.096069403668173	MSTRG.12611.2;MSTRG.12611.3;MSTRG.16625.2;MSTRG.20621.1;MSTRG.41295.1;TraesCS1A02G391000.1;TraesCS1B02G136200.2;TraesCS1B02G445600.1;TraesCS1D02G423100.1;TraesCS2A02G433500.1;TraesCS2A02G565500.1;TraesCS2B02G454500.1;TraesCS2B02G626300.1;TraesCS2B02G626500.1;TraesCS2D02G431500.1;TraesCS2D02G484000.1;TraesCS2D02G575900.1;TraesCS3A02G103100.1;TraesCS3A02G289900.1;TraesCS3B02G110100.1;TraesCS3B02G32…
24	GO:0051273	BP	beta-glucan metabolic process	24/ 3789	473/ 133162	0.050739957716702	0.0076106751571853	0.096477195386244	TraesCS1B02G136200.2;TraesCS2A02G352800.3;TraesCS2A02G565500.1;TraesCS2B02G626300.1;TraesCS2B02G626500.1;TraesCS2D02G575900.1;TraesCS3A02G289900.1;TraesCS3B02G110100.1;TraesCS3B02G324500.2;TraesCS3B02G327500.1;TraesCS3D02G289600.1;TraesCS4B02G066700.2;TraesCS4D02G065600.1;TraesCS5A02G095200.1;TraesCS5A02G222500.1;TraesCS5B02G101400.1;TraesCS5B02G221500.1;TraesCS5B02G221600.1;TraesCS5B02G221600.3;…
2	GO:1902347	BP	response to strigolactone	2/ 3789	5/ 133162	0.4	0.0076436113078713	0.096477195386244	TraesCS4B02G258200.1;TraesCS4D02G258000.2
2	GO:0010266	BP	response to vitamin B1	2/ 3789	5/ 133162	0.4	0.0076436113078713	0.096477195386244	MSTRG.34728.1;TraesCS4D02G021400.1
2	GO:0097437	BP	maintenance of dormancy	2/ 3789	5/ 133162	0.4	0.0076436113078713	0.096477195386244	MSTRG.52159.3;TraesCS5A02G488500.1
2	GO:0010231	BP	maintenance of seed dormancy	2/ 3789	5/ 133162	0.4	0.0076436113078713	0.096477195386244	MSTRG.52159.3;TraesCS5A02G488500.1
2	GO:1902348	BP	cellular response to strigolactone	2/ 3789	5/ 133162	0.4	0.0076436113078713	0.096477195386244	TraesCS4B02G258200.1;TraesCS4D02G258000.2
2	GO:0019310	BP	inositol catabolic process	2/ 3789	5/ 133162	0.4	0.0076436113078713	0.096477195386244	TraesCS7A02G357800.1;TraesCS7A02G357800.2
2	GO:0098755	BP	maintenance of seed dormancy by absisic acid	2/ 3789	5/ 133162	0.4	0.0076436113078713	0.096477195386244	MSTRG.52159.3;TraesCS5A02G488500.1
10	GO:0009084	BP	glutamine family amino acid biosynthetic process	10/ 3789	142/ 133162	0.070422535211268	0.007683543148605	0.096657681457662	MSTRG.13000.4;TraesCS2A02G500400.1;TraesCS2B02G528300.2;TraesCS2D02G500600.1;TraesCS3B02G395900.1;TraesCS3D02G266400.1;TraesCS5A02G375000.1;TraesCS5B02G376900.1;TraesCS5D02G384500.1;TraesCS6B02G327500.2
7	GO:0004032	MF	aldose reductase (NADPH) activity	7/ 3789	81/ 133162	0.08641975308642	0.0083632109442409	0.097509926729797	MSTRG.11755.1;TraesCS1B02G291400.1;TraesCS1D02G281500.1;TraesCS2A02G315600.1;TraesCS2B02G333900.1;TraesCS2D02G313700.1;TraesCS3D02G356900.1
3	GO:0030574	BP	collagen catabolic process	3/ 3789	15/ 133162	0.2	0.008103909879861	0.10166105941468	TraesCS6A02G310300.1;TraesCS6B02G340300.1;TraesCS6D02G289700.1
4	GO:0045485	MF	omega-6 fatty acid desaturase activity	4/ 3789	29/ 133162	0.13793103448276	0.0088080263828677	0.10180705819159	TraesCS6B02G308800.1;TraesCS6B02G309400.2;TraesCS6D02G260900.1;TraesCS6D02G261000.1
13	GO:0006040	BP	amino sugar metabolic process	13/ 3789	200/ 133162	0.065	0.0081956661229933	0.10252572857483	MSTRG.13692.3;MSTRG.13692.4;TraesCS1A02G203600.1;TraesCS1B02G260600.1;TraesCS2A02G033600.1;TraesCS2D02G033100.1;TraesCS2D02G348900.1;TraesCS2D02G349000.1;TraesCS2D02G349400.1;TraesCS3A02G260100.1;TraesCS3A02G260200.1;TraesCS3B02G293200.1;TraesCS3D02G260500.1
3	GO:0000313	CC	organellar ribosome	3/ 3789	16/ 133162	0.1875	0.0097651453786756	0.1038551932038	MSTRG.23419.2;TraesCS1B02G362900.1;TraesCS3D02G280000.1
3	GO:0016412	MF	serine O-acyltransferase activity	3/ 3789	16/ 133162	0.1875	0.0097651453786756	0.10863724233777	TraesCS3A02G287400.1;TraesCS3B02G321600.1;TraesCS3D02G286900.1
3	GO:0009001	MF	serine O-acetyltransferase activity	3/ 3789	16/ 133162	0.1875	0.0097651453786756	0.10863724233777	TraesCS3A02G287400.1;TraesCS3B02G321600.1;TraesCS3D02G286900.1
4	GO:0015706	BP	nitrate transmembrane transport	4/ 3789	29/ 133162	0.13793103448276	0.0088080263828677	0.10897202888556	TraesCS6A02G030800.1;TraesCS6B02G044300.1;TraesCS6B02G044400.1;TraesCS6D02G035900.1
4	GO:0010230	BP	alternative respiration	4/ 3789	29/ 133162	0.13793103448276	0.0088080263828677	0.10897202888556	TraesCS1B02G203500.1;TraesCS1D02G162200.1;TraesCS2A02G438200.1;TraesCS2A02G438300.1
5	GO:0034975	BP	protein folding in endoplasmic reticulum	5/ 3789	45/ 133162	0.11111111111111	0.0088360868159815	0.10901886233674	MSTRG.34468.1;TraesCS4A02G250800.1;TraesCS4B02G064100.1;TraesCS4D02G063000.1;TraesCS5D02G282400.2
7	GO:0006144	BP	purine nucleobase metabolic process	7/ 3789	83/ 133162	0.08433734939759	0.0095127589013318	0.1164081750024	MSTRG.16112.1;MSTRG.53890.1;MSTRG.59752.2;TraesCS2A02G587900.1;TraesCS2D02G356900.1;TraesCS2D02G493600.1;TraesCS2D02G565300.1
5	GO:0071249	BP	cellular response to nitrate	5/ 3789	46/ 133162	0.10869565217391	0.0096859840630824	0.11756690385758	TraesCS6A02G030800.1;TraesCS6A02G031100.1;TraesCS6B02G044300.1;TraesCS6B02G044400.1;TraesCS6D02G035900.1
3	GO:0040031	BP	snRNA modification	3/ 3789	16/ 133162	0.1875	0.0097651453786756	0.11789050509579	TraesCS6A02G227800.1;TraesCS6B02G254000.1;TraesCS6D02G207200.1
3	GO:0040011	BP	locomotion	3/ 3789	16/ 133162	0.1875	0.0097651453786756	0.11789050509579	TraesCS5A02G402300.1;TraesCS5B02G407200.1;TraesCS5D02G412400.1
4	GO:0006569	BP	tryptophan catabolic process	4/ 3789	30/ 133162	0.13333333333333	0.0099379065135199	0.11869983551122	MSTRG.67015.1;TraesCS3A02G368800.1;TraesCS3B02G400800.1;TraesCS3D02G361800.1
4	GO:0042436	BP	indole-containing compound catabolic process	4/ 3789	30/ 133162	0.13333333333333	0.0099379065135199	0.11869983551122	MSTRG.67015.1;TraesCS3A02G368800.1;TraesCS3B02G400800.1;TraesCS3D02G361800.1
4	GO:0019441	BP	tryptophan catabolic process to kynurenine	4/ 3789	30/ 133162	0.13333333333333	0.0099379065135199	0.11869983551122	MSTRG.67015.1;TraesCS3A02G368800.1;TraesCS3B02G400800.1;TraesCS3D02G361800.1
4	GO:0070189	BP	kynurenine metabolic process	4/ 3789	30/ 133162	0.13333333333333	0.0099379065135199	0.11869983551122	MSTRG.67015.1;TraesCS3A02G368800.1;TraesCS3B02G400800.1;TraesCS3D02G361800.1
16	GO:1990937	BP	xylan acetylation	16/ 3789	282/ 133162	0.056737588652482	0.01017137166532	0.12116612771606	MSTRG.41295.1;MSTRG.59194.1;TraesCS2B02G347000.1;TraesCS3A02G350400.1;TraesCS3B02G104700.1;TraesCS4B02G337600.1;TraesCS4B02G380700.1;TraesCS5A02G473200.1;TraesCS5A02G547200.1;TraesCS5D02G485900.1;TraesCS6A02G323200.1;TraesCS6B02G187200.1;TraesCS7A02G191700.1;TraesCS7B02G096600.1;TraesCS7D02G192700.1;TraesCSU02G131200.1
4	GO:0004084	MF	branched-chain-amino-acid transaminase activity	4/ 3789	31/ 133162	0.12903225806452	0.011157636683399	0.12209947383551	MSTRG.40659.2;TraesCS4B02G235400.3;TraesCS4D02G236800.1;TraesCS6B02G200300.2
2	GO:0003862	MF	3-isopropylmalate dehydrogenase activity	2/ 3789	6/ 133162	0.33333333333333	0.011249614443272	0.12209947383551	TraesCS2A02G577600.1;TraesCS3B02G006100.1
2	GO:0004038	MF	allantoinase activity	2/ 3789	6/ 133162	0.33333333333333	0.011249614443272	0.12209947383551	TraesCS2A02G587900.1;TraesCS2D02G565300.1
3	GO:0004013	MF	adenosylhomocysteinase activity	3/ 3789	17/ 133162	0.17647058823529	0.011609714919296	0.12549772807498	MSTRG.20963.1;MSTRG.70893.1;MSTRG.70893.2
5	GO:0045039	BP	protein insertion into mitochondrial inner membrane	5/ 3789	47/ 133162	0.1063829787234	0.010590363540305	0.12582360491933	MSTRG.48470.1;TraesCS5D02G501200.1;TraesCS6A02G259500.1;TraesCS6B02G286800.1;TraesCS6D02G240500.1
8	GO:0006586	BP	indolalkylamine metabolic process	8/ 3789	106/ 133162	0.075471698113208	0.010986939260164	0.1281619330322	MSTRG.67015.1;TraesCS1A02G428400.1;TraesCS3A02G368800.1;TraesCS3B02G400800.1;TraesCS3D02G361800.1;TraesCS5B02G166300.1;TraesCS5D02G173900.1;TraesCS7B02G294800.2
2	GO:0051295	BP	establishment of meiotic spindle localization	2/ 3789	6/ 133162	0.33333333333333	0.011249614443272	0.12954363708906	TraesCS2B02G247100.2;TraesCS2D02G227600.1
2	GO:1901403	BP	positive regulation of tetrapyrrole metabolic process	2/ 3789	6/ 133162	0.33333333333333	0.011249614443272	0.12954363708906	TraesCS3B02G256800.1;TraesCS3D02G225500.1
2	GO:1901465	BP	positive regulation of tetrapyrrole biosynthetic process	2/ 3789	6/ 133162	0.33333333333333	0.011249614443272	0.12954363708906	TraesCS3B02G256800.1;TraesCS3D02G225500.1
28	GO:0070013	CC	intracellular organelle lumen	28/ 3789	600/ 133162	0.046666666666667	0.012921947479262	0.13125214068824	MSTRG.14454.1;MSTRG.1567.1;MSTRG.34204.1;MSTRG.35106.2;MSTRG.48555.2;MSTRG.52238.2;TraesCS1B02G162300.1;TraesCS2A02G150000.1;TraesCS2A02G545600.3;TraesCS2B02G171400.1;TraesCS2D02G150600.1;TraesCS2D02G344200.1;TraesCS2D02G546500.2;TraesCS2D02G600900.1;TraesCS3A02G494800.1;TraesCS3A02G537600.1;TraesCS3B02G203200.1;TraesCS3D02G178900.1;TraesCS4A02G357200.1;TraesCS4B02G169000.1;TraesCS5D02G515700.1;T…
28	GO:0043233	CC	organelle lumen	28/ 3789	600/ 133162	0.046666666666667	0.012921947479262	0.13125214068824	MSTRG.14454.1;MSTRG.1567.1;MSTRG.34204.1;MSTRG.35106.2;MSTRG.48555.2;MSTRG.52238.2;TraesCS1B02G162300.1;TraesCS2A02G150000.1;TraesCS2A02G545600.3;TraesCS2B02G171400.1;TraesCS2D02G150600.1;TraesCS2D02G344200.1;TraesCS2D02G546500.2;TraesCS2D02G600900.1;TraesCS3A02G494800.1;TraesCS3A02G537600.1;TraesCS3B02G203200.1;TraesCS3D02G178900.1;TraesCS4A02G357200.1;TraesCS4B02G169000.1;TraesCS5D02G515700.1;T…
28	GO:0031974	CC	membrane-enclosed lumen	28/ 3789	600/ 133162	0.046666666666667	0.012921947479262	0.13125214068824	MSTRG.14454.1;MSTRG.1567.1;MSTRG.34204.1;MSTRG.35106.2;MSTRG.48555.2;MSTRG.52238.2;TraesCS1B02G162300.1;TraesCS2A02G150000.1;TraesCS2A02G545600.3;TraesCS2B02G171400.1;TraesCS2D02G150600.1;TraesCS2D02G344200.1;TraesCS2D02G546500.2;TraesCS2D02G600900.1;TraesCS3A02G494800.1;TraesCS3A02G537600.1;TraesCS3B02G203200.1;TraesCS3D02G178900.1;TraesCS4A02G357200.1;TraesCS4B02G169000.1;TraesCS5D02G515700.1;T…
3	GO:0033353	BP	S-adenosylmethionine cycle	3/ 3789	17/ 133162	0.17647058823529	0.011609714919296	0.13166472147111	MSTRG.20963.1;MSTRG.70893.1;MSTRG.70893.2
3	GO:1900618	BP	regulation of shoot system morphogenesis	3/ 3789	17/ 133162	0.17647058823529	0.011609714919296	0.13166472147111	TraesCS7A02G110500.1;TraesCS7B02G008400.1;TraesCS7D02G106000.1
6	GO:0005986	BP	sucrose biosynthetic process	6/ 3789	67/ 133162	0.08955223880597	0.012033188718317	0.13473986351217	MSTRG.8492.1;TraesCS1A02G273900.1;TraesCS1B02G107600.2;TraesCS1B02G283600.1;TraesCS1D02G090000.3;TraesCS1D02G274000.1
6	GO:0006528	BP	asparagine metabolic process	6/ 3789	67/ 133162	0.08955223880597	0.012033188718317	0.13473986351217	MSTRG.42575.6;TraesCS3D02G067500.1;TraesCS4D02G195100.1;TraesCS5A02G153900.4;TraesCS5B02G152600.1;TraesCS5D02G159100.1
18	GO:0106310	MF	protein serine kinase activity	18/ 3789	339/ 133162	0.053097345132743	0.012539765628448	0.13500473479015	MSTRG.12956.1;MSTRG.49875.1;MSTRG.51277.1;MSTRG.52836.1;MSTRG.60139.1;TraesCS2A02G098300.2;TraesCS2A02G545800.1;TraesCS2B02G271700.1;TraesCS2D02G252600.1;TraesCS3B02G175400.1;TraesCS4A02G194800.1;TraesCS4B02G319900.1;TraesCS5A02G225300.1;TraesCS5A02G492000.1;TraesCS5B02G146500.1;TraesCS5B02G223800.1;TraesCS5D02G068700.1;TraesCS5D02G232500.1
25	GO:0016114	BP	terpenoid biosynthetic process	25/ 3789	526/ 133162	0.047528517110266	0.012276751488852	0.13681114376286	MSTRG.13562.1;MSTRG.13563.1;MSTRG.13564.2;MSTRG.1514.3;MSTRG.55320.1;TraesCS1B02G411100.1;TraesCS1D02G392500.1;TraesCS2A02G006000.1;TraesCS2A02G027200.1;TraesCS2A02G027800.1;TraesCS2A02G028100.1;TraesCS2A02G565400.1;TraesCS2B02G017400.1;TraesCS2B02G018100.1;TraesCS2B02G414500.1;TraesCS2B02G445300.1;TraesCS2B02G445400.1;TraesCS2B02G626400.1;TraesCS2D02G005300.1;TraesCS2D02G030200.1;TraesCS2D02G575…
3	GO:0031012	CC	extracellular matrix	3/ 3789	18/ 133162	0.16666666666667	0.013640783008567	0.13701408710828	TraesCS6A02G310300.1;TraesCS6B02G340300.1;TraesCS6D02G289700.1
9	GO:0001522	BP	pseudouridine synthesis	9/ 3789	130/ 133162	0.069230769230769	0.012336162394241	0.13713293394192	MSTRG.31131.1;MSTRG.36890.1;MSTRG.53938.1;TraesCS3A02G321500.1;TraesCS4A02G154000.1;TraesCS4D02G152400.2;TraesCS6A02G227800.1;TraesCS6B02G254000.1;TraesCS6D02G207200.1
8	GO:0052716	MF	hydroquinone:oxygen oxidoreductase activity	8/ 3789	109/ 133162	0.073394495412844	0.012857569019894	0.13787031840609	MSTRG.58642.1;TraesCS1A02G043900.1;TraesCS1A02G107400.1;TraesCS1B02G056900.1;TraesCS1D02G044300.1;TraesCS3B02G489700.1;TraesCS6A02G058300.1;TraesCS6B02G074200.1
13	GO:0000470	BP	maturation of LSU-rRNA	13/ 3789	220/ 133162	0.059090909090909	0.012665577256433	0.14010124989813	MSTRG.10601.2;MSTRG.27908.1;MSTRG.48237.1;TraesCS2A02G278600.1;TraesCS2B02G453900.1;TraesCS2D02G430500.1;TraesCS4A02G072500.1;TraesCS4B02G228400.1;TraesCS4D02G229300.1;TraesCS5D02G296200.1;TraesCS7B02G183600.1;TraesCS7B02G439100.1;TraesCS7D02G511400.1
15	GO:0016102	BP	diterpenoid biosynthetic process	15/ 3789	262/ 133162	0.057251908396947	0.013179433412795	0.14542711414463	MSTRG.13562.1;MSTRG.13563.1;MSTRG.13564.2;MSTRG.55320.1;TraesCS2A02G006000.1;TraesCS2A02G027200.1;TraesCS2A02G027800.1;TraesCS2A02G028100.1;TraesCS2B02G017400.1;TraesCS2B02G018100.1;TraesCS2B02G445300.1;TraesCS2B02G445400.1;TraesCS2D02G005300.1;TraesCS2D02G030200.1;TraesCS7D02G480400.1
3	GO:0070034	MF	telomerase RNA binding	3/ 3789	18/ 133162	0.16666666666667	0.013640783008567	0.1456835625315	TraesCS6A02G227800.1;TraesCS6B02G254000.1;TraesCS6D02G207200.1
35	GO:0006812	BP	monoatomic cation transport	35/ 3789	796/ 133162	0.043969849246231	0.013267939984516	0.14604489821192	MSTRG.39087.2;MSTRG.42564.3;MSTRG.52873.1;TraesCS1A02G125500.1;TraesCS1A02G297500.1;TraesCS1B02G144500.1;TraesCS1B02G306500.1;TraesCS1D02G128000.1;TraesCS1D02G293900.1;TraesCS2A02G422600.1;TraesCS2A02G424200.2;TraesCS2B02G133000.1;TraesCS2B02G271700.1;TraesCS2B02G443800.2;TraesCS2D02G252600.1;TraesCS2D02G422000.1;TraesCS3B02G595100.1;TraesCS4B02G319900.1;TraesCS4B02G370800.1;TraesCS4D02G036000.1;…
6	GO:0000774	MF	adenyl-nucleotide exchange factor activity	6/ 3789	69/ 133162	0.08695652173913	0.013784249440771	0.14629241350111	MSTRG.33199.1;MSTRG.47361.3;TraesCS3A02G350700.1;TraesCS3D02G344700.2;TraesCS4D02G209700.1;TraesCS5D02G180300.4
5	GO:0043101	BP	purine-containing compound salvage	5/ 3789	50/ 133162	0.1	0.013645614634421	0.14917366924606	MSTRG.16112.1;MSTRG.53890.1;MSTRG.59752.2;TraesCS2D02G301100.2;TraesCS2D02G356900.1
5	GO:0032261	BP	purine nucleotide salvage	5/ 3789	50/ 133162	0.1	0.013645614634421	0.14917366924606	MSTRG.16112.1;MSTRG.53890.1;MSTRG.59752.2;TraesCS2D02G301100.2;TraesCS2D02G356900.1
7	GO:0009082	BP	branched-chain amino acid biosynthetic process	7/ 3789	89/ 133162	0.078651685393258	0.013651832122051	0.14917366924606	MSTRG.40659.2;MSTRG.56834.1;TraesCS2A02G577600.1;TraesCS3B02G006100.1;TraesCS4B02G235400.3;TraesCS4D02G236800.1;TraesCS6B02G200300.2
6	GO:0009744	BP	response to sucrose	6/ 3789	69/ 133162	0.08695652173913	0.013784249440771	0.1498911967034	MSTRG.61168.1;MSTRG.71134.1;TraesCS4A02G452600.1;TraesCS6D02G072200.1;TraesCS7A02G306100.1;TraesCS7D02G032700.1
6	GO:0034285	BP	response to disaccharide	6/ 3789	69/ 133162	0.08695652173913	0.013784249440771	0.1498911967034	MSTRG.61168.1;MSTRG.71134.1;TraesCS4A02G452600.1;TraesCS6D02G072200.1;TraesCS7A02G306100.1;TraesCS7D02G032700.1
26	GO:0098655	BP	monoatomic cation transmembrane transport	26/ 3789	552/ 133162	0.047101449275362	0.01385236222144	0.15016439955585	MSTRG.39087.2;TraesCS1A02G125500.1;TraesCS1A02G297500.1;TraesCS1B02G144500.1;TraesCS1B02G306500.1;TraesCS1D02G128000.1;TraesCS1D02G293900.1;TraesCS2A02G424200.2;TraesCS2B02G133000.1;TraesCS2B02G271700.1;TraesCS2B02G443800.2;TraesCS2D02G252600.1;TraesCS2D02G422000.1;TraesCS4B02G319900.1;TraesCS4B02G370800.1;TraesCS4D02G036000.1;TraesCS4D02G146900.1;TraesCS4D02G254100.1;TraesCS5A02G492000.1;TraesCS…
4	GO:0006448	BP	regulation of translational elongation	4/ 3789	33/ 133162	0.12121212121212	0.013876247119946	0.15016439955585	MSTRG.49608.2;TraesCS2D02G261500.1;TraesCS5B02G559000.1;TraesCS5D02G565000.1
191	GO:0006629	BP	lipid metabolic process	191/ 3789	5630/ 133162	0.03392539964476	0.013910981448743	0.15017840789978	MSTRG.11752.1;MSTRG.12557.1;MSTRG.13562.1;MSTRG.13563.1;MSTRG.13564.2;MSTRG.1514.3;MSTRG.15572.1;MSTRG.22627.1;MSTRG.23621.3;MSTRG.23843.1;MSTRG.24532.1;MSTRG.24907.4;MSTRG.26325.1;MSTRG.28001.6;MSTRG.28683.1;MSTRG.32602.2;MSTRG.35106.2;MSTRG.41051.2;MSTRG.41504.1;MSTRG.44964.1;MSTRG.45971.2;MSTRG.48555.2;MSTRG.48604.4;MSTRG.48915.3;MSTRG.52238.2;MSTRG.52804.3;MSTRG.54598.1;MSTRG.5486.1;MSTRG.553…
4	GO:0016813	MF	hydrolase activity, acting on carbon-nitrogen (but not peptide) bonds, in linear amidines	4/ 3789	34/ 133162	0.11764705882353	0.01537950411624	0.16117779490137	MSTRG.9783.1;TraesCS2B02G048700.1;TraesCS2D02G034900.1;TraesCS2D02G328900.1
2	GO:0004113	MF	2',3'-cyclic-nucleotide 3'-phosphodiesterase activity	2/ 3789	7/ 133162	0.28571428571429	0.015453751121629	0.16117779490137	TraesCS7B02G072600.1;TraesCS7D02G168600.1
2	GO:0031405	MF	lipoic acid binding	2/ 3789	7/ 133162	0.28571428571429	0.015453751121629	0.16117779490137	TraesCS2A02G074700.1;TraesCS2D02G073400.1
2	GO:0004001	MF	adenosine kinase activity	2/ 3789	7/ 133162	0.28571428571429	0.015453751121629	0.16117779490137	MSTRG.53890.1;MSTRG.59752.2
12	GO:0016645	MF	oxidoreductase activity, acting on the CH-NH group of donors	12/ 3789	200/ 133162	0.06	0.015729949489326	0.16342009780739	MSTRG.18073.2;MSTRG.24750.1;MSTRG.41435.1;TraesCS1B02G203500.1;TraesCS1D02G162200.1;TraesCS2B02G547000.1;TraesCS3B02G344600.1;TraesCS3B02G525300.1;TraesCS3D02G475800.1;TraesCS4B02G385300.1;TraesCS5A02G549600.1;TraesCS6A02G344000.4
4	GO:0046129	BP	purine ribonucleoside biosynthetic process	4/ 3789	34/ 133162	0.11764705882353	0.01537950411624	0.16367145257354	MSTRG.16112.1;MSTRG.53890.1;MSTRG.59752.2;TraesCS2D02G356900.1
4	GO:0042455	BP	ribonucleoside biosynthetic process	4/ 3789	34/ 133162	0.11764705882353	0.01537950411624	0.16367145257354	MSTRG.16112.1;MSTRG.53890.1;MSTRG.59752.2;TraesCS2D02G356900.1
4	GO:0009163	BP	nucleoside biosynthetic process	4/ 3789	34/ 133162	0.11764705882353	0.01537950411624	0.16367145257354	MSTRG.16112.1;MSTRG.53890.1;MSTRG.59752.2;TraesCS2D02G356900.1
4	GO:0034404	BP	nucleobase-containing small molecule biosynthetic process	4/ 3789	34/ 133162	0.11764705882353	0.01537950411624	0.16367145257354	MSTRG.16112.1;MSTRG.53890.1;MSTRG.59752.2;TraesCS2D02G356900.1
4	GO:0042451	BP	purine nucleoside biosynthetic process	4/ 3789	34/ 133162	0.11764705882353	0.01537950411624	0.16367145257354	MSTRG.16112.1;MSTRG.53890.1;MSTRG.59752.2;TraesCS2D02G356900.1
15	GO:0001101	BP	response to acid chemical	15/ 3789	272/ 133162	0.055147058823529	0.015430395979397	0.16368584030009	MSTRG.875.1;TraesCS2B02G271700.1;TraesCS2D02G252600.1;TraesCS3A02G289900.1;TraesCS3B02G324500.2;TraesCS3D02G289600.1;TraesCS4B02G319900.1;TraesCS5A02G149200.4;TraesCS5A02G492000.1;TraesCS5B02G210100.1;TraesCS5D02G413600.1;TraesCS6A02G041700.1;TraesCS7A02G110500.1;TraesCS7B02G008400.1;TraesCS7D02G106000.1
2	GO:0009187	BP	cyclic nucleotide metabolic process	2/ 3789	7/ 133162	0.28571428571429	0.015453751121629	0.16368584030009	TraesCS7B02G072600.1;TraesCS7D02G168600.1
17	GO:0010411	BP	xyloglucan metabolic process	17/ 3789	316/ 133162	0.05379746835443	0.015607857371259	0.16492914695135	MSTRG.12611.2;MSTRG.12611.3;MSTRG.16625.2;MSTRG.20621.1;MSTRG.41295.1;TraesCS1B02G445600.1;TraesCS1D02G423100.1;TraesCS2A02G433500.1;TraesCS2B02G454500.1;TraesCS2D02G431500.1;TraesCS2D02G484000.1;TraesCS4B02G337600.1;TraesCS7A02G427100.1;TraesCS7A02G452400.1;TraesCS7B02G352300.1;TraesCS7D02G419400.1;TraesCS7D02G441500.1
6	GO:0006570	BP	tyrosine metabolic process	6/ 3789	71/ 133162	0.084507042253521	0.015705523102226	0.16527022758932	TraesCS1B02G300500.1;TraesCS6A02G141500.2;TraesCS6B02G169700.1;TraesCS6D02G130800.1;TraesCS7D02G004100.2;TraesCS7D02G402300.1
5	GO:0004066	MF	asparagine synthase (glutamine-hydrolyzing) activity	5/ 3789	52/ 133162	0.096153846153846	0.015981877548999	0.16539384905359	MSTRG.42575.6;TraesCS4D02G195100.1;TraesCS5A02G153900.4;TraesCS5B02G152600.1;TraesCS5D02G159100.1
3	GO:0006362	BP	transcription elongation by RNA polymerase I	3/ 3789	19/ 133162	0.15789473684211	0.015860761145793	0.1660388771696	MSTRG.39571.1;TraesCS5A02G176300.1;TraesCS5B02G173600.1
3	GO:0032963	BP	collagen metabolic process	3/ 3789	19/ 133162	0.15789473684211	0.015860761145793	0.1660388771696	TraesCS6A02G310300.1;TraesCS6B02G340300.1;TraesCS6D02G289700.1
7	GO:0008106	MF	alcohol dehydrogenase (NADP+) activity	7/ 3789	92/ 133162	0.076086956521739	0.016144312728202	0.16642978758417	MSTRG.11755.1;TraesCS1B02G291400.1;TraesCS1D02G281500.1;TraesCS2A02G315600.1;TraesCS2B02G333900.1;TraesCS2D02G313700.1;TraesCS3D02G356900.1
5	GO:0046033	BP	AMP metabolic process	5/ 3789	52/ 133162	0.096153846153846	0.015981877548999	0.16653042244212	MSTRG.16112.1;MSTRG.37300.1;MSTRG.53890.1;MSTRG.59752.2;TraesCS2D02G356900.1
5	GO:0006529	BP	asparagine biosynthetic process	5/ 3789	52/ 133162	0.096153846153846	0.015981877548999	0.16653042244212	MSTRG.42575.6;TraesCS4D02G195100.1;TraesCS5A02G153900.4;TraesCS5B02G152600.1;TraesCS5D02G159100.1
9	GO:0009685	BP	gibberellin metabolic process	9/ 3789	136/ 133162	0.066176470588235	0.016160774140966	0.16761671285699	MSTRG.55320.1;TraesCS2A02G027200.1;TraesCS2A02G027800.1;TraesCS2B02G445300.1;TraesCS2B02G445400.1;TraesCS3A02G133400.1;TraesCS3A02G294000.1;TraesCS3B02G328700.1;TraesCS3D02G293800.1
9	GO:0006563	BP	L-serine metabolic process	9/ 3789	136/ 133162	0.066176470588235	0.016160774140966	0.16761671285699	MSTRG.17108.1;MSTRG.45192.5;TraesCS1D02G222600.2;TraesCS2D02G493600.1;TraesCS3A02G287400.1;TraesCS3B02G321600.1;TraesCS3D02G286900.1;TraesCS4A02G401700.1;TraesCS7B02G073600.1
27	GO:0098662	BP	inorganic cation transmembrane transport	27/ 3789	579/ 133162	0.046632124352332	0.016237706220369	0.16777049221749	MSTRG.39087.2;TraesCS1A02G125500.1;TraesCS1A02G297500.1;TraesCS1B02G144500.1;TraesCS1B02G306500.1;TraesCS1D02G128000.1;TraesCS1D02G293900.1;TraesCS2A02G424200.2;TraesCS2B02G133000.1;TraesCS2B02G271700.1;TraesCS2B02G443800.2;TraesCS2D02G252600.1;TraesCS2D02G422000.1;TraesCS3B02G383400.1;TraesCS4B02G319900.1;TraesCS4B02G370800.1;TraesCS4D02G036000.1;TraesCS4D02G146900.1;TraesCS4D02G254100.1;TraesCS…
20	GO:0016709	MF	oxidoreductase activity, acting on paired donors, with incorporation or reduction of molecular oxygen, NAD(P)H as one donor, and incorporation of one atom of oxygen	20/ 3789	406/ 133162	0.049261083743842	0.01644262623627	0.16836724137199	MSTRG.8016.1;TraesCS1A02G177300.1;TraesCS1A02G292500.1;TraesCS1B02G203000.1;TraesCS1B02G203100.1;TraesCS1B02G224600.1;TraesCS1B02G302000.1;TraesCS1D02G175700.1;TraesCS2A02G071500.1;TraesCS2B02G057100.1;TraesCS2B02G445300.1;TraesCS2B02G445400.1;TraesCS2B02G606600.1;TraesCS2D02G043500.1;TraesCS4B02G298500.1;TraesCS4B02G366800.1;TraesCS5A02G534500.1;TraesCS5D02G354600.1;TraesCS5D02G355700.1;TraesCS7…
4	GO:0004693	MF	cyclin-dependent protein serine/threonine kinase activity	4/ 3789	35/ 133162	0.11428571428571	0.016981361985655	0.16859549347108	TraesCS5A02G145500.1;TraesCS5B02G144100.2;TraesCS5D02G147100.1;TraesCS7D02G247700.1
4	GO:0097472	MF	cyclin-dependent protein kinase activity	4/ 3789	35/ 133162	0.11428571428571	0.016981361985655	0.16859549347108	TraesCS5A02G145500.1;TraesCS5B02G144100.2;TraesCS5D02G147100.1;TraesCS7D02G247700.1
8	GO:0046271	BP	phenylpropanoid catabolic process	8/ 3789	114/ 133162	0.070175438596491	0.016477585318117	0.16880095278716	MSTRG.58642.1;TraesCS1A02G043900.1;TraesCS1A02G107400.1;TraesCS1B02G056900.1;TraesCS1D02G044300.1;TraesCS3B02G489700.1;TraesCS6A02G058300.1;TraesCS6B02G074200.1
8	GO:0010119	BP	regulation of stomatal movement	8/ 3789	114/ 133162	0.070175438596491	0.016477585318117	0.16880095278716	MSTRG.39720.2;TraesCS2B02G271700.1;TraesCS2D02G252600.1;TraesCS3A02G350700.1;TraesCS3D02G344700.2;TraesCS4B02G131500.1;TraesCS4B02G319900.1;TraesCS5A02G492000.1
8	GO:0046274	BP	lignin catabolic process	8/ 3789	114/ 133162	0.070175438596491	0.016477585318117	0.16880095278716	MSTRG.58642.1;TraesCS1A02G043900.1;TraesCS1A02G107400.1;TraesCS1B02G056900.1;TraesCS1D02G044300.1;TraesCS3B02G489700.1;TraesCS6A02G058300.1;TraesCS6B02G074200.1
15	GO:0009069	BP	serine family amino acid metabolic process	15/ 3789	277/ 133162	0.054151624548736	0.016966993473508	0.17160718463222	MSTRG.17108.1;MSTRG.20292.2;MSTRG.45192.5;MSTRG.62366.1;TraesCS1B02G199600.1;TraesCS1D02G222600.2;TraesCS2A02G382700.1;TraesCS2D02G493600.1;TraesCS3A02G287400.1;TraesCS3B02G321600.1;TraesCS3D02G286900.1;TraesCS4A02G401700.1;TraesCS5D02G534600.3;TraesCS7B02G073600.1;TraesCS7B02G148000.1
3	GO:0003988	MF	acetyl-CoA C-acyltransferase activity	3/ 3789	20/ 133162	0.15	0.018271360154838	0.17804573581539	TraesCS3B02G008700.1;TraesCS6A02G392400.1;TraesCS6A02G392400.2
29	GO:0008299	BP	isoprenoid biosynthetic process	29/ 3789	652/ 133162	0.044478527607362	0.017915654555093	0.17964509271872	MSTRG.13562.1;MSTRG.13563.1;MSTRG.13564.2;MSTRG.1514.3;MSTRG.55320.1;TraesCS1B02G411100.1;TraesCS1D02G392500.1;TraesCS2A02G006000.1;TraesCS2A02G027200.1;TraesCS2A02G027800.1;TraesCS2A02G028100.1;TraesCS2A02G565400.1;TraesCS2B02G017400.1;TraesCS2B02G018100.1;TraesCS2B02G414500.1;TraesCS2B02G445300.1;TraesCS2B02G445400.1;TraesCS2B02G626400.1;TraesCS2D02G005300.1;TraesCS2D02G030200.1;TraesCS2D02G575…
4	GO:0004617	MF	phosphoglycerate dehydrogenase activity	4/ 3789	36/ 133162	0.11111111111111	0.018683581134803	0.18140058774517	MSTRG.17108.1;TraesCS1D02G222600.2;TraesCS5A02G409100.1;TraesCS5D02G166200.2
4	GO:0106380	BP	purine ribonucleotide salvage	4/ 3789	36/ 133162	0.11111111111111	0.018683581134803	0.18646213972533	MSTRG.16112.1;MSTRG.53890.1;MSTRG.59752.2;TraesCS2D02G356900.1
9	GO:1901701	BP	cellular response to oxygen-containing compound	9/ 3789	140/ 133162	0.064285714285714	0.019151693574077	0.19028817663978	TraesCS4B02G258200.1;TraesCS4D02G258000.2;TraesCS6A02G030800.1;TraesCS6A02G031100.1;TraesCS6B02G044300.1;TraesCS6B02G044400.1;TraesCS6D02G035900.1;TraesCS7D02G359300.1;TraesCS7D02G443400.1
2	GO:0044594	MF	17-beta-hydroxysteroid dehydrogenase (NAD+) activity	2/ 3789	8/ 133162	0.25	0.020219081346681	0.19559763476681	TraesCS5D02G346200.1;TraesCS5D02G346200.2
14	GO:0009414	BP	response to water deprivation	14/ 3789	253/ 133162	0.055335968379447	0.020059225523445	0.19826177800862	MSTRG.875.1;TraesCS2B02G271700.1;TraesCS2D02G252600.1;TraesCS3A02G289900.1;TraesCS3B02G324500.2;TraesCS3D02G289600.1;TraesCS4B02G319900.1;TraesCS5A02G492000.1;TraesCS5B02G210100.1;TraesCS5D02G413600.1;TraesCS6A02G041700.1;TraesCS7A02G110500.1;TraesCS7B02G008400.1;TraesCS7D02G106000.1
2	GO:0033273	BP	response to vitamin	2/ 3789	8/ 133162	0.25	0.020219081346681	0.19826177800862	MSTRG.34728.1;TraesCS4D02G021400.1
2	GO:0010162	BP	seed dormancy process	2/ 3789	8/ 133162	0.25	0.020219081346681	0.19826177800862	MSTRG.52159.3;TraesCS5A02G488500.1
2	GO:0010124	BP	phenylacetate catabolic process	2/ 3789	8/ 133162	0.25	0.020219081346681	0.19826177800862	TraesCS6A02G392400.1;TraesCS6A02G392400.2
2	GO:0022611	BP	dormancy process	2/ 3789	8/ 133162	0.25	0.020219081346681	0.19826177800862	MSTRG.52159.3;TraesCS5A02G488500.1
2	GO:0042178	BP	xenobiotic catabolic process	2/ 3789	8/ 133162	0.25	0.020219081346681	0.19826177800862	TraesCS6A02G392400.1;TraesCS6A02G392400.2
3	GO:0140487	MF	metal ion sequestering activity	3/ 3789	21/ 133162	0.14285714285714	0.020873639805362	0.19901009631706	MSTRG.34159.1;TraesCS4B02G112000.1;TraesCS4D02G109500.1
3	GO:0003997	MF	acyl-CoA oxidase activity	3/ 3789	21/ 133162	0.14285714285714	0.020873639805362	0.19901009631706	TraesCS7A02G141800.1;TraesCS7B02G044200.1;TraesCS7D02G143200.1
3	GO:0032440	MF	2-alkenal reductase [NAD(P)+] activity	3/ 3789	21/ 133162	0.14285714285714	0.020873639805362	0.19901009631706	TraesCS4A02G229900.1;TraesCS4B02G086100.1;TraesCS5D02G310500.1
3	GO:0140313	MF	molecular sequestering activity	3/ 3789	21/ 133162	0.14285714285714	0.020873639805362	0.19901009631706	MSTRG.34159.1;TraesCS4B02G112000.1;TraesCS4D02G109500.1
4	GO:0006561	BP	proline biosynthetic process	4/ 3789	37/ 133162	0.10810810810811	0.020487750749214	0.20045858085996	TraesCS3B02G395900.1;TraesCS5A02G375000.1;TraesCS5B02G376900.1;TraesCS5D02G384500.1
3	GO:1902584	BP	positive regulation of response to water deprivation	3/ 3789	21/ 133162	0.14285714285714	0.020873639805362	0.20246979776649	TraesCS7A02G110500.1;TraesCS7B02G008400.1;TraesCS7D02G106000.1
3	GO:0044403	BP	biological process involved in symbiotic interaction	3/ 3789	21/ 133162	0.14285714285714	0.020873639805362	0.20246979776649	TraesCS4A02G434100.1;TraesCS7A02G048700.1;TraesCS7D02G043100.1
3	GO:0033540	BP	fatty acid beta-oxidation using acyl-CoA oxidase	3/ 3789	21/ 133162	0.14285714285714	0.020873639805362	0.20246979776649	TraesCS7A02G141800.1;TraesCS7B02G044200.1;TraesCS7D02G143200.1
3	GO:0010187	BP	negative regulation of seed germination	3/ 3789	21/ 133162	0.14285714285714	0.020873639805362	0.20246979776649	TraesCS7A02G110500.1;TraesCS7B02G008400.1;TraesCS7D02G106000.1
6	GO:0101031	CC	protein folding chaperone complex	6/ 3789	76/ 133162	0.078947368421053	0.021300329877486	0.20268945483419	TraesCS1B02G162300.1;TraesCS4B02G250200.1;TraesCS4D02G250100.1;TraesCS7B02G124100.1;TraesCS7B02G269300.1;TraesCS7D02G056800.1
26	GO:0009250	BP	glucan biosynthetic process	26/ 3789	565/ 133162	0.046017699115044	0.021181540531996	0.20501357441637	TraesCS1B02G136200.2;TraesCS1B02G445600.1;TraesCS1D02G138100.1;TraesCS1D02G423100.1;TraesCS2A02G565500.1;TraesCS2B02G626300.1;TraesCS2B02G626500.1;TraesCS2D02G575900.1;TraesCS3A02G289900.1;TraesCS3B02G110100.1;TraesCS3B02G324500.2;TraesCS3B02G327500.1;TraesCS3D02G289600.1;TraesCS5A02G095200.1;TraesCS5A02G222500.1;TraesCS5B02G101400.1;TraesCS5B02G221500.1;TraesCS5B02G221600.1;TraesCS5B02G221600.3;…
14	GO:1990538	MF	xylan O-acetyltransferase activity	14/ 3789	258/ 133162	0.054263565891473	0.021768570408189	0.20537838512319	MSTRG.59194.1;TraesCS2B02G347000.1;TraesCS3A02G350400.1;TraesCS3B02G104700.1;TraesCS4B02G380700.1;TraesCS5A02G473200.1;TraesCS5A02G547200.1;TraesCS5D02G485900.1;TraesCS6A02G323200.1;TraesCS6B02G187200.1;TraesCS7A02G191700.1;TraesCS7B02G096600.1;TraesCS7D02G192700.1;TraesCSU02G131200.1
5	GO:0006545	BP	glycine biosynthetic process	5/ 3789	56/ 133162	0.089285714285714	0.021419663427821	0.20687249129967	MSTRG.20292.2;MSTRG.62366.1;TraesCS2A02G382700.1;TraesCS2D02G493600.1;TraesCS7B02G148000.1
53	GO:0016051	BP	carbohydrate biosynthetic process	53/ 3789	1358/ 133162	0.039027982326951	0.021551231964456	0.20769652951153	MSTRG.41295.1;MSTRG.42950.1;MSTRG.46657.1;MSTRG.50386.2;MSTRG.54772.1;MSTRG.57836.2;MSTRG.60601.1;MSTRG.66106.1;MSTRG.8492.1;TraesCS1A02G273900.1;TraesCS1A02G391000.1;TraesCS1B02G107600.2;TraesCS1B02G136200.2;TraesCS1B02G283600.1;TraesCS1B02G351600.3;TraesCS1B02G445600.1;TraesCS1D02G090000.3;TraesCS1D02G138100.1;TraesCS1D02G274000.1;TraesCS1D02G423100.1;TraesCS2A02G565500.1;TraesCS2B02G626300.1;T…
14	GO:0009415	BP	response to water	14/ 3789	258/ 133162	0.054263565891473	0.021768570408189	0.20934186231943	MSTRG.875.1;TraesCS2B02G271700.1;TraesCS2D02G252600.1;TraesCS3A02G289900.1;TraesCS3B02G324500.2;TraesCS3D02G289600.1;TraesCS4B02G319900.1;TraesCS5A02G492000.1;TraesCS5B02G210100.1;TraesCS5D02G413600.1;TraesCS6A02G041700.1;TraesCS7A02G110500.1;TraesCS7B02G008400.1;TraesCS7D02G106000.1
4	GO:1902025	BP	nitrate import	4/ 3789	38/ 133162	0.10526315789474	0.02239528966589	0.21399414019045	TraesCS6A02G030800.1;TraesCS6B02G044300.1;TraesCS6B02G044400.1;TraesCS6D02G035900.1
14	GO:0006865	BP	amino acid transport	14/ 3789	261/ 133162	0.053639846743295	0.022970129016346	0.21855688434833	MSTRG.11399.1;MSTRG.24228.1;MSTRG.24359.2;MSTRG.53449.1;MSTRG.56312.1;MSTRG.59289.1;TraesCS1D02G434300.2;TraesCS3A02G388100.1;TraesCS5B02G023300.1;TraesCS5D02G485300.1;TraesCS6A02G170700.1;TraesCS6B02G198900.1;TraesCS6D02G160400.1;TraesCS7A02G188100.1
12	GO:0044770	BP	cell cycle phase transition	12/ 3789	215/ 133162	0.055813953488372	0.023070478551054	0.21858548348688	MSTRG.16439.1;MSTRG.20446.1;MSTRG.54535.3;TraesCS2A02G404800.1;TraesCS3D02G164600.1;TraesCS3D02G326600.1;TraesCS4A02G062400.1;TraesCS5A02G145500.1;TraesCS5B02G144100.2;TraesCS5D02G147100.1;TraesCS7D02G247700.1;TraesCS7D02G536000.1
12	GO:0044772	BP	mitotic cell cycle phase transition	12/ 3789	215/ 133162	0.055813953488372	0.023070478551054	0.21858548348688	MSTRG.16439.1;MSTRG.20446.1;MSTRG.54535.3;TraesCS2A02G404800.1;TraesCS3D02G164600.1;TraesCS3D02G326600.1;TraesCS4A02G062400.1;TraesCS5A02G145500.1;TraesCS5B02G144100.2;TraesCS5D02G147100.1;TraesCS7D02G247700.1;TraesCS7D02G536000.1
26	GO:0016298	MF	lipase activity	26/ 3789	580/ 133162	0.044827586206897	0.023480406502623	0.21997433460352	MSTRG.23960.1;MSTRG.27773.1;MSTRG.31402.2;MSTRG.48604.4;MSTRG.52804.3;TraesCS1A02G230500.3;TraesCS1B02G277100.1;TraesCS1D02G035800.1;TraesCS1D02G035800.2;TraesCS1D02G231500.1;TraesCS2D02G417800.1;TraesCS3A02G355100.1;TraesCS3A02G463500.1;TraesCS3B02G388000.1;TraesCS3D02G298200.1;TraesCS3D02G348900.1;TraesCS3D02G349100.1;TraesCS4A02G017400.1;TraesCS4B02G051600.1;TraesCS4B02G286600.1;TraesCS4D02G29…
16	GO:0042364	BP	water-soluble vitamin biosynthetic process	16/ 3789	312/ 133162	0.051282051282051	0.024388515602358	0.22398532427442	MSTRG.34728.1;MSTRG.66106.1;TraesCS1B02G411100.1;TraesCS1D02G392500.1;TraesCS2A02G565400.1;TraesCS2B02G287600.1;TraesCS2B02G626400.1;TraesCS2D02G575800.1;TraesCS3B02G177600.1;TraesCS4D02G021400.1;TraesCS6D02G328200.1;TraesCS7A02G276900.1;TraesCS7A02G357800.1;TraesCS7A02G357800.2;TraesCS7B02G253600.1;TraesCS7D02G373100.2
4	GO:0030332	MF	cyclin binding	4/ 3789	39/ 133162	0.1025641025641	0.024407447758081	0.22499528372182	TraesCS5A02G145500.1;TraesCS5B02G144100.2;TraesCS5D02G147100.1;TraesCS7D02G247700.1
4	GO:0019139	MF	cytokinin dehydrogenase activity	4/ 3789	39/ 133162	0.1025641025641	0.024407447758081	0.22499528372182	MSTRG.24750.1;TraesCS3B02G344600.1;TraesCS3B02G525300.1;TraesCS3D02G475800.1
16	GO:0016667	MF	oxidoreductase activity, acting on a sulfur group of donors	16/ 3789	313/ 133162	0.05111821086262	0.024731694021023	0.22549429777939	MSTRG.24452.1;MSTRG.31883.2;MSTRG.34468.1;TraesCS1A02G217300.1;TraesCS1A02G252400.1;TraesCS1A02G378200.1;TraesCS1B02G339000.1;TraesCS1D02G219100.1;TraesCS2A02G540200.1;TraesCS2D02G541900.1;TraesCS3A02G422100.1;TraesCS3B02G457600.1;TraesCS3D02G417500.1;TraesCS4A02G250800.1;TraesCS4B02G064100.1;TraesCS4D02G063000.1
6	GO:0043062	BP	extracellular structure organization	6/ 3789	79/ 133162	0.075949367088608	0.025232740467737	0.22609385816798	TraesCS5A02G095200.1;TraesCS5B02G101400.1;TraesCS5D02G107900.1;TraesCS6A02G310300.1;TraesCS6B02G340300.1;TraesCS6D02G289700.1
6	GO:0030198	BP	extracellular matrix organization	6/ 3789	79/ 133162	0.075949367088608	0.025232740467737	0.22609385816798	TraesCS5A02G095200.1;TraesCS5B02G101400.1;TraesCS5D02G107900.1;TraesCS6A02G310300.1;TraesCS6B02G340300.1;TraesCS6D02G289700.1
2	GO:0051555	BP	flavonol biosynthetic process	2/ 3789	9/ 133162	0.22222222222222	0.025510282085261	0.22609385816798	TraesCS2A02G511300.1;TraesCS2D02G512700.1
2	GO:0090056	BP	regulation of chlorophyll metabolic process	2/ 3789	9/ 133162	0.22222222222222	0.025510282085261	0.22609385816798	TraesCS3B02G256800.1;TraesCS3D02G225500.1
2	GO:0051552	BP	flavone metabolic process	2/ 3789	9/ 133162	0.22222222222222	0.025510282085261	0.22609385816798	TraesCS2A02G511300.1;TraesCS2D02G512700.1
2	GO:0045900	BP	negative regulation of translational elongation	2/ 3789	9/ 133162	0.22222222222222	0.025510282085261	0.22609385816798	TraesCS5B02G559000.1;TraesCS5D02G565000.1
2	GO:0051554	BP	flavonol metabolic process	2/ 3789	9/ 133162	0.22222222222222	0.025510282085261	0.22609385816798	TraesCS2A02G511300.1;TraesCS2D02G512700.1
2	GO:0051553	BP	flavone biosynthetic process	2/ 3789	9/ 133162	0.22222222222222	0.025510282085261	0.22609385816798	TraesCS2A02G511300.1;TraesCS2D02G512700.1
2	GO:0010135	BP	ureide metabolic process	2/ 3789	9/ 133162	0.22222222222222	0.025510282085261	0.22609385816798	TraesCS2A02G587900.1;TraesCS2D02G565300.1
2	GO:0031099	BP	regeneration	2/ 3789	9/ 133162	0.22222222222222	0.025510282085261	0.22609385816798	TraesCS2A02G540200.1;TraesCS2D02G541900.1
2	GO:0010380	BP	regulation of chlorophyll biosynthetic process	2/ 3789	9/ 133162	0.22222222222222	0.025510282085261	0.22609385816798	TraesCS3B02G256800.1;TraesCS3D02G225500.1
2	GO:0010136	BP	ureide catabolic process	2/ 3789	9/ 133162	0.22222222222222	0.025510282085261	0.22609385816798	TraesCS2A02G587900.1;TraesCS2D02G565300.1
7	GO:0006525	BP	arginine metabolic process	7/ 3789	101/ 133162	0.069306930693069	0.02552428993346	0.22609385816798	MSTRG.9783.1;TraesCS2B02G048700.1;TraesCS2D02G034900.1;TraesCS5A02G375000.1;TraesCS5B02G376900.1;TraesCS5D02G384500.1;TraesCS7A02G069300.1
2	GO:0004476	MF	mannose-6-phosphate isomerase activity	2/ 3789	9/ 133162	0.22222222222222	0.025510282085261	0.22780084671454	TraesCS3B02G039000.1;TraesCS3D02G036100.1
2	GO:0033744	MF	L-methionine:thioredoxin-disulfide S-oxidoreductase activity	2/ 3789	9/ 133162	0.22222222222222	0.025510282085261	0.22780084671454	TraesCS1A02G217300.1;TraesCS1D02G219100.1
2	GO:0036456	MF	L-methionine-(S)-S-oxide reductase activity	2/ 3789	9/ 133162	0.22222222222222	0.025510282085261	0.22780084671454	TraesCS1A02G217300.1;TraesCS1D02G219100.1
2	GO:0016794	MF	diphosphoric monoester hydrolase activity	2/ 3789	9/ 133162	0.22222222222222	0.025510282085261	0.22780084671454	TraesCS6B02G295300.1;TraesCS6D02G246800.2
2	GO:0008893	MF	guanosine-3',5'-bis(diphosphate) 3'-diphosphatase activity	2/ 3789	9/ 133162	0.22222222222222	0.025510282085261	0.22780084671454	TraesCS6B02G295300.1;TraesCS6D02G246800.2
7	GO:0006012	BP	galactose metabolic process	7/ 3789	102/ 133162	0.068627450980392	0.026755475497614	0.23468523527302	TraesCS1A02G443900.1;TraesCS1B02G478400.1;TraesCS4A02G361900.1;TraesCS5A02G314800.1;TraesCS5B02G315700.1;TraesCS5D02G321100.1;TraesCS5D02G511200.1
3	GO:0004765	MF	shikimate kinase activity	3/ 3789	23/ 133162	0.1304347826087	0.026654504552567	0.23722509051785	TraesCS2A02G523400.2;TraesCS2B02G553300.1;TraesCS2D02G525500.1
13	GO:0062012	BP	regulation of small molecule metabolic process	13/ 3789	237/ 133162	0.054852320675105	0.027573711957338	0.24092128482569	MSTRG.14454.1;MSTRG.8861.1;TraesCS1A02G329600.2;TraesCS2A02G150000.1;TraesCS3A02G148700.1;TraesCS3B02G175900.1;TraesCS3B02G256800.1;TraesCS3D02G156500.1;TraesCS3D02G225500.1;TraesCS5A02G092800.1;TraesCS5D02G102100.1;TraesCS5D02G500100.3;TraesCS6A02G199900.4
7	GO:0009809	BP	lignin biosynthetic process	7/ 3789	103/ 133162	0.067961165048544	0.02802642869736	0.24440134229096	MSTRG.54949.1;TraesCS6A02G381400.1;TraesCS6A02G381700.1;TraesCS6B02G420000.1;TraesCS6B02G420200.1;TraesCS6D02G365700.1;TraesCS6D02G366200.1
4	GO:0009926	BP	auxin polar transport	4/ 3789	41/ 133162	0.097560975609756	0.028749787577587	0.24925732820645	TraesCS6B02G337300.4;TraesCS7A02G110500.1;TraesCS7B02G008400.1;TraesCS7D02G106000.1
4	GO:0046128	BP	purine ribonucleoside metabolic process	4/ 3789	41/ 133162	0.097560975609756	0.028749787577587	0.24925732820645	MSTRG.16112.1;MSTRG.53890.1;MSTRG.59752.2;TraesCS2D02G356900.1
18	GO:0005759	CC	mitochondrial matrix	18/ 3789	372/ 133162	0.048387096774194	0.027680753957274	0.25023401577376	MSTRG.14454.1;MSTRG.1567.1;MSTRG.35106.2;MSTRG.48555.2;MSTRG.52238.2;TraesCS1B02G162300.1;TraesCS2A02G150000.1;TraesCS2B02G171400.1;TraesCS2D02G150600.1;TraesCS4A02G357200.1;TraesCS4B02G169000.1;TraesCS5D02G515700.1;TraesCS6A02G167300.2;TraesCS6A02G409600.1;TraesCS6B02G455600.1;TraesCS6D02G393200.1;TraesCS7B02G193700.1;TraesCS7D02G228600.1
25	GO:0051082	MF	unfolded protein binding	25/ 3789	556/ 133162	0.044964028776978	0.028318599462989	0.25036642571583	MSTRG.15518.3;MSTRG.1567.1;MSTRG.1730.1;MSTRG.24218.2;MSTRG.31640.1;TraesCS1B02G162300.1;TraesCS2A02G033700.1;TraesCS2A02G545600.3;TraesCS2B02G171400.1;TraesCS2D02G033200.1;TraesCS2D02G033200.2;TraesCS2D02G150600.1;TraesCS2D02G546500.2;TraesCS3A02G033900.1;TraesCS3D02G045500.1;TraesCS3D02G045600.1;TraesCS3D02G046300.1;TraesCS4A02G092100.1;TraesCS4B02G250200.1;TraesCS4D02G250100.1;TraesCS5D02G1298…
221	GO:0009059	BP	macromolecule biosynthetic process	221/ 3789	6729/ 133162	0.032842918710061	0.029004942149235	0.25098496183471	MSTRG.10147.1;MSTRG.10449.1;MSTRG.10885.1;MSTRG.11022.2;MSTRG.12545.1;MSTRG.14188.1;MSTRG.14945.1;MSTRG.15216.2;MSTRG.1661.1;MSTRG.16680.2;MSTRG.18215.1;MSTRG.18969.1;MSTRG.19152.2;MSTRG.2092.1;MSTRG.22237.4;MSTRG.2258.2;MSTRG.23212.2;MSTRG.23320.1;MSTRG.234.1;MSTRG.23419.2;MSTRG.23494.1;MSTRG.26988.2;MSTRG.27324.1;MSTRG.27651.1;MSTRG.27908.1;MSTRG.2827.3;MSTRG.30703.1;MSTRG.30982.1;MSTRG.32692.1…
1	GO:0035838	CC	growing cell tip	1/ 3789	1/ 133162	1	0.028454063471752	0.25218111155357	TraesCS2A02G220600.1
1	GO:0090404	CC	pollen tube tip	1/ 3789	1/ 133162	1	0.028454063471752	0.25218111155357	TraesCS2A02G220600.1
4	GO:0016408	MF	C-acyltransferase activity	4/ 3789	41/ 133162	0.097560975609756	0.028749787577587	0.25333971231735	TraesCS3B02G008700.1;TraesCS4D02G268400.1;TraesCS6A02G392400.1;TraesCS6A02G392400.2
8	GO:0015035	MF	protein-disulfide reductase activity	8/ 3789	127/ 133162	0.062992125984252	0.029226383057635	0.25585063201274	MSTRG.34468.1;TraesCS1A02G378200.1;TraesCS1B02G339000.1;TraesCS2A02G540200.1;TraesCS2D02G541900.1;TraesCS4A02G250800.1;TraesCS4B02G064100.1;TraesCS4D02G063000.1
3	GO:0071396	BP	cellular response to lipid	3/ 3789	24/ 133162	0.125	0.029832364963202	0.25593471646461	TraesCS4B02G258200.1;TraesCS4D02G258000.2;TraesCS7D02G359300.1
55	GO:0061630	MF	ubiquitin protein ligase activity	55/ 3789	1431/ 133162	0.038434661076171	0.030331885676591	0.26294199596266	MSTRG.16636.1;MSTRG.20634.1;MSTRG.30961.1;MSTRG.30961.2;MSTRG.33025.1;MSTRG.35809.1;MSTRG.36356.1;MSTRG.4270.2;MSTRG.50095.1;MSTRG.7511.1;TraesCS1A02G141900.1;TraesCS1A02G143300.3;TraesCS1A02G169300.2;TraesCS1A02G373200.1;TraesCS1B02G284200.1;TraesCS1B02G316300.1;TraesCS1D02G114200.1;TraesCS1D02G141000.1;TraesCS1D02G167300.2;TraesCS1D02G274600.1;TraesCS1D02G287600.1;TraesCS1D02G380000.2;TraesCS2A…
25	GO:0000160	BP	phosphorelay signal transduction system	25/ 3789	567/ 133162	0.044091710758377	0.030759553156405	0.26312600614365	MSTRG.19584.1;MSTRG.39087.2;MSTRG.64780.1;MSTRG.65541.1;TraesCS2A02G109800.1;TraesCS2A02G288000.1;TraesCS2B02G127800.1;TraesCS2B02G133000.1;TraesCS2B02G436100.1;TraesCS2D02G414300.1;TraesCS3B02G428000.1;TraesCS3D02G372900.1;TraesCS3D02G390000.1;TraesCS4A02G326400.1;TraesCS4D02G036000.1;TraesCS4D02G298400.1;TraesCS5A02G161200.5;TraesCS5A02G314600.1;TraesCS5D02G320800.1;TraesCS6A02G243300.1;TraesCS…
4	GO:2000142	BP	regulation of DNA-templated transcription initiation	4/ 3789	42/ 133162	0.095238095238095	0.031081642791978	0.26387080865552	MSTRG.2506.1;MSTRG.30706.1;TraesCS5A02G299800.1;TraesCS5D02G308200.1
4	GO:0060261	BP	positive regulation of transcription initiation by RNA polymerase II	4/ 3789	42/ 133162	0.095238095238095	0.031081642791978	0.26387080865552	MSTRG.2506.1;MSTRG.30706.1;TraesCS5A02G299800.1;TraesCS5D02G308200.1
4	GO:0060260	BP	regulation of transcription initiation by RNA polymerase II	4/ 3789	42/ 133162	0.095238095238095	0.031081642791978	0.26387080865552	MSTRG.2506.1;MSTRG.30706.1;TraesCS5A02G299800.1;TraesCS5D02G308200.1
4	GO:2000144	BP	positive regulation of DNA-templated transcription initiation	4/ 3789	42/ 133162	0.095238095238095	0.031081642791978	0.26387080865552	MSTRG.2506.1;MSTRG.30706.1;TraesCS5A02G299800.1;TraesCS5D02G308200.1
2	GO:0000256	BP	allantoin catabolic process	2/ 3789	10/ 133162	0.2	0.031293585194507	0.26516885114817	TraesCS2A02G587900.1;TraesCS2D02G565300.1
7	GO:0060590	MF	ATPase regulator activity	7/ 3789	105/ 133162	0.066666666666667	0.030689574440846	0.26518175973158	MSTRG.33199.1;MSTRG.47361.3;TraesCS3A02G350700.1;TraesCS3D02G344700.2;TraesCS4D02G209700.1;TraesCS5D02G180300.4;TraesCS6D02G097500.1
10	GO:0016682	MF	oxidoreductase activity, acting on diphenols and related substances as donors, oxygen as acceptor	10/ 3789	169/ 133162	0.059171597633136	0.031074905434139	0.26764515325533	MSTRG.58642.1;TraesCS1A02G043900.1;TraesCS1A02G107400.1;TraesCS1B02G056900.1;TraesCS1D02G044300.1;TraesCS2A02G438200.1;TraesCS2A02G438300.1;TraesCS3B02G489700.1;TraesCS6A02G058300.1;TraesCS6B02G074200.1
2	GO:0004740	MF	pyruvate dehydrogenase (acetyl-transferring) kinase activity	2/ 3789	10/ 133162	0.2	0.031293585194507	0.26780087329914	MSTRG.14454.1;TraesCS2A02G150000.1
2	GO:0008113	MF	peptide-methionine (S)-S-oxide reductase activity	2/ 3789	10/ 133162	0.2	0.031293585194507	0.26780087329914	TraesCS1A02G217300.1;TraesCS1D02G219100.1
2	GO:0031981	CC	nuclear lumen	2/ 3789	10/ 133162	0.2	0.031293585194507	0.26942286681747	TraesCS3B02G203200.1;TraesCS3D02G178900.1
11	GO:0033293	MF	monocarboxylic acid binding	11/ 3789	200/ 133162	0.055	0.032087246063305	0.27371548558793	MSTRG.67037.1;MSTRG.875.1;TraesCS2A02G074700.1;TraesCS2A02G446900.1;TraesCS2B02G467600.1;TraesCS2D02G073400.1;TraesCS2D02G317800.1;TraesCS7A02G141800.1;TraesCS7B02G044200.1;TraesCS7B02G499300.1;TraesCS7D02G143200.1
21	GO:0015103	MF	inorganic anion transmembrane transporter activity	21/ 3789	456/ 133162	0.046052631578947	0.032664050331962	0.27774845345968	MSTRG.19754.3;MSTRG.48493.1;MSTRG.69301.5;TraesCS1A02G210900.1;TraesCS1D02G214300.1;TraesCS3B02G323500.2;TraesCS3D02G126700.1;TraesCS4A02G367300.1;TraesCS4B02G399200.1;TraesCS5A02G236700.1;TraesCS5B02G175700.1;TraesCS5D02G243700.1;TraesCS5D02G472000.1;TraesCS5D02G506100.1;TraesCS6A02G030800.1;TraesCS6A02G031100.1;TraesCS6A02G307300.1;TraesCS6B02G044300.1;TraesCS6B02G044400.1;TraesCS6D02G035900.1;…
6	GO:0008889	MF	glycerophosphodiester phosphodiesterase activity	6/ 3789	84/ 133162	0.071428571428571	0.032807477503467	0.27808242836272	MSTRG.15572.1;MSTRG.23843.1;TraesCS2A02G285900.1;TraesCS2B02G303200.1;TraesCS3B02G370300.1;TraesCS3D02G332200.1
3	GO:1904294	BP	positive regulation of ERAD pathway	3/ 3789	25/ 133162	0.12	0.033200538790518	0.27922026162587	TraesCS1D02G114200.1;TraesCS4D02G014800.1;TraesCS4D02G014800.2
3	GO:1904292	BP	regulation of ERAD pathway	3/ 3789	25/ 133162	0.12	0.033200538790518	0.27922026162587	TraesCS1D02G114200.1;TraesCS4D02G014800.1;TraesCS4D02G014800.2
3	GO:1905898	BP	positive regulation of response to endoplasmic reticulum stress	3/ 3789	25/ 133162	0.12	0.033200538790518	0.27922026162587	TraesCS1D02G114200.1;TraesCS4D02G014800.1;TraesCS4D02G014800.2
4	GO:0009446	BP	putrescine biosynthetic process	4/ 3789	43/ 133162	0.093023255813953	0.033521469737072	0.28086738915894	MSTRG.9783.1;TraesCS2B02G048700.1;TraesCS2D02G034900.1;TraesCS2D02G328900.1
4	GO:0009445	BP	putrescine metabolic process	4/ 3789	43/ 133162	0.093023255813953	0.033521469737072	0.28086738915894	MSTRG.9783.1;TraesCS2B02G048700.1;TraesCS2D02G034900.1;TraesCS2D02G328900.1
6	GO:1901699	BP	cellular response to nitrogen compound	6/ 3789	85/ 133162	0.070588235294118	0.03448093765909	0.28579692912107	TraesCS6A02G030800.1;TraesCS6A02G031100.1;TraesCS6B02G044300.1;TraesCS6B02G044400.1;TraesCS6D02G035900.1;TraesCS7D02G359300.1
5	GO:0098590	CC	plasma membrane region	5/ 3789	63/ 133162	0.079365079365079	0.033566574686644	0.28626588223326	TraesCS3A02G517200.1;TraesCS4B02G219700.1;TraesCS5A02G102600.1;TraesCS5B02G443900.1;TraesCS5D02G114400.1
26	GO:0034220	BP	monoatomic ion transmembrane transport	26/ 3789	597/ 133162	0.043551088777219	0.034686586308553	0.28655766572958	MSTRG.39087.2;TraesCS1A02G125500.1;TraesCS1A02G297500.1;TraesCS1B02G144500.1;TraesCS1B02G306500.1;TraesCS1D02G128000.1;TraesCS1D02G293900.1;TraesCS2A02G424200.2;TraesCS2B02G133000.1;TraesCS2B02G271700.1;TraesCS2B02G443800.2;TraesCS2D02G252600.1;TraesCS2D02G422000.1;TraesCS4B02G319900.1;TraesCS4B02G370800.1;TraesCS4D02G036000.1;TraesCS4D02G146900.1;TraesCS4D02G254100.1;TraesCS5A02G492000.1;TraesCS…
17	GO:0006767	BP	water-soluble vitamin metabolic process	17/ 3789	352/ 133162	0.048295454545455	0.034774867027971	0.28655766572958	MSTRG.34728.1;MSTRG.66106.1;TraesCS1B02G411100.1;TraesCS1D02G392500.1;TraesCS2A02G565400.1;TraesCS2B02G287600.1;TraesCS2B02G626400.1;TraesCS2D02G493600.1;TraesCS2D02G575800.1;TraesCS3B02G177600.1;TraesCS4D02G021400.1;TraesCS6D02G328200.1;TraesCS7A02G276900.1;TraesCS7A02G357800.1;TraesCS7A02G357800.2;TraesCS7B02G253600.1;TraesCS7D02G373100.2
5	GO:1901659	BP	glycosyl compound biosynthetic process	5/ 3789	64/ 133162	0.078125	0.035588408365104	0.28810127275955	MSTRG.16112.1;MSTRG.53890.1;MSTRG.59752.2;TraesCS2D02G356900.1;TraesCS5B02G260900.1
4	GO:0045487	BP	gibberellin catabolic process	4/ 3789	44/ 133162	0.090909090909091	0.036069708692839	0.28817006860184	TraesCS3A02G133400.1;TraesCS3A02G294000.1;TraesCS3B02G328700.1;TraesCS3D02G293800.1
4	GO:0016115	BP	terpenoid catabolic process	4/ 3789	44/ 133162	0.090909090909091	0.036069708692839	0.28817006860184	TraesCS3A02G133400.1;TraesCS3A02G294000.1;TraesCS3B02G328700.1;TraesCS3D02G293800.1
4	GO:0016103	BP	diterpenoid catabolic process	4/ 3789	44/ 133162	0.090909090909091	0.036069708692839	0.28817006860184	TraesCS3A02G133400.1;TraesCS3A02G294000.1;TraesCS3B02G328700.1;TraesCS3D02G293800.1
19	GO:0006970	BP	response to osmotic stress	19/ 3789	411/ 133162	0.046228710462287	0.036660769847836	0.29140445555156	MSTRG.24453.2;MSTRG.31884.2;MSTRG.875.1;TraesCS1A02G217300.1;TraesCS1D02G219100.1;TraesCS2A02G135800.1;TraesCS3A02G033900.1;TraesCS3A02G053300.1;TraesCS3A02G289900.1;TraesCS3A02G350700.1;TraesCS3A02G422600.1;TraesCS3B02G324500.2;TraesCS3D02G045500.1;TraesCS3D02G045600.1;TraesCS3D02G046300.1;TraesCS3D02G289600.1;TraesCS3D02G344700.2;TraesCS4A02G092100.1;TraesCS5B02G210100.1
17	GO:0019005	CC	SCF ubiquitin ligase complex	17/ 3789	356/ 133162	0.047752808988764	0.036480587629088	0.29184470103271	MSTRG.1944.1;MSTRG.28160.1;MSTRG.53939.1;MSTRG.8416.1;TraesCS1B02G247300.1;TraesCS2A02G303500.1;TraesCS2D02G285000.1;TraesCS3A02G367500.1;TraesCS3A02G407700.1;TraesCS3B02G360100.1;TraesCS3D02G323400.1;TraesCS3D02G402900.2;TraesCS7A02G110500.1;TraesCS7B02G008400.1;TraesCS7B02G027600.1;TraesCS7B02G027600.3;TraesCS7D02G106000.1
2	GO:0000255	BP	allantoin metabolic process	2/ 3789	11/ 133162	0.18181818181818	0.037536717578608	0.29368884781451	TraesCS2A02G587900.1;TraesCS2D02G565300.1
2	GO:0010346	BP	shoot axis formation	2/ 3789	11/ 133162	0.18181818181818	0.037536717578608	0.29368884781451	TraesCS4B02G258200.1;TraesCS4D02G258000.2
2	GO:0006212	BP	uracil catabolic process	2/ 3789	11/ 133162	0.18181818181818	0.037536717578608	0.29368884781451	TraesCS2A02G587900.1;TraesCS2D02G565300.1
2	GO:0010223	BP	secondary shoot formation	2/ 3789	11/ 133162	0.18181818181818	0.037536717578608	0.29368884781451	TraesCS4B02G258200.1;TraesCS4D02G258000.2
2	GO:0010241	BP	ent-kaurene oxidation to kaurenoic acid	2/ 3789	11/ 133162	0.18181818181818	0.037536717578608	0.29368884781451	TraesCS2B02G445300.1;TraesCS2B02G445400.1
2	GO:0033331	BP	ent-kaurene metabolic process	2/ 3789	11/ 133162	0.18181818181818	0.037536717578608	0.29368884781451	TraesCS2B02G445300.1;TraesCS2B02G445400.1
2	GO:0032020	BP	ISG15-protein conjugation	2/ 3789	11/ 133162	0.18181818181818	0.037536717578608	0.29368884781451	TraesCS2A02G187100.1;TraesCS2D02G200800.1
2	GO:0006805	BP	xenobiotic metabolic process	2/ 3789	11/ 133162	0.18181818181818	0.037536717578608	0.29368884781451	TraesCS6A02G392400.1;TraesCS6A02G392400.2
13	GO:0010333	MF	terpene synthase activity	13/ 3789	252/ 133162	0.051587301587302	0.035376415222729	0.29517196451465	MSTRG.13562.1;MSTRG.13563.1;MSTRG.13564.2;MSTRG.55320.1;TraesCS2A02G006000.1;TraesCS2A02G027200.1;TraesCS2A02G027800.1;TraesCS2A02G028100.1;TraesCS2B02G017400.1;TraesCS2B02G018100.1;TraesCS2D02G005300.1;TraesCS2D02G030200.1;TraesCS7D02G480400.1
5	GO:0016157	MF	sucrose synthase activity	5/ 3789	64/ 133162	0.078125	0.035588408365104	0.29566531553856	MSTRG.35597.2;MSTRG.35597.3;MSTRG.68099.1;MSTRG.68099.2;TraesCS7A02G158900.1
2	GO:0032299	CC	ribonuclease H2 complex	2/ 3789	11/ 133162	0.18181818181818	0.037536717578608	0.29654282833604	MSTRG.15925.1;MSTRG.42365.1
10	GO:0016762	MF	xyloglucan:xyloglucosyl transferase activity	10/ 3789	176/ 133162	0.056818181818182	0.036140904547098	0.29874989207663	MSTRG.12611.2;MSTRG.12611.3;MSTRG.16625.2;MSTRG.20621.1;TraesCS2A02G433500.1;TraesCS2B02G454500.1;TraesCS2D02G431500.1;TraesCS2D02G484000.1;TraesCS7A02G427100.1;TraesCS7D02G419400.1
5	GO:0005832	CC	chaperonin-containing T-complex	5/ 3789	66/ 133162	0.075757575757576	0.039852947823204	0.30274844396787	TraesCS4B02G250200.1;TraesCS4D02G250100.1;TraesCS7B02G124100.1;TraesCS7B02G269300.1;TraesCS7D02G056800.1
3	GO:0046508	MF	hydrolase activity, acting on carbon-sulfur bonds	3/ 3789	26/ 133162	0.11538461538462	0.03675748824212	0.30278862820206	MSTRG.20963.1;MSTRG.70893.1;MSTRG.70893.2
2	GO:0052615	MF	ent-kaurene oxidase activity	2/ 3789	11/ 133162	0.18181818181818	0.037536717578608	0.30278862820206	TraesCS2B02G445300.1;TraesCS2B02G445400.1
2	GO:0051750	MF	delta(3,5)-delta(2,4)-dienoyl-CoA isomerase activity	2/ 3789	11/ 133162	0.18181818181818	0.037536717578608	0.30278862820206	MSTRG.24532.1;TraesCS3A02G438100.1
2	GO:0015142	MF	tricarboxylic acid transmembrane transporter activity	2/ 3789	11/ 133162	0.18181818181818	0.037536717578608	0.30278862820206	TraesCS3A02G183800.1;TraesCS3B02G213600.1
2	GO:0015137	MF	citrate transmembrane transporter activity	2/ 3789	11/ 133162	0.18181818181818	0.037536717578608	0.30278862820206	TraesCS3A02G183800.1;TraesCS3B02G213600.1
2	GO:0042296	MF	ISG15 transferase activity	2/ 3789	11/ 133162	0.18181818181818	0.037536717578608	0.30278862820206	TraesCS2A02G187100.1;TraesCS2D02G200800.1
12	GO:0010038	BP	response to metal ion	12/ 3789	224/ 133162	0.053571428571429	0.03951016819169	0.30539921823249	MSTRG.1749.7;MSTRG.1749.8;MSTRG.20345.1;MSTRG.52873.1;MSTRG.8215.1;TraesCS1A02G238700.1;TraesCS1D02G238900.1;TraesCS2A02G500400.1;TraesCS2B02G528300.2;TraesCS2D02G387800.1;TraesCS2D02G500600.1;TraesCS7D02G429000.1
15	GO:0061077	BP	chaperone-mediated protein folding	15/ 3789	309/ 133162	0.048543689320388	0.039577453799001	0.30539921823249	MSTRG.1567.1;MSTRG.21923.2;MSTRG.24218.2;MSTRG.31640.1;TraesCS1B02G162300.1;TraesCS1D02G284000.2;TraesCS2B02G171400.1;TraesCS2D02G050300.1;TraesCS2D02G150600.1;TraesCS4A02G098600.2;TraesCS4B02G175400.1;TraesCS4B02G205700.1;TraesCS4D02G177300.1;TraesCS4D02G206600.1;TraesCS5D02G200200.1
6	GO:1901336	BP	lactone biosynthetic process	6/ 3789	88/ 133162	0.068181818181818	0.039827361592464	0.30617797755612	MSTRG.66106.1;TraesCS4B02G258200.1;TraesCS4D02G258000.2;TraesCS6D02G328200.1;TraesCS7A02G357800.1;TraesCS7A02G357800.2
3	GO:2000070	BP	regulation of response to water deprivation	3/ 3789	27/ 133162	0.11111111111111	0.040501271759873	0.30933879502311	TraesCS7A02G110500.1;TraesCS7B02G008400.1;TraesCS7D02G106000.1
3	GO:0009646	BP	response to absence of light	3/ 3789	27/ 133162	0.11111111111111	0.040501271759873	0.30933879502311	TraesCS1B02G203500.1;TraesCS1D02G162200.1;TraesCS7A02G306100.1
4	GO:0030418	BP	nicotianamine biosynthetic process	4/ 3789	46/ 133162	0.08695652173913	0.041492424873915	0.3147677028864	TraesCS2A02G095700.1;TraesCS2B02G111100.1;TraesCS2D02G094200.1;TraesCS6A02G163100.1
4	GO:0072351	BP	tricarboxylic acid biosynthetic process	4/ 3789	46/ 133162	0.08695652173913	0.041492424873915	0.3147677028864	TraesCS2A02G095700.1;TraesCS2B02G111100.1;TraesCS2D02G094200.1;TraesCS6A02G163100.1
4	GO:0030417	BP	nicotianamine metabolic process	4/ 3789	46/ 133162	0.08695652173913	0.041492424873915	0.3147677028864	TraesCS2A02G095700.1;TraesCS2B02G111100.1;TraesCS2D02G094200.1;TraesCS6A02G163100.1
22	GO:0009832	BP	plant-type cell wall biogenesis	22/ 3789	498/ 133162	0.044176706827309	0.041759023123366	0.31625594072013	MSTRG.41295.1;TraesCS1A02G391000.1;TraesCS1B02G136200.2;TraesCS2A02G565500.1;TraesCS2B02G626300.1;TraesCS2B02G626500.1;TraesCS2D02G575900.1;TraesCS3A02G103100.1;TraesCS3A02G289900.1;TraesCS3B02G110100.1;TraesCS3B02G324500.2;TraesCS3D02G289600.1;TraesCS4A02G078900.1;TraesCS4B02G245400.2;TraesCS4B02G337600.1;TraesCS5A02G222500.1;TraesCS5B02G221500.1;TraesCS5B02G221600.1;TraesCS5B02G221600.3;TraesCS…
16	GO:0006081	BP	aldehyde metabolic process	16/ 3789	325/ 133162	0.049230769230769	0.041836713597977	0.3163109103847	MSTRG.25942.1;MSTRG.2635.2;MSTRG.36556.1;MSTRG.36556.2;MSTRG.36556.3;MSTRG.9131.1;TraesCS1B02G389200.1;TraesCS1D02G376300.1;TraesCS2B02G287600.1;TraesCS2D02G344200.1;TraesCS4A02G202200.1;TraesCS4A02G202300.1;TraesCS4B02G106500.1;TraesCS4D02G103000.1;TraesCS4D02G103100.1;TraesCS6B02G263200.1
4	GO:0030410	MF	nicotianamine synthase activity	4/ 3789	46/ 133162	0.08695652173913	0.041492424873915	0.32762131767542	TraesCS2A02G095700.1;TraesCS2B02G111100.1;TraesCS2D02G094200.1;TraesCS6A02G163100.1
6	GO:0016863	MF	intramolecular oxidoreductase activity, transposing C=C bonds	6/ 3789	89/ 133162	0.067415730337079	0.041719568542938	0.32762131767542	MSTRG.24532.1;TraesCS3A02G438100.1;TraesCS3B02G154500.1;TraesCS3D02G137500.1;TraesCS5B02G029700.1;TraesCS5D02G005800.1
6	GO:0004089	MF	carbonate dehydratase activity	6/ 3789	89/ 133162	0.067415730337079	0.041719568542938	0.32762131767542	MSTRG.70854.2;TraesCS5D02G252400.3;TraesCS7A02G454400.1;TraesCS7D02G443400.1;TraesCS7D02G443500.1;TraesCS7D02G523900.1
10	GO:0000154	BP	rRNA modification	10/ 3789	184/ 133162	0.054347826086957	0.043667197331379	0.32904258928729	MSTRG.31131.1;MSTRG.36890.1;MSTRG.55061.1;TraesCS3A02G321500.1;TraesCS4A02G154000.1;TraesCS4D02G152400.2;TraesCS6A02G227800.1;TraesCS6A02G400300.1;TraesCS6B02G254000.1;TraesCS6D02G207200.1
4	GO:1990429	CC	peroxisomal importomer complex	4/ 3789	47/ 133162	0.085106382978723	0.044367035230601	0.33146942023524	TraesCS1A02G001900.3;TraesCS1B02G000800.3;TraesCS1B02G000800.5;TraesCS3D02G018800.1
18	GO:0008171	MF	O-methyltransferase activity	18/ 3789	382/ 133162	0.047120418848168	0.042409004327224	0.3318564888064	MSTRG.8894.3;TraesCS1A02G335100.1;TraesCS1B02G348000.1;TraesCS1B02G348300.1;TraesCS4A02G239900.1;TraesCS4A02G383100.1;TraesCS4B02G352400.2;TraesCS4D02G346800.2;TraesCS6A02G005600.1;TraesCS6D02G008200.1;TraesCS7A02G084800.1;TraesCS7A02G084900.1;TraesCS7A02G537900.3;TraesCS7B02G456200.1;TraesCS7B02G456400.1;TraesCS7D02G079800.1;TraesCS7D02G291700.2;TraesCS7D02G523300.1
2	GO:0110102	BP	ribulose bisphosphate carboxylase complex assembly	2/ 3789	12/ 133162	0.16666666666667	0.044208843476698	0.33200205319398	TraesCS1A02G142000.1;TraesCS1D02G141100.1
3	GO:0051762	BP	sesquiterpene biosynthetic process	3/ 3789	28/ 133162	0.10714285714286	0.044429577815538	0.33200205319398	TraesCS3B02G602800.1;TraesCS5A02G149900.1;TraesCS5B02G148500.1
3	GO:0009098	BP	L-leucine biosynthetic process	3/ 3789	28/ 133162	0.10714285714286	0.044429577815538	0.33200205319398	TraesCS2A02G577600.1;TraesCS3B02G006100.1;TraesCS6B02G200300.2
3	GO:0042447	BP	hormone catabolic process	3/ 3789	28/ 133162	0.10714285714286	0.044429577815538	0.33200205319398	TraesCS2A02G327900.1;TraesCS2B02G354100.2;TraesCS2D02G335000.1
3	GO:0051761	BP	sesquiterpene metabolic process	3/ 3789	28/ 133162	0.10714285714286	0.044429577815538	0.33200205319398	TraesCS3B02G602800.1;TraesCS5A02G149900.1;TraesCS5B02G148500.1
70	GO:0032787	BP	monocarboxylic acid metabolic process	70/ 3789	1932/ 133162	0.036231884057971	0.04515786064916	0.33688364148734	MSTRG.11752.1;MSTRG.24532.1;MSTRG.24907.4;MSTRG.28683.1;MSTRG.32602.2;MSTRG.35106.2;MSTRG.41051.2;MSTRG.48555.2;MSTRG.52238.2;MSTRG.66382.1;TraesCS1A02G039800.1;TraesCS1A02G110300.1;TraesCS1A02G122800.1;TraesCS1A02G174000.3;TraesCS1B02G142000.1;TraesCS1D02G164800.1;TraesCS2A02G311200.2;TraesCS2A02G525500.2;TraesCS2B02G471800.1;TraesCS2B02G490700.1;TraesCS2B02G553300.1;TraesCS2D02G068100.1;TraesCS…
6	GO:0007007	BP	inner mitochondrial membrane organization	6/ 3789	91/ 133162	0.065934065934066	0.045671206129627	0.33958507736449	MSTRG.48470.1;TraesCS3A02G449100.2;TraesCS5D02G501200.1;TraesCS6A02G259500.1;TraesCS6B02G286800.1;TraesCS6D02G240500.1
2	GO:0047750	MF	cholestenol delta-isomerase activity	2/ 3789	12/ 133162	0.16666666666667	0.044208843476698	0.34016602905701	TraesCS5B02G029700.1;TraesCS5D02G005800.1
2	GO:0000247	MF	C-8 sterol isomerase activity	2/ 3789	12/ 133162	0.16666666666667	0.044208843476698	0.34016602905701	TraesCS5B02G029700.1;TraesCS5D02G005800.1
2	GO:0004769	MF	steroid delta-isomerase activity	2/ 3789	12/ 133162	0.16666666666667	0.044208843476698	0.34016602905701	TraesCS5B02G029700.1;TraesCS5D02G005800.1
2042	GO:0009987	BP	cellular process	2042/ 3789	69627/ 133162	0.029327703333477	0.045880659790811	0.3405785836703	MSTRG.10130.1;MSTRG.10147.1;MSTRG.10449.1;MSTRG.10494.2;MSTRG.10591.1;MSTRG.10601.2;MSTRG.10885.1;MSTRG.10905.1;MSTRG.10910.1;MSTRG.11022.2;MSTRG.11079.1;MSTRG.11399.1;MSTRG.11752.1;MSTRG.12288.1;MSTRG.12545.1;MSTRG.12557.1;MSTRG.12611.2;MSTRG.12611.3;MSTRG.12748.1;MSTRG.12956.1;MSTRG.12968.1;MSTRG.13000.4;MSTRG.13020.1;MSTRG.13216.1;MSTRG.13382.1;MSTRG.13537.1;MSTRG.13537.2;MSTRG.13537.3;MSTRG.1…
5	GO:0008198	MF	ferrous iron binding	5/ 3789	68/ 133162	0.073529411764706	0.044414616794243	0.34076731850756	MSTRG.42564.3;TraesCS4B02G169000.1;TraesCS5A02G152400.1;TraesCS5B02G151000.1;TraesCS5D02G157600.1
12	GO:0051248	BP	negative regulation of protein metabolic process	12/ 3789	234/ 133162	0.051282051282051	0.046086516078976	0.34097947893029	MSTRG.48378.1;MSTRG.48382.1;MSTRG.48383.1;TraesCS2D02G587900.1;TraesCS5A02G475300.1;TraesCS5B02G488500.1;TraesCS5B02G488600.1;TraesCS5B02G488700.1;TraesCS5B02G559000.1;TraesCS5D02G565000.1;TraesCS6D02G014500.1;TraesCSU02G183400.1
12	GO:0017148	BP	negative regulation of translation	12/ 3789	234/ 133162	0.051282051282051	0.046086516078976	0.34097947893029	MSTRG.48378.1;MSTRG.48382.1;MSTRG.48383.1;TraesCS2D02G587900.1;TraesCS5A02G475300.1;TraesCS5B02G488500.1;TraesCS5B02G488600.1;TraesCS5B02G488700.1;TraesCS5B02G559000.1;TraesCS5D02G565000.1;TraesCS6D02G014500.1;TraesCSU02G183400.1
16	GO:0009651	BP	response to salt stress	16/ 3789	337/ 133162	0.047477744807122	0.046482587754186	0.34334424605929	MSTRG.24453.2;MSTRG.31884.2;MSTRG.875.1;TraesCS1A02G217300.1;TraesCS1D02G219100.1;TraesCS2A02G135800.1;TraesCS3A02G033900.1;TraesCS3A02G053300.1;TraesCS3A02G350700.1;TraesCS3A02G422600.1;TraesCS3D02G045500.1;TraesCS3D02G045600.1;TraesCS3D02G046300.1;TraesCS3D02G344700.2;TraesCS4A02G092100.1;TraesCS5B02G210100.1
5	GO:1901570	BP	fatty acid derivative biosynthetic process	5/ 3789	69/ 133162	0.072463768115942	0.046807614243137	0.34517733262057	MSTRG.22627.1;MSTRG.26325.1;TraesCS1D02G094400.1;TraesCS3D02G189400.1;TraesCS3D02G189400.2
4	GO:0044843	BP	cell cycle G1/S phase transition	4/ 3789	48/ 133162	0.083333333333333	0.047350331936591	0.34670427575613	TraesCS5A02G145500.1;TraesCS5B02G144100.2;TraesCS5D02G147100.1;TraesCS7D02G247700.1
4	GO:0000082	BP	G1/S transition of mitotic cell cycle	4/ 3789	48/ 133162	0.083333333333333	0.047350331936591	0.34670427575613	TraesCS5A02G145500.1;TraesCS5B02G144100.2;TraesCS5D02G147100.1;TraesCS7D02G247700.1
4	GO:0007076	BP	mitotic chromosome condensation	4/ 3789	48/ 133162	0.083333333333333	0.047350331936591	0.34670427575613	MSTRG.24257.1;TraesCS3B02G423800.1;TraesCS6B02G341400.1;TraesCS7A02G204000.1
4	GO:0009119	BP	ribonucleoside metabolic process	4/ 3789	48/ 133162	0.083333333333333	0.047350331936591	0.34670427575613	MSTRG.16112.1;MSTRG.53890.1;MSTRG.59752.2;TraesCS2D02G356900.1
4	GO:0016324	CC	apical plasma membrane	4/ 3789	48/ 133162	0.083333333333333	0.047350331936591	0.35085819730064	TraesCS4B02G219700.1;TraesCS5A02G102600.1;TraesCS5B02G443900.1;TraesCS5D02G114400.1
3	GO:0000741	BP	karyogamy	3/ 3789	29/ 133162	0.10344827586207	0.048539756826173	0.35103389356899	TraesCS6A02G227800.1;TraesCS6B02G254000.1;TraesCS6D02G207200.1
3	GO:0006564	BP	L-serine biosynthetic process	3/ 3789	29/ 133162	0.10344827586207	0.048539756826173	0.35103389356899	MSTRG.17108.1;TraesCS1D02G222600.2;TraesCS7B02G073600.1
3	GO:0010197	BP	polar nucleus fusion	3/ 3789	29/ 133162	0.10344827586207	0.048539756826173	0.35103389356899	TraesCS6A02G227800.1;TraesCS6B02G254000.1;TraesCS6D02G207200.1
199	GO:0005829	CC	cytosol	199/ 3789	6099/ 133162	0.032628299721266	0.048580494193991	0.35416747380136	MSTRG.11755.1;MSTRG.12910.1;MSTRG.1357.3;MSTRG.13651.1;MSTRG.13975.3;MSTRG.15061.4;MSTRG.16112.1;MSTRG.17522.2;MSTRG.17763.1;MSTRG.20292.2;MSTRG.20963.1;MSTRG.22728.2;MSTRG.24218.2;MSTRG.2635.2;MSTRG.27327.1;MSTRG.31640.1;MSTRG.3344.1;MSTRG.34728.1;MSTRG.35234.1;MSTRG.35997.2;MSTRG.36556.1;MSTRG.36556.2;MSTRG.36556.3;MSTRG.3657.3;MSTRG.37300.1;MSTRG.38051.2;MSTRG.42575.6;MSTRG.42950.1;MSTRG.46657…
143	GO:0017111	MF	ribonucleoside triphosphate phosphatase activity	143/ 3789	4271/ 133162	0.033481620229454	0.049269420912948	0.37371975522037	MSTRG.12265.3;MSTRG.13537.1;MSTRG.13537.2;MSTRG.13537.3;MSTRG.14573.1;MSTRG.16880.1;MSTRG.17762.1;MSTRG.24257.1;MSTRG.24907.4;MSTRG.26595.1;MSTRG.27327.1;MSTRG.3009.1;MSTRG.32552.2;MSTRG.33492.2;MSTRG.35037.1;MSTRG.3657.3;MSTRG.37240.1;MSTRG.39839.14;MSTRG.40183.2;MSTRG.44417.1;MSTRG.45849.1;MSTRG.46541.4;MSTRG.47651.1;MSTRG.49052.1;MSTRG.49636.1;MSTRG.49990.2;MSTRG.55508.1;MSTRG.55509.1;MSTRG.61…
34	GO:0015297	MF	antiporter activity	34/ 3789	855/ 133162	0.039766081871345	0.049758850873476	0.37529980743554	MSTRG.12242.1;MSTRG.13216.1;MSTRG.2720.1;MSTRG.30783.1;MSTRG.32925.1;MSTRG.32986.3;MSTRG.34082.4;MSTRG.36661.5;MSTRG.37841.2;MSTRG.39661.2;MSTRG.39720.2;MSTRG.40724.2;TraesCS1A02G112100.2;TraesCS1D02G357500.1;TraesCS2A02G534900.1;TraesCS3A02G130300.1;TraesCS3A02G229400.1;TraesCS3B02G255200.2;TraesCS4B02G131500.1;TraesCS4D02G146900.1;TraesCS4D02G302500.1;TraesCS5A02G326300.3;TraesCS5B02G031800.1;T…
