# Supplementary material for: Physiological and Transcriptomic Analysis of Bread Wheat MicroRNAs in Response to Zinc Availability
Source: Biomolecules. 2026 Jan 2;16(1):75. doi: 10.3390/biom16010075 (PMC12838673; doi:10.3390/biom16010075)
Supplement: Supplementary file 1 [file biomolecules-16-00075-s001.zip › Table S13 The primers for qRT-PCR .xlsx]

## Sheet: Sheet1
name	primers (5'-3')
tae-miR397-5p	5'- TCA CCG GCG CTG CAC -3'
tae-miR5384-3p	5'- TGA GCG CGC CGC CGT -3'
2A_8171	5'- GCG CTT GGT GGG TCA ATA TC -3'
tae-miR408	5'- GCC TGC ACT GCC TCT TC -3'
tae-miR5048-5p	5'- GCG CTT TGC AGG TTT TAG GT -3'
6D_39780	5'- CCG GTG CCC TGT CC -3'
tae-miR9653a-3p	5'- GCG CTT TGA GAC TTT GGC C -3'
2B_10942	5'- GCG CAT GAC CCT TTT TAC TAC C -3'
TraesCS2D02G422000	F:5'- TCA GGT TCT AGA GCT GGG AAT -3'
	R:5'- TTG AAA TTA GCC TGT ACA ATG CAA -3'
TraesCS7D02G290700	F:5'- AGG AAG ACG ACG GTC CTA CG -3'
	R:5'- ACG GAC TTC ATC TTC TGG TGC -3'
TraesCS2B02G104400	F:5'- TGC TGC AGC TGG TAA AAG TAC -3'
	R:5'- ATC GGT GGT ATT CAT ATC ATC CA -3'
TraesCS2B02G437200	F:5'- ACC AGG CTG AAA ATA TAC GCG -3'
	F:5'- ACC AGG CTG AAA ATA TAC GCG -3'
TraesCS6A02G138600	F: 5'- AGC ATC AGA AGA GCA CAG G -3'
	5'- TGG AGG CAG ATT CGG ATA GT -3'
TraesCS2D02G407800	F:5'- AGA TAT CTA AAG TCA TCC TTC TTT CTT -3'
	R:5'- CTC CAG TCG CAA CCA TCA -3'
TraesCS2D02G489700	F:5'- AAG CAC TCA AAG GCC TAC TT -3'
	R:5'- GGT TGG TGT TCG TTG TGG T -3'
TaActin1:	F:5'-AAA TCT GGC ATC ACA CTT TCT AC-3'
	R:5'-GTC TCA AAC ATA ATC TGG GTC ATC-3'
