# Supplementary material for: Physiological and Transcriptomic Analysis of Bread Wheat MicroRNAs in Response to Zinc Availability
Source: Biomolecules. 2026 Jan 2;16(1):75. doi: 10.3390/biom16010075 (PMC12838673; doi:10.3390/biom16010075)
Supplement: Supplementary file 1 [file biomolecules-16-00075-s001.zip › Table S2-Known miRNA details table_20250613_105539.csv]

miRNA name	miRNA seq	miRNA len	pre-miRNA name	pre-miRNA seq	pre-miRNA seq	pre position
tae-miR10518	AAGAGAUUUUGAAGGGAU	18	tae-MIR10518	UAUAUCUAGACAUAGACUUUGUUCAGAUAAUAGUUACUCCCUCCGUUUUAAAAUAUAAGAGAUUUUGAAGGGAUGUGACACAUCUAGAGCUAGAAUAUGUCACAAACCUUUAAAAUUUCUUAUAGGACGGAGGGAGUUCGAGUUAGCUUAGGUAUUGUUUAGU	UAUAUCUAGACAUAGACUUUGUUCAGAUAAUAGUUACUCCCUCCGUUUUAAAAUAUAAGAGAUUUUGAAGGGAUGUGACACAUCUAGAGCUAGAAUAUGUCACAAACCUUUAAAAUUUCUUAUAGGACGGAGGGAGUUCGAGUUAGCUUAGGUAUUGUUUAGU	-
tae-miR1120b-3p	UUCUUAUAUUGUGGGACAGAG	21	tae-MIR1120b	UAAAUACUCCCUCUGUCCCAAAAUAUAAGAACAUUUUUGACACUAUUGUAAUGUUAAAAAUGUUCUUAUAUUGUGGGACAGAGGGAGUAGUUU	UAAAUACUCCCUCUGUCCCAAAAUAUAAGAACAUUUUUGACACUAUUGUAAUGUUAAAAAUGUUCUUAUAUUGUGGGACAGAGGGAGUAGUUU	7B(+):15312620-15312712
tae-miR1122b-3p	AGACUUAUAUGUAGGAACGGA	21	tae-MIR1122b	UUAUACUCCCUCUGUUCCUAAAUGUAAGUCUUUUUAGAGAUUUCACUGCAAAAUACAUACGGAUGUAUAUGGACAUAUUUUAGAGUAUAGAUUCACGCAUUUUGAUCCGUAUCUAGUCCAUAGUGAAAUCCCUAAAAAGACUUAUAUGUAGGAACGGAGGGAGUAAAU	UUAUACUCCCUCUGUUCCUAAAUGUAAGUCUUUUUAGAGAUUUCACUGCAAAAUACAUACGGAUGUAUAUGGACAUAUUUUAGAGUAUAGAUUCACGCAUUUUGAUCCGUAUCUAGUCCAUAGUGAAAUCCCUAAAAAGACUUAUAUGUAGGAACGGAGGGAGUAAAU	5D(+):123186454-123186621
tae-miR1122c-3p	UCUAAUAUUAUGGGACGGAGG	21	tae-MIR1122c	GUGAACUACUCUCUCCAUCCCAUAAUGUAAGACGUUUUUGCAAACUAUAUUAGCUUGCAAAAACGUCUAAUAUUAUGGGACGGAGGGAGUAGUACA	GUGAACUACUCUCUCCAUCCCAUAAUGUAAGACGUUUUUGCAAACUAUAUUAGCUUGCAAAAACGUCUAAUAUUAUGGGACGGAGGGAGUAGUACA	3D(+):86881594-86881689
tae-miR1123	UCCGUGAGACCUGGUCUCAUAGA	23	tae-MIR1123	AAAAAAAUUAUAUGAGACCAGGUCUCAUAUAAAUCAGGUGAGACCCGCCCUGAUGAAUGACAUGUGGCAUUCACAAAUCACAAAGCAUCUAAUCUCUCCCCCCCUGAUUUCAGGUGGGGGGUGGGGUGGAUGCUUUGUGAUUUGUGAAUGACACGUGUCAUCCAUCAGGAUGGGUCUCACCUGCUAAUCCGUGAGACCUGGUCUCAUAGAAUUUUUUU	AAAAAAAUUAUAUGAGACCAGGUCUCAUAUAAAUCAGGUGAGACCCGCCCUGAUGAAUGACAUGUGGCAUUCACAAAUCACAAAGCAUCUAAUCUCUCCCCCCCUGAUUUCAGGUGGGGGGUGGGGUGGAUGCUUUGUGAUUUGUGAAUGACACGUGUCAUCCAUCAGGAUGGGUCUCACCUGCUAAUCCGUGAGACCUGGUCUCAUAGAAUUUUUUU	5B(-):186584681-186584898
tae-miR1125	AACCAACGAGACCAACUGCGGCGG	24	tae-MIR1125	UUUGGCCGUAAAUUUAACCAACGAGACCAACUGCGGCGGGAACAAAAAUUAUAUCGCUGAAUUAUAUCAAAAAUACGAAUUCAGUAGCAUAGGUUUUGCUCCCGCCACAUUCGGUCUUGUUGGUUAAAUUUACGGUCAAA	UUUGGCCGUAAAUUUAACCAACGAGACCAACUGCGGCGGGAACAAAAAUUAUAUCGCUGAAUUAUAUCAAAAAUACGAAUUCAGUAGCAUAGGUUUUGCUCCCGCCACAUUCGGUCUUGUUGGUUAAAUUUACGGUCAAA	1B(+):93806865-93807004
tae-miR1127b-3p	ACAAGUAUUUCUGGACGGAGG	21	tae-MIR1127b	CAUGACAGAUGCUUCUGUCCGGAAAUACUUGUCCUAGAAAUCGGUGUAUCUAGACUUAUUUUAAUUAUAGACACAUCCAUUUUAUCCAUUUAUAAGACAAGUAUUUCUGGACGGAGGGAGUAUUAUA	CAUGACAGAUGCUUCUGUCCGGAAAUACUUGUCCUAGAAAUCGGUGUAUCUAGACUUAUUUUAAUUAUAGACACAUCCAUUUUAUCCAUUUAUAAGACAAGUAUUUCUGGACGGAGGGAGUAUUAUA	2A(+):6474469-6474595
tae-miR1130a	CCUCCGUCUCGUAAUGUAAGACG	23	tae-MIR1130a	AAAUGUCUUAUACUCCCUCCGUCUCGUAAUGUAAGACGUUUUUAUAAGCUAUGUUAGUCUGUAAAAAAAAGUCUUUGCAAAAACGUCUUACAUUAUGGGACGGAGUGGUAGUAUUUGCAACG	AAAUGUCUUAUACUCCCUCCGUCUCGUAAUGUAAGACGUUUUUAUAAGCUAUGUUAGUCUGUAAAAAAAAGUCUUUGCAAAAACGUCUUACAUUAUGGGACGGAGUGGUAGUAUUUGCAACG	-
tae-miR1135	CUGCGACAAGUAAUUCCGAACGGA	24	tae-MIR1135	CUACUCCCUCCAUUCGGAAUUACUUGUCUCGGAUAUGGAUGUAUCUAGAACUAAAAUACGUCUAGAUACAUCUAUUUCUGCGACAAGUAAUUCCGAACGGAGGGAGUAG	CUACUCCCUCCAUUCGGAAUUACUUGUCUCGGAUAUGGAUGUAUCUAGAACUAAAAUACGUCUAGAUACAUCUAUUUCUGCGACAAGUAAUUCCGAACGGAGGGAGUAG	1A(-):203987144-203987252
tae-miR1136	UUGUCGCAGGUAUGGAUGUAUCUA	24	tae-MIR1136	UACUCCCUCCGUUCCGAAUUACUUGUCGCAGGUAUGGAUGUAUCUAGAUGUAUUUUAGUUCUAAAUACAUCCAUUUCUGCGACGAGUAAUUUGAAACGGAGGGAGUA	UACUCCCUCCGUUCCGAAUUACUUGUCGCAGGUAUGGAUGUAUCUAGAUGUAUUUUAGUUCUAAAUACAUCCAUUUCUGCGACGAGUAAUUUGAAACGGAGGGAGUA	7D(-):221246135-221246241
tae-miR156	UGACAGAAGAGAGUGAGCACA	21	tae-MIR156	UCCUCUCUCUCUCUCUCUCUGCGUGUCGACCGUCUGCUGUGUCCGAUGGGAUCGGUCGGGGGCUGCGGUGGAGGGUUGAUGAUGGUGCGAAUGGCUGACAGAAGAGAGUGAGCACACAGCGGCAGACUACGUCUGGUAAAGAGGACGGAUGGAUGCGAAGAGAGAUAUAGACGCAGCUGCUGUUGCGUGCUCACCCUCUCUCUGUCAGCGUUCCGCCAUCAAUCAAUCUAUCCAUCCAUCUCCCCUUGCCGUUCCCAUCGCUUCGCAGCUCGACUGCC	UCCUCUCUCUCUCUCUCUCUGCGUGUCGACCGUCUGCUGUGUCCGAUGGGAUCGGUCGGGGGCUGCGGUGGAGGGUUGAUGAUGGUGCGAAUGGCUGACAGAAGAGAGUGAGCACACAGCGGCAGACUACGUCUGGUAAAGAGGACGGAUGGAUGCGAAGAGAGAUAUAGACGCAGCUGCUGUUGCGUGCUCACCCUCUCUCUGUCAGCGUUCCGCCAUCAAUCAAUCUAUCCAUCCAUCUCCCCUUGCCGUUCCCAUCGCUUCGCAGCUCGACUGCC	-
tae-miR159a	UUUGGAUUGAAGGGAGCUCUG	21	tae-MIR159a	GUGGAGCUCCUAUCAUUCCAAUGAAGGGUCUACCGAAGGGUUUGUGCAGCUGCUUGUUCAUGGUUCCCACUAUCCUAUCUCCAUUAGAAUACGAGGAGAUAGGCUUGUGGUUUGCAUGACCGAGGAGCCGCUUCGAUCCCUCGCUGACCGCUGUUUGGAUUGAAGGGAGCUCUGCAU	GUGGAGCUCCUAUCAUUCCAAUGAAGGGUCUACCGAAGGGUUUGUGCAGCUGCUUGUUCAUGGUUCCCACUAUCCUAUCUCCAUUAGAAUACGAGGAGAUAGGCUUGUGGUUUGCAUGACCGAGGAGCCGCUUCGAUCCCUCGCUGACCGCUGUUUGGAUUGAAGGGAGCUCUGCAU	3D(-):840138-840314
tae-miR159b	UUUGGAUUGAAGGGAGCUCUG	21	tae-MIR159b	GAGCUCCUUUCGGUCCAAAAAGGGGUGUUGCUGUGGGUCGAUUGAGCUGCUGGGUCAUGGAUCCCGUUAGCCUACUCCAUGUUCAUCAUUCAGCUCGAGAUCUGAAAGAAACUACUCCAAUUUAUACUAAUAGUAUGUGUGUAGAUAGGAAAAUGAUGGAGUACUCGUUGUUGGGAUAGGCUUAUGGCUUGCAUGCCCCAGGAGCUGCAUCAACCCUACAUGGACCCUCUUUGGAUUGAAGGGAGCUCUGCAUCU	GAGCUCCUUUCGGUCCAAAAAGGGGUGUUGCUGUGGGUCGAUUGAGCUGCUGGGUCAUGGAUCCCGUUAGCCUACUCCAUGUUCAUCAUUCAGCUCGAGAUCUGAAAGAAACUACUCCAAUUUAUACUAAUAGUAUGUGUGUAGAUAGGAAAAUGAUGGAGUACUCGUUGUUGGGAUAGGCUUAUGGCUUGCAUGCCCCAGGAGCUGCAUCAACCCUACAUGGACCCUCUUUGGAUUGAAGGGAGCUCUGCAUCU	-
tae-miR160	UGCCUGGCUCCCUGUAUGCCA	21	tae-MIR160	AGAGGUGAAAACAAUGGGAUAUGCCUGGCUCCCUGUAUGCCACUCGCGUAGCUGCCAACUCCCCAAACCUUGCGUUGGCUCUACCGCGGAUGGCGUGCGAGGAGCCAAGCAUGACCGUCUCUCUCUCUCUCUCUCUCUCUCUCUCUC	AGAGGUGAAAACAAUGGGAUAUGCCUGGCUCCCUGUAUGCCACUCGCGUAGCUGCCAACUCCCCAAACCUUGCGUUGGCUCUACCGCGGAUGGCGUGCGAGGAGCCAAGCAUGACCGUCUCUCUCUCUCUCUCUCUCUCUCUCUCUC	5B(+):233412448-233412594
tae-miR164	UGGAGAAGCAGGGCACGUGCA	21	tae-MIR164	GGUGGAGAAGCAGGGCACGUGCAUCCAUUUCCAGCUCGGCAUUCCCGGCGUCCGGCCGGCCGGCUGCCGCGGCCUUGCCUGGCUGGGUAGUGCGUCGCUCGAUCCGGCCGUGCGCCGGCGGCCGGCCCUUGCAUGCAUGUGCCUUUCUUCUCCACC	GGUGGAGAAGCAGGGCACGUGCAUCCAUUUCCAGCUCGGCAUUCCCGGCGUCCGGCCGGCCGGCUGCCGCGGCCUUGCCUGGCUGGGUAGUGCGUCGCUCGAUCCGGCCGUGCGCCGGCGGCCGGCCCUUGCAUGCAUGUGCCUUUCUUCUCCACC	-
tae-miR167a	UGAAGCUGCCAGCAUGAUCUA	21	tae-MIR167a	CUGCCCAAGGGAACGAGUGAAGCUGCCAGCAUGAUCUAGCUCCGAGUGAUCAAACAAGAAACGCUGCGGCAGCCUCACUUCUUCCCGCCGUUGGGCACAACUACUUCU	CUGCCCAAGGGAACGAGUGAAGCUGCCAGCAUGAUCUAGCUCCGAGUGAUCAAACAAGAAACGCUGCGGCAGCCUCACUUCUUCCCGCCGUUGGGCACAACUACUUCU	-
tae-miR167c-5p	UGAAGCUGCCAGCAUGAUCUGC	22	tae-MIR167c	CCUUUGCUGGUGUGAGAGACUGAAGCUGCCAGCAUGAUCUGCUCAUCCAGCAUGCGCCGAAACCGCGUUCGGUUGCGCGGGGUUAUCUUGGAAUUUUUGCUCCAUCAGAUCAUGCUGCAGCUUCAUUUUCUCACGGCCACCAACAGA	CCUUUGCUGGUGUGAGAGACUGAAGCUGCCAGCAUGAUCUGCUCAUCCAGCAUGCGCCGAAACCGCGUUCGGUUGCGCGGGGUUAUCUUGGAAUUUUUGCUCCAUCAGAUCAUGCUGCAGCUUCAUUUUCUCACGGCCACCAACAGA	6D(+):53810988-53811134
tae-miR1847-5p	ACCUGCAGUUGGGCCAAUGAC	21	tae-MIR1847	CCGUAACUGUACCUGCAGUUGGGCCAAUGACAUGUGGGCCUAACAGACGGCUGGCCCACAUGCCAUUGAUCCAACUGUAGGUGCAGUUACGGC	CCGUAACUGUACCUGCAGUUGGGCCAAUGACAUGUGGGCCUAACAGACGGCUGGCCCACAUGCCAUUGAUCCAACUGUAGGUGCAGUUACGGC	-
tae-miR319	UUGGACUGAAGGGAGCUCCCU	21	tae-MIR319	AGUUUGAGGGAGCUCACUUCAGUCCACUCAUGGGAGGUAGCGGGGAUUGAACGAGCUGCCGACUCAUUCACUCGAGCACACAGUAGAUAUGAGACUAGUCCAGGGCAUACCAGUAUGUUACAAUAUGUACUGUGCGAAUGAGCGAAUGCAGCGGGAGAUUGUUCUCUCUUUCCUCCUCCAUGCUUGGACUGAAGGGAGCUCCCUCAUCUCU	AGUUUGAGGGAGCUCACUUCAGUCCACUCAUGGGAGGUAGCGGGGAUUGAACGAGCUGCCGACUCAUUCACUCGAGCACACAGUAGAUAUGAGACUAGUCCAGGGCAUACCAGUAUGUUACAAUAUGUACUGUGCGAAUGAGCGAAUGCAGCGGGAGAUUGUUCUCUCUUUCCUCCUCCAUGCUUGGACUGAAGGGAGCUCCCUCAUCUCU	4D(-):46944255-46944465
tae-miR395a	GUGAAGUGUUUGGGGGAACUC	21	tae-MIR395a	CUUACAGUGGGUUCCUUGCAAGCACUUCAUGAGGCAUUAUUAAAAAUGCCACUGUGAAGUGUUUGGGGGAACUCUUG	CUUACAGUGGGUUCCUUGCAAGCACUUCAUGAGGCAUUAUUAAAAAUGCCACUGUGAAGUGUUUGGGGGAACUCUUG	-
tae-miR395b	UGAAGUGUUUGGGGGAACUC	20	tae-MIR395b	CUGAAGUGUUUGGGGGAACUCUUGGUGUCACCAAGCAUUUAGUAGACAUUGGCCACAUAUCAUAAGAGAGAUGCAUCAAUGGGCUGAAUGUUUGGUCUUACCAUGGGUUCCUUGCAAGCACUUC	CUGAAGUGUUUGGGGGAACUCUUGGUGUCACCAAGCAUUUAGUAGACAUUGGCCACAUAUCAUAAGAGAGAUGCAUCAAUGGGCUGAAUGUUUGGUCUUACCAUGGGUUCCUUGCAAGCACUUC	-
tae-miR396-5p	AACUGUGAACUCGCGGGGAUG	21	tae-MIR396	GGCUUUCUUGAACUGUGAACUCGCGGGGAUGGGGAUUCCCUGGAUUGUGGCGCUCCUGCCUUCUCUUCGGCCGUCUCCGCCUGUUGAUGGUUCAAGAAAGCCC	GGCUUUCUUGAACUGUGAACUCGCGGGGAUGGGGAUUCCCUGGAUUGUGGCGCUCCUGCCUUCUCUUCGGCCGUCUCCGCCUGUUGAUGGUUCAAGAAAGCCC	-
tae-miR397-5p	UCACCGGCGCUGCACACAAUG	21	tae-MIR397	CGCAAAGGUGCCAUUGAGUGCAGCGUUGAUGAACCGUCCUACUCCUCCGAGGCCGGAGCGGUUCACCGGCGCUGCACACAAUGACGGCUCUGC	CGCAAAGGUGCCAUUGAGUGCAGCGUUGAUGAACCGUCCUACUCCUCCGAGGCCGGAGCGGUUCACCGGCGCUGCACACAAUGACGGCUCUGC	6A(-):120354266-120354358
tae-miR398	UGUGUUCUCAGGUCGCCCCCG	21	tae-MIR398	AUACGCGAGGAAAUUCCUGCGGGGUCGAACUGGGAACACAUGGGAUACGAACCGCUUGAUUGACGAGCGACUCUUAUCAACUCAUGUGUUCUCAGGUCGCCCCCGCUGGAGCCUCCUCGC	AUACGCGAGGAAAUUCCUGCGGGGUCGAACUGGGAACACAUGGGAUACGAACCGCUUGAUUGACGAGCGACUCUUAUCAACUCAUGUGUUCUCAGGUCGCCCCCGCUGGAGCCUCCUCGC	3B(-):663360015-663360134
tae-miR399	UGCCAAAGGAGAAUUGCCC	19	tae-MIR399	UCGUGUGUGAAUCACAGGGCGCUUCUCCCUUGGCACGGUGGCAUGCAUGUACAUAUGAUGGUGGUAGCCUGGUGAGCGUGCGGUGCAGCUUGCUAGCAAGCCGUGCGUGCCAAAGGAGAAUUGCCC	UCGUGUGUGAAUCACAGGGCGCUUCUCCCUUGGCACGGUGGCAUGCAUGUACAUAUGAUGGUGGUAGCCUGGUGAGCGUGCGGUGCAGCUUGCUAGCAAGCCGUGCGUGCCAAAGGAGAAUUGCCC	1A(-):229092696-229092821
tae-miR408	CUGCACUGCCUCUUCCCUGGC	21	tae-MIR408	AUUUUGUGAGUGGAGAGGGGGGAGGAGACAGGGAUGGAGCAGAGCAAGGGAUGAGGCAAGCAACAAAAUUUACCACCUGAUUAUGAGAAGAGGGAGAGAGUUGCCAGAGCUUCUGUUGCUGUUGUUGCUCCCUCCCUGCACUGCCUCUUCCCUGGCUCCCCUCCCAAAUCUCUCCCUCCCCCUCUCU	AUUUUGUGAGUGGAGAGGGGGGAGGAGACAGGGAUGGAGCAGAGCAAGGGAUGAGGCAAGCAACAAAAUUUACCACCUGAUUAUGAGAAGAGGGAGAGAGUUGCCAGAGCUUCUGUUGCUGUUGUUGCUCCCUCCCUGCACUGCCUCUUCCCUGGCUCCCCUCCCAAAUCUCUCCCUCCCCCUCUCU	-
tae-miR444a	UUGCUGCCUCAAGCUUGCUGC	21	tae-MIR444a	GACUCGAGAUAUGCAUGUGGCGGCACCGAGCAUGAGGCAACAACUGCAUUACUUGCGGGGAAGGCGCAAGUAGGACACCUGCAUUACUUGCAAACAAGGCGCAAAAUUAAUAGAAGAUCACCAUACUUGUGGCUUUCUUGCAAGUCAUGCAGUUGCUGCCUCAAGCUUGCUGCCUCCCUUUGCCAAAGCUAUCAGAAAAAACAUAAAGUUCUGUUAGUUUCCCUAAACUUUAAAAACAUAAAGUUCUGUUAGUUUCCCUAAACUUUAAAACAUGUUCUACAAAAUUGAUCUAGAAAUGAUUGGCUUACUGUGCUAAUUUAAAGCAAUAUAAUUACUCGACAACUGCAUAUGCACAUGUUAGAAGCAAGGCAGUAGAAUACUUAUGUUUUCAUCUACUGG…	GACUCGAGAUAUGCAUGUGGCGGCACCGAGCAUGAGGCAACAACUGCAUUACUUGCGGGGAAGGCGCAAGUAGGACACCUGCAUUACUUGCAAACAAGGCGCAAAAUUAAUAGAAGAUCACCAUACUUGUGGCUUUCUUGCAAGUCAUGCAGUUGCUGCCUCAAGCUUGCUGCCUCCCUUUGCCAAAGCUAUCAGAAAAAACAUAAAGUUCUGUUAGUUUCCCUAAACUUUAAAAACAUAAAGUUCUGUUAGUUUCCCUAAACUUUAAAACAUGUUCUACAAAAUUGAUCUAGAAAUGAUUGGCUUACUGUGCUAAUUUAAAGCAAUAUAAUUACUCGACAACUGCAUAUGCACAUGUUAGAAGCAAGGCAGUAGAAUACUUAUGUUUUCAUCUACUGG…	-
tae-miR444b	UUGCUGCCUCAAGCUUGCUGC	21	tae-MIR444b	GAUAUGCAUGUGGCGGCACCGAGCAUGAGGCAACAACUGCAUUACUUGCGGGGAAGGCGCAAGUAGGACACCUGCAUUACUUGCAAACAAGGCGCACCAUACUUGUGGCUUUCUUGCAAGUCGUGCAGUUGCUGCCUCAAGCUUGCUGCCUCCACAUGUAUA	GAUAUGCAUGUGGCGGCACCGAGCAUGAGGCAACAACUGCAUUACUUGCGGGGAAGGCGCAAGUAGGACACCUGCAUUACUUGCAAACAAGGCGCACCAUACUUGUGGCUUUCUUGCAAGUCGUGCAGUUGCUGCCUCAAGCUUGCUGCCUCCACAUGUAUA	-
tae-miR5048-5p	UUUGCAGGUUUUAGGUCUAAGU	22	tae-MIR5048	UCUAGCAAUAUAUUUGCAGGUUUUAGGUCUAAGUGGUGAAUAUCGAUCUCUGAAUAUAUUGAUAACCUUCACAAAUUUGCUGAUUAUUUUGUAGAGCUAUUAUUGUCCCACAUGCAUAUCCAUGACUAAAAAAAGCAAAAAAGUAAUAAUUGGGUGUUGUGUUCUCACAAAGAAAGAUGGAAAAGUUUAACAAAAACUUGUGAAGGAAGAUGAAUGCUUUGAUUAUGCAUGAAUCCAUAAUGAUAAAGUGCUAUUGAAUGAUCAAGUAAUUUGUAAGGUUUUUAUUAUCUUCGCAAGAGUUGUAUUGUUAAUUUAGACCUAGACAUGCAAGUAUAUUUCUAGG	UCUAGCAAUAUAUUUGCAGGUUUUAGGUCUAAGUGGUGAAUAUCGAUCUCUGAAUAUAUUGAUAACCUUCACAAAUUUGCUGAUUAUUUUGUAGAGCUAUUAUUGUCCCACAUGCAUAUCCAUGACUAAAAAAAGCAAAAAAGUAAUAAUUGGGUGUUGUGUUCUCACAAAGAAAGAUGGAAAAGUUUAACAAAAACUUGUGAAGGAAGAUGAAUGCUUUGAUUAUGCAUGAAUCCAUAAUGAUAAAGUGCUAUUGAAUGAUCAAGUAAUUUGUAAGGUUUUUAUUAUCUUCGCAAGAGUUGUAUUGUUAAUUUAGACCUAGACAUGCAAGUAUAUUUCUAGG	-
tae-miR5050	UUGAACGACCUCACCAUGUCG	21	tae-MIR5050	GCCGGUUGAACGACCUCACCAUGUCGACCGCCUCUCCUCAAGAAGUGCCAGGGAGAUCUGCUCGUGCCAUGAUGAGGUCGUUCAACCAGC	GCCGGUUGAACGACCUCACCAUGUCGACCGCCUCUCCUCAAGAAGUGCCAGGGAGAUCUGCUCGUGCCAUGAUGAGGUCGUUCAACCAGC	-
tae-miR5062-5p	UGAACCUUAGGGAACAGCCGCAU	23	tae-MIR5062	CGUAGCUUCUUGAACCUUAGGGAACAGCCGCAUAACACCAUUAACUUGAAAACCACUUAUCUUAUCCCAAAACUGCUCCUACCACAAUAUAAGGGGUAAGGAAUGGUUUUUAGUUUGUGAGGUCAUGCGGAUUUUUCACCAAGGUUCAAGUGGUUAUC	CGUAGCUUCUUGAACCUUAGGGAACAGCCGCAUAACACCAUUAACUUGAAAACCACUUAUCUUAUCCCAAAACUGCUCCUACCACAAUAUAAGGGGUAAGGAAUGGUUUUUAGUUUGUGAGGUCAUGCGGAUUUUUCACCAAGGUUCAAGUGGUUAUC	-
tae-miR5200	UGUAGAUACUCCCUAAGGCUU	21	tae-MIR5200	ACUAAUUAAGCCUUAGUGAAUAUCUACACUAGUAAGUUUUUCUUCAUGUUUGAAAUGCUUAGCAUUGUAGAUACUCCCUAAGGCUUGGGUGGU	ACUAAUUAAGCCUUAGUGAAUAUCUACACUAGUAAGUUUUUCUUCAUGUUUGAAAUGCUUAGCAUUGUAGAUACUCCCUAAGGCUUGGGUGGU	7B(+):3426801-3426893
tae-miR531	CGCUCGCCGGAGCAGCGUGCA	21	tae-MIR531	GGUGGCUCCGCUCGCCGGAGCAGCGUGCAACGGAGGGAUCCCGCGCGCUGCUCCGUCGAGCGUGGCCACC	GGUGGCUCCGCUCGCCGGAGCAGCGUGCAACGGAGGGAUCCCGCGCGCUGCUCCGUCGAGCGUGGCCACC	4B(-):6658635-6658704
tae-miR5384-3p	UGAGCGCGCCGCCGUCGAAUG	21	tae-MIR5384	UGCCGACCCCUUCGCCGGUCGCGCGUUCCCCUUGCGGUGAGCGCGCCGCCGUCGAAUGGAUCGGUG	UGCCGACCCCUUCGCCGGUCGCGCGUUCCCCUUGCGGUGAGCGCGCCGCCGUCGAAUGGAUCGGUG	1A(-):15633879-15633944
tae-miR7757-5p	AUAAAACCUUCAGCUAUCCAUC	22	tae-MIR7757	UGCAUUACAUAUAAAACCUUCAGCUAUCCAUCUCCAUAUCAGCCUGUCUCUCUUAAUUUUGAAACAUUUUGGAAAUAUGCUUAAAUAUCCUUGAACAUAAGAACGAGCCACACAUGCUGCACCAAUACUAUGAAAAGUAGCAUAGAAUGAGUAAAAGAGGCUCUUGACUUUUAGAUCAUGCAAGAGCUUUGAUCUACAGGUAAACCCUUUUUUACUAACUACUAGCAGCUUUAAUCUGCCUUCUUAUCUAUAUGAUUAGUUAUUAUGUCUAAGUAUGUUUUUAGAAGAUUAAGCAAGCUCAUUCGAUAUGUAAAUGGAUAGUUUGAGGUUUUAUUUAUAAUGAU	UGCAUUACAUAUAAAACCUUCAGCUAUCCAUCUCCAUAUCAGCCUGUCUCUCUUAAUUUUGAAACAUUUUGGAAAUAUGCUUAAAUAUCCUUGAACAUAAGAACGAGCCACACAUGCUGCACCAAUACUAUGAAAAGUAGCAUAGAAUGAGUAAAAGAGGCUCUUGACUUUUAGAUCAUGCAAGAGCUUUGAUCUACAGGUAAACCCUUUUUUACUAACUACUAGCAGCUUUAAUCUGCCUUCUUAUCUAUAUGAUUAGUUAUUAUGUCUAAGUAUGUUUUUAGAAGAUUAAGCAAGCUCAUUCGAUAUGUAAAUGGAUAGUUUGAGGUUUUAUUUAUAAUGAU	3D(-):111891336-111891679
tae-miR9652-3p	AAGCUUAAUGAGAACAUGUG	20	tae-MIR9652	CUAUUGAGAUGUGUUUGUCACCUGUUUGUCAUUAAGUUUCUUAGUGCCUUUGCCAUCUUAGUGAAGGGUCAAAAGGUACUUAGAAGCUUAAUGAGAACAUGUGACAAACGUACUUCGAGGCGGA	CUAUUGAGAUGUGUUUGUCACCUGUUUGUCAUUAAGUUUCUUAGUGCCUUUGCCAUCUUAGUGAAGGGUCAAAAGGUACUUAGAAGCUUAAUGAGAACAUGUGACAAACGUACUUCGAGGCGGA	2D(-):143094648-143094771
tae-miR9652-5p	CCUGUUUGUCAUUAAGUUUCUU	22	tae-MIR9652	CUAUUGAGAUGUGUUUGUCACCUGUUUGUCAUUAAGUUUCUUAGUGCCUUUGCCAUCUUAGUGAAGGGUCAAAAGGUACUUAGAAGCUUAAUGAGAACAUGUGACAAACGUACUUCGAGGCGGA	CUAUUGAGAUGUGUUUGUCACCUGUUUGUCAUUAAGUUUCUUAGUGCCUUUGCCAUCUUAGUGAAGGGUCAAAAGGUACUUAGAAGCUUAAUGAGAACAUGUGACAAACGUACUUCGAGGCGGA	2D(-):143094648-143094771
tae-miR9653a-3p	UUUGAGACUUUGGCCAUGGCC	21	tae-MIR9653a	CCAUCGCUUUGGUUCCCAGGCCAUGGCCAAGGUCUCGUGAGGUUCGCGUGACCUUUGAGACUUUGGCCAUGGCCAUGGUGGCCAUGGCAUGUUG	CCAUCGCUUUGGUUCCCAGGCCAUGGCCAAGGUCUCGUGAGGUUCGCGUGACCUUUGAGACUUUGGCCAUGGCCAUGGUGGCCAUGGCAUGUUG	-
tae-miR9653b	UGGCCAAGGUCUCUUGAGGCU	21	tae-MIR9653b	CCACGGCCAUGGCCAAGGUCUCUUGAGGCUUGGCCUUGAAGACUUUGGCCAUGUCCAUGG	CCACGGCCAUGGCCAAGGUCUCUUGAGGCUUGGCCUUGAAGACUUUGGCCAUGUCCAUGG	1D(+):134547683-134547742
tae-miR9654b-3p	UUCCGAAAGGCUUGAAGCGAAU	22	tae-MIR9654b	AUGCUCACAUUCACGUUGGUUCGCUUCAAGCCUUGAGGAAUAGGGUAAACUGCACGGAGUUAUGUGCAGUGCAGUUUACACUAUUCCGAAAGGCUUGAAGCGAAUUAACUAGCAUUGUGCCUCUU	AUGCUCACAUUCACGUUGGUUCGCUUCAAGCCUUGAGGAAUAGGGUAAACUGCACGGAGUUAUGUGCAGUGCAGUUUACACUAUUCCGAAAGGCUUGAAGCGAAUUAACUAGCAUUGUGCCUCUU	-
tae-miR9656-3p	CUUCGAGACUCUGAACAGCGG	21	tae-MIR9656	CCAUGGCUGCGACAGGCACCAUUGUUCAGUGUUUCGAAGGAAAUAAUACCGUUGCUGGGUUUGGAGGACUGUUUUAACGGUAUUAUCUGCUUCGAGACUCUGAACAGCGGUGCCAUAGAAGCUACUGCCC	CCAUGGCUGCGACAGGCACCAUUGUUCAGUGUUUCGAAGGAAAUAAUACCGUUGCUGGGUUUGGAGGACUGUUUUAACGGUAUUAUCUGCUUCGAGACUCUGAACAGCGGUGCCAUAGAAGCUACUGCCC	6D(-):169013707-169013836
tae-miR9657a-3p	UGUGCUUCCUCGUCGAACGGU	21	tae-MIR9657a	GCGUGCCGGCUCCGUUCGCCGGAGAAGCUUACUGCGGACCAACGCCGUGUGCUUCCUCGUCGAACGGUGGCGACCACG	GCGUGCCGGCUCCGUUCGCCGGAGAAGCUUACUGCGGACCAACGCCGUGUGCUUCCUCGUCGAACGGUGGCGACCACG	3B(-):720238412-720238489
tae-miR9657b-3p	CGUGCUUCCUCGUCGAACGGU	21	tae-MIR9657b	AUAGCGGCGUGCUGACUCCGUUCGUCGGAGAAGCAUGUUGCGGACCAGCGCCGCGUGCUUCCUCGUCGAACGGUGGCGACCACGUUGCACGCGC	AUAGCGGCGUGCUGACUCCGUUCGUCGGAGAAGCAUGUUGCGGACCAGCGCCGCGUGCUUCCUCGUCGAACGGUGGCGACCACGUUGCACGCGC	-
tae-miR9657c-3p	CGUGCUUCCUCGUCGAACGGU	21	tae-MIR9657c	GCAUAGCGGAGGGCUGGCUCCGUUCGCCGGAGAAGCAUGUUGUGGACCAGUGCCGCGUGCUUCCUCGUCGAACGGUGGCGACCAUGUUGCACGCGC	GCAUAGCGGAGGGCUGGCUCCGUUCGCCGGAGAAGCAUGUUGUGGACCAGUGCCGCGUGCUUCCUCGUCGAACGGUGGCGACCAUGUUGCACGCGC	-
tae-miR9658-3p	AUCGUUCUGGGUGAAUAGGCC	21	tae-MIR9658	UCUGGUAACAAUAGAUUGGGAUUCAGGCGCAGUUCUUUUGACCGAUUCUCCCAGAAUUUUGAGAAUCGCACCUCCUAAACCAAUAGGUUUAAGAUUGUGAGAACGGUCUGAUUCUCAUCGUUCUGGGUGAAUAGGCCAAAAAACCAG	UCUGGUAACAAUAGAUUGGGAUUCAGGCGCAGUUCUUUUGACCGAUUCUCCCAGAAUUUUGAGAAUCGCACCUCCUAAACCAAUAGGUUUAAGAUUGUGAGAACGGUCUGAUUCUCAUCGUUCUGGGUGAAUAGGCCAAAAAACCAG	-
tae-miR9659-3p	UCCAAUGGUUGUUCACGGCAUC	22	tae-MIR9659	UCCAGGCCUAGUUGGGGUGGAUGCUGGGAAAACUAUUGAACUAGAUAAGUUACAACUCAUCUCGAAGUAACUUGUCUGGUCCAAUGGUUGUUCACGGCAUCCACAAAGGGCCUGGCUAUCC	UCCAGGCCUAGUUGGGGUGGAUGCUGGGAAAACUAUUGAACUAGAUAAGUUACAACUCAUCUCGAAGUAACUUGUCUGGUCCAAUGGUUGUUCACGGCAUCCACAAAGGGCCUGGCUAUCC	-
tae-miR9660-5p	UUGCGAGCAACGGAUGAAUC	20	tae-MIR9660	GCUCUUUCUCUUGCGAGCAACGGAUGAAUCAGCCUUGUUAUCCAAUCCAGAGGUGGCUGAUUUCUCCUUUGCUCGAGUAGAGAAAGAGUA	GCUCUUUCUCUUGCGAGCAACGGAUGAAUCAGCCUUGUUAUCCAAUCCAGAGGUGGCUGAUUUCUCCUUUGCUCGAGUAGAGAAAGAGUA	6B(-):190032403-190032492
tae-miR9661-5p	UGAAGUAGAGCAGGGACCUCA	21	tae-MIR9661	UUGGGGAAGAUGAAGUAGAGCAGGGACCUCACGCUCAAGAAGCGGUGAGGUGCCUGACCUACUUCAUCUUCACCAAC	UUGGGGAAGAUGAAGUAGAGCAGGGACCUCACGCUCAAGAAGCGGUGAGGUGCCUGACCUACUUCAUCUUCACCAAC	-
tae-miR9662a-3p	UUGAACAUCCCAGAGCCACCG	21	tae-MIR9662a	GGGGAGCCCGGCGGCUCUCUGGUGUUCAAGCAGGAACCUCAUGCUACCGGCAGCAUGCGGCGCUUGCUUGAACAUCCCAGAGCCACCGGCGUGCCAA	GGGGAGCCCGGCGGCUCUCUGGUGUUCAAGCAGGAACCUCAUGCUACCGGCAGCAUGCGGCGCUUGCUUGAACAUCCCAGAGCCACCGGCGUGCCAA	6A(+):54567486-54567582
tae-miR9662b-3p	UGAACAUCCCAGAGCCACCGG	21	tae-MIR9662b	UCGGGGAGCCCGGCGGCUCUCUGGUGUUCAAGCAGGAACCUCAUGCUACCGGCAGCAUGCGGCGCUUGCUUGAACAUCCCAGAGCCACCGGCGUGCCAAA	UCGGGGAGCCCGGCGGCUCUCUGGUGUUCAAGCAGGAACCUCAUGCUACCGGCAGCAUGCGGCGCUUGCUUGAACAUCCCAGAGCCACCGGCGUGCCAAA	-
tae-miR9663-5p	AAGCGUAGUCGAACGAAUCUG	21	tae-MIR9663	AAGAGAAGCUUGGUCAUCUAAAGCGUAGUCGAACGAAUCUGCCGUUGAUGAGGAUAUGUUCAGAUUCGUUCUAUUACACUUUACAUGAGCAGACUACUCACC	AAGAGAAGCUUGGUCAUCUAAAGCGUAGUCGAACGAAUCUGCCGUUGAUGAGGAUAUGUUCAGAUUCGUUCUAUUACACUUUACAUGAGCAGACUACUCACC	6B(+):12097776-12097877
tae-miR9664-3p	UUGCAGUCCUCGAUGUCGUAG	21	tae-MIR9664	GGUCUGAUGGUUAACGAAACCACGGCAUAGAGGCACUGCAAACAUCCGAGAUGAGCAAACUAAGCUUGUCCGUAGUUUGCAGUCCUCGAUGUCGUAGUUUUGUUUUUCCAUCUAUUGU	GGUCUGAUGGUUAACGAAACCACGGCAUAGAGGCACUGCAAACAUCCGAGAUGAGCAAACUAAGCUUGUCCGUAGUUUGCAGUCCUCGAUGUCGUAGUUUUGUUUUUCCAUCUAUUGU	1B(-):141665392-141665509
tae-miR9666b-5p	GCCAUCAUACGUCCAACCGUG	21	tae-MIR9666b	UCAUUCGGAUUCGCCAUCAUACGUCCAACCGUGCAUUUGAUAUGCAUAUAUAUGCAUCACGAGCCACGGUUGGGCUGUAUGAUGGCGAUACCGAUUGG	UCAUUCGGAUUCGCCAUCAUACGUCCAACCGUGCAUUUGAUAUGCAUAUAUAUGCAUCACGAGCCACGGUUGGGCUGUAUGAUGGCGAUACCGAUUGG	2A(-):251249264-251249361
tae-miR9666c-5p	GCCAUCAUACGUCCAACCGUG	21	tae-MIR9666c	AUUCGGAUUCGCCAUCAUACGUCCAACCGUGCAUUUGAUAUGCAUAUAUAUGCAUCGCGAGCCACGGUUGGCUGUAUGAUGGCGAUACCGAUU	AUUCGGAUUCGCCAUCAUACGUCCAACCGUGCAUUUGAUAUGCAUAUAUAUGCAUCGCGAGCCACGGUUGGCUGUAUGAUGGCGAUACCGAUU	-
tae-miR9670-3p	AGGUGGAAUACUUGAAGAAGA	21	tae-MIR9670	CCUGAACGUCUUCUUCAAGUACUCCACUUUUUUUUCUCGCGGAGAAAAAGGUGGAAUACUUGAAGAAGAUUUUCAGGU	CCUGAACGUCUUCUUCAAGUACUCCACUUUUUUUUCUCGCGGAGAAAAAGGUGGAAUACUUGAAGAAGAUUUUCAGGU	6D(-):50938062-50938139
tae-miR9671-5p	UGACUUUACACAACUGUCCGGC	22	tae-MIR9671	UAUUGUGAUAUGACUUUACACAACUGUCCGGCAGUACAUUGUCUGAUAGUGUACUGACAGUGUACUGCUCGGCAGGUAUGUAAAGUCAAAUCACAGUAU	UAUUGUGAUAUGACUUUACACAACUGUCCGGCAGUACAUUGUCUGAUAGUGUACUGACAGUGUACUGCUCGGCAGGUAUGUAAAGUCAAAUCACAGUAU	2A(+):2576016-2576114
tae-miR9672a-3p	CCACGACUGUCAUUAAGCAUC	21	tae-MIR9672a	UCUGUUUGAAGUGAAGAUGAUGCUUAAUGACAGUCGUGGUGUCUUAGAAGAGCCAGGCGACUAUGUCUACGCUGGCCAUUAAGCAUCGUCUUUGCCUAGGACACCACGACUGUCAUUAAGCAUCGCCUUCACCCCAAACAGAGCC	UCUGUUUGAAGUGAAGAUGAUGCUUAAUGACAGUCGUGGUGUCUUAGAAGAGCCAGGCGACUAUGUCUACGCUGGCCAUUAAGCAUCGUCUUUGCCUAGGACACCACGACUGUCAUUAAGCAUCGCCUUCACCCCAAACAGAGCC	5A(+):67467149-67467293
tae-miR9672b	UACCACGACUGUCAUUAAGCA	21	tae-MIR9672b	GUGAAGGCGAUGCUUAAUGACAGUCGUGGUGUCCUAGGUGAAGACGAUGCUUAAUGGCCAGCGUAGACAGUCGCCUGGCUCUUCUAGGAUACCACGACUGUCAUUAAGCAUCAUCUUCAC	GUGAAGGCGAUGCUUAAUGACAGUCGUGGUGUCCUAGGUGAAGACGAUGCUUAAUGGCCAGCGUAGACAGUCGCCUGGCUCUUCUAGGAUACCACGACUGUCAUUAAGCAUCAUCUUCAC	5D(-):101564640-101564759
tae-miR9673-5p	UAAGAAGCAAAUAGCACAUG	20	tae-MIR9673	CGCCUCGAGGUAAGAAGCAAAUAGCACAUGCAGGAGGUAAGAAAGAAGCAAGCGAAUGCGUGUGCUCUUUCCUUCUUACCCUCGAGCCGG	CGCCUCGAGGUAAGAAGCAAAUAGCACAUGCAGGAGGUAAGAAAGAAGCAAGCGAAUGCGUGUGCUCUUUCCUUCUUACCCUCGAGCCGG	-
tae-miR9674a-5p	GCAUCAUCCAUCCUACCAUUC	21	tae-MIR9674a	AAUUUGUCCAUAGCAUCAUCCAUCCUACCAUUCAACGGCGGCUGCUGCUGCCCACCGGUGGGUAGGAUGGCUGGUGCUAUGGAUAGCUU	AAUUUGUCCAUAGCAUCAUCCAUCCUACCAUUCAACGGCGGCUGCUGCUGCCCACCGGUGGGUAGGAUGGCUGGUGCUAUGGAUAGCUU	-
tae-miR9674b-5p	AUAGCAUCAUCCAUCCUACCC	21	tae-MIR9674b	GAACUCGUCCAUAGCAUCAUCCAUCCUACCCUUCAACGGUGGUUGCCGAUUCCCCACGGUGGGUAAGAUGGCUGAUGCUAUGAAUAACUUCA	GAACUCGUCCAUAGCAUCAUCCAUCCUACCCUUCAACGGUGGUUGCCGAUUCCCCACGGUGGGUAAGAUGGCUGAUGCUAUGAAUAACUUCA	-
tae-miR9675-3p	UUUAUGAUCACUCUCGUUUUG	21	tae-MIR9675	AUGCUGCCAGCCAAGACGAGGGUGAUCAUAAACUCCUGGGUAAUCAUGUUGGACACCCAGUCCAGGAACAUGCCGAGGAGUUCAGAGCGGAGAGGUUCAAGGGAGCUUGCAUGGACUUUCAUGGUGUAUUCUUCGGGUACACGCCGCAGACCAAAGGAUGGCAUGUACCUGAAGCAGGAGUUUAUGAUGGCCCAGCAGUUUAUGAUCACUCUCGUUUUGCCUGUCAUCA	AUGCUGCCAGCCAAGACGAGGGUGAUCAUAAACUCCUGGGUAAUCAUGUUGGACACCCAGUCCAGGAACAUGCCGAGGAGUUCAGAGCGGAGAGGUUCAAGGGAGCUUGCAUGGACUUUCAUGGUGUAUUCUUCGGGUACACGCCGCAGACCAAAGGAUGGCAUGUACCUGAAGCAGGAGUUUAUGAUGGCCCAGCAGUUUAUGAUCACUCUCGUUUUGCCUGUCAUCA	-
tae-miR9676-5p	UGGAUGUCAUCGUGGCCGUACA	22	tae-MIR9676	CUUCACACCGUGGAUGUCAUCGUGGCCGUACAUGAAUCGUCCCCCACAUCCAGCUCUGUUCAAUUUCAGGCAAAGUGGACGUUUCAUUGUACGGCCUGAUGACAUCCACGGCGUGGCU	CUUCACACCGUGGAUGUCAUCGUGGCCGUACAUGAAUCGUCCCCCACAUCCAGCUCUGUUCAAUUUCAGGCAAAGUGGACGUUUCAUUGUACGGCCUGAUGACAUCCACGGCGUGGCU	3B(+):200808878-200808995
tae-miR9678-3p	UCUGGCGAGGGACAUACACUGU	22	tae-MIR9678	CGUAGGAUCAUCUGGCGAGGGACAUACACUGUACAAGUGAAUCGCGGCGCGCCCUGCGGCCUGUACAGUUUAUGUCCCCGGCAGACGAUCUACGA	CGUAGGAUCAUCUGGCGAGGGACAUACACUGUACAAGUGAAUCGCGGCGCGCCCUGCGGCCUGUACAGUUUAUGUCCCCGGCAGACGAUCUACGA	7D(-):232631192-232631286
tae-miR9679-5p	CAGAACCAGAAUGAGUAGCUC	21	tae-MIR9679	GAGGCGCCUCCAGAACCAGAAUGAGUAGCUCAUGCACCUACUCAACAUAGUGAAUGUGAGCUGCUCAUUCUGGUUUUAGAUGCGCUUCC	GAGGCGCCUCCAGAACCAGAAUGAGUAGCUCAUGCACCUACUCAACAUAGUGAAUGUGAGCUGCUCAUUCUGGUUUUAGAUGCGCUUCC	2D(-):26660550-26660638
tae-miR9772	UGAGAUGAGAUUACCCCAUAC	21	tae-MIR9772	AGCGGCCGUUGAGAUGAGAUUACCCCAUACCAUAUAGCGGCAGCUCGACUCCGCACACGCGUAGGGGGCAAUCUCACCUCAACAGCUUCU	AGCGGCCGUUGAGAUGAGAUUACCCCAUACCAUAUAGCGGCAGCUCGACUCCGCACACGCGUAGGGGGCAAUCUCACCUCAACAGCUUCU	5D(-):148334018-148334107
tae-miR9776	UUGGACGAGGAUGUGCAACUG	21	tae-MIR9776	UAGCUAGAGCUUGGACGAGGAUGUGCAACUGCGGUACGGUAGGACCUUCAGCUACGACCGGCAGCUGCACAUCCAUGCCCAAGCUCUACCU	UAGCUAGAGCUUGGACGAGGAUGUGCAACUGCGGUACGGUAGGACCUUCAGCUACGACCGGCAGCUGCACAUCCAUGCCCAAGCUCUACCU	-
tae-miR9777	AGCAAACAUAUCUGAGCACA	20	tae-MIR9777	GCUGUUUUUGUGCCGUGAUGAUUGCUUUACUUCUGACACCUCUUGUACGAGAAGCGCCUUGAUGCGCUUCGCUGAGCAGAUUGCAGCAAACAUAUCUGAGCACAGUCACACGC	GCUGUUUUUGUGCCGUGAUGAUUGCUUUACUUCUGACACCUCUUGUACGAGAAGCGCCUUGAUGCGCUUCGCUGAGCAGAUUGCAGCAAACAUAUCUGAGCACAGUCACACGC	6B(-):22816519-22816631
tae-miR9778	UGCAUCAUCUCGAACUCGUCG	21	tae-MIR9778	GAAGCCCUGCAUCAUCUCGAACUCGUCGGUGCGAUAGCGUGCAGCGUGACAUGCUGUUCAUCACCAACGAGUUCCAGACGAUGCAGGCCUUC	GAAGCCCUGCAUCAUCUCGAACUCGUCGGUGCGAUAGCGUGCAGCGUGACAUGCUGUUCAUCACCAACGAGUUCCAGACGAUGCAGGCCUUC	-
tae-miR9779	CUUAUGCAACGUCUGAGGAU	20	tae-MIR9779	UUGUCUCAUUUCUUAUCUGUGUAUAAGACCAAUGAUCCAUAUUUUUAUGUUGUUUUAAAAGUGUUCUUACCUAUGAUGAGUUGCGAACUGUAUUGCCUACAUUGUUUGAACAAUCUGUGAGAAGCUUAUGCAACGUCUGAGGAUGAACAA	UUGUCUCAUUUCUUAUCUGUGUAUAAGACCAAUGAUCCAUAUUUUUAUGUUGUUUUAAAAGUGUUCUUACCUAUGAUGAGUUGCGAACUGUAUUGCCUACAUUGUUUGAACAAUCUGUGAGAAGCUUAUGCAACGUCUGAGGAUGAACAA	-
