# Supplementary material for: Physiological and Transcriptomic Analysis of Bread Wheat MicroRNAs in Response to Zinc Availability
Source: Biomolecules. 2026 Jan 2;16(1):75. doi: 10.3390/biom16010075 (PMC12838673; doi:10.3390/biom16010075)
Supplement: Supplementary file 1 [file biomolecules-16-00075-s001.zip › Table S3- The miRNA Family Information 20250613_105542.csv]

miRNA name	pre_miRNA name	Family
tae-miR10518	tae-MIR10518	-
tae-miR1120b-3p	tae-MIR1120b	MIR1120
tae-miR1122b-3p	tae-MIR1122b	-
tae-miR1122c-3p	tae-MIR1122c	MIR1120
tae-miR1123	tae-MIR1123	-
tae-miR1125	tae-MIR1125	-
tae-miR1127b-3p	tae-MIR1127b	MIR1122
tae-miR1130a	tae-MIR1130a	MIR818
tae-miR1135	tae-MIR1135	MIR1122
tae-miR1136	tae-MIR1136	MIR1122
tae-miR156	tae-MIR156	MIR156
tae-miR159a	tae-MIR159a	MIR159
tae-miR159b	tae-MIR159b	MIR159
tae-miR160	tae-MIR160	MIR160
tae-miR164	tae-MIR164	MIR164
tae-miR167a	tae-MIR167a	MIR167_1
tae-miR167c-5p	tae-MIR167c	MIR167_1
tae-miR1847-5p	tae-MIR1847	-
tae-miR319	tae-MIR319	MIR159
tae-miR395a	tae-MIR395a	MIR395
tae-miR395b	tae-MIR395b	MIR395
tae-miR396-5p	tae-MIR396	-
tae-miR397-5p	tae-MIR397	MIR397
tae-miR398	tae-MIR398	MIR398
tae-miR399	tae-MIR399	MIR399
tae-miR408	tae-MIR408	MIR408
tae-miR444a	tae-MIR444a	MIR444
tae-miR444b	tae-MIR444b	MIR444
tae-miR5048-5p	tae-MIR5048	-
tae-miR5050	tae-MIR5050	MIR5050
tae-miR5062-5p	tae-MIR5062	MIR5062
tae-miR5200	tae-MIR5200	MIR5200
tae-miR531	tae-MIR531	-
tae-miR5384-3p	tae-MIR5384	-
tae-miR7757-5p	tae-MIR7757	MIR7757
tae-miR9652-3p	tae-MIR9652	-
tae-miR9652-5p	tae-MIR9652	-
tae-miR9653a-3p	tae-MIR9653a	-
tae-miR9653b	tae-MIR9653b	-
tae-miR9654b-3p	tae-MIR9654b	MIR9654
tae-miR9656-3p	tae-MIR9656	-
tae-miR9657a-3p	tae-MIR9657a	MIR9657
tae-miR9657b-3p	tae-MIR9657b	MIR9657
tae-miR9657c-3p	tae-MIR9657c	MIR9657
tae-miR9658-3p	tae-MIR9658	-
tae-miR9659-3p	tae-MIR9659	-
tae-miR9660-5p	tae-MIR9660	-
tae-miR9661-5p	tae-MIR9661	-
tae-miR9662a-3p	tae-MIR9662a	MIR9662
tae-miR9662b-3p	tae-MIR9662b	MIR9662
tae-miR9663-5p	tae-MIR9663	-
tae-miR9664-3p	tae-MIR9664	-
tae-miR9666b-5p	tae-MIR9666b	MIR9666
tae-miR9666c-5p	tae-MIR9666c	MIR9666
tae-miR9670-3p	tae-MIR9670	-
tae-miR9671-5p	tae-MIR9671	-
tae-miR9672a-3p	tae-MIR9672a	MIR9672
tae-miR9672b	tae-MIR9672b	MIR9672
tae-miR9673-5p	tae-MIR9673	-
tae-miR9674a-5p	tae-MIR9674a	MIR9674
tae-miR9674b-5p	tae-MIR9674b	MIR9674
tae-miR9675-3p	tae-MIR9675	-
tae-miR9676-5p	tae-MIR9676	-
tae-miR9678-3p	tae-MIR9678	-
tae-miR9679-5p	tae-MIR9679	-
tae-miR9772	tae-MIR9772	MIR9772
tae-miR9776	tae-MIR9776	MIR9776
tae-miR9777	tae-MIR9777	-
tae-miR9778	tae-MIR9778	-
tae-miR9779	tae-MIR9779	-
3D_18993	-	-
2D_14195	-	-
1B_3248	-	-
2D_13764	-	-
4B_24487	-	-
4B_24486	-	-
7B_43951	-	-
7A_41874	-	-
7A_40206	-	-
7B_43811	-	-
7A_41127	-	-
4A_22198	-	-
4B_23445	-	-
6D_39870	-	-
7B_42259	-	-
5D_33582	-	-
2A_9428	-	-
7B_44454	-	-
1D_6733	-	-
5A_28114	-	-
3D_20260	-	-
Un_47821	-	-
5B_31004	-	-
6A_34991	-	-
3B_16626	-	-
2D_12563	-	-
7A_42204	-	-
2B_11015	-	-
7D_45523	-	-
5B_29660	-	-
6D_38492	-	-
3A_16116	-	-
3A_15399	-	-
7A_41012	-	-
6A_34098	-	-
5D_33263	-	-
6D_39577	-	-
5D_33620	-	-
1B_3224	-	-
7B_43952	-	-
5B_29810	-	-
7A_41451	-	-
3A_14950	-	-
3B_16498	-	-
6A_34925	-	-
4A_22307	-	-
6B_36066	-	-
1D_6193	-	-
1D_6946	-	-
5A_27873	-	-
7B_43081	-	-
3D_18709	-	-
2A_9514	-	-
6B_36462	-	-
6A_34373	-	-
6B_36208	-	MIR9672
4B_24463	-	-
3B_18134	-	-
4A_22674	-	-
5B_29607	-	-
2D_13003	-	-
5A_28303	-	-
2B_11535	-	-
7D_46984	-	-
5D_32262	-	-
6D_39726	-	-
5A_27417	-	-
4B_23240	-	-
5A_28906	-	-
3D_20113	-	-
5D_32851	-	-
4D_25154	-	-
7A_41429	-	-
Un_48836	-	-
2D_13096	-	-
3A_14848	-	-
7D_45823	-	-
7D_45822	-	-
1A_2481	-	-
5A_28434	-	-
2B_10094	-	-
5D_32728	-	-
7B_44463	-	-
5B_31231	-	-
4B_23840	-	-
4B_25031	-	-
1A_226	-	-
7A_42011	-	-
Un_48293	-	-
5A_27627	-	-
5D_32641	-	-
5A_28789	-	-
5A_27257	-	-
6D_38296	-	-
3B_16738	-	-
6D_39837	-	-
1B_5544	-	-
4A_22154	-	-
Un_47554	-	-
5B_30853	-	-
2A_7412	-	-
5B_31301	-	-
7B_42687	-	-
2A_9749	-	-
7D_46072	-	-
Un_48208	-	-
5B_31308	-	-
2D_12929	-	-
7D_46074	-	-
4D_25436	-	-
1D_7066	-	-
5A_26651	-	-
5D_33032	-	-
4D_25530	-	-
6D_38504	-	-
7B_42501	-	-
2D_13733	-	-
3D_18802	-	-
5D_33137	-	-
7A_42128	-	-
7B_42665	-	-
7A_40947	-	-
2A_8342	-	-
4B_23785	-	-
7D_46430	-	-
2A_8184	-	-
7B_44013	-	-
2D_12323	-	-
6B_37699	-	-
3B_17748	-	-
1D_6423	-	-
6B_36643	-	-
3D_20331	-	-
3D_20335	-	-
7A_40511	-	-
5D_33893	-	-
5B_29793	-	-
5B_29654	-	-
1A_1882	-	-
3A_16389	-	-
4B_24134	-	-
7A_40300	-	-
7A_41024	-	-
4B_24424	-	-
5B_30874	-	-
7B_43215	-	-
2B_10963	-	-
4B_24784	-	-
3B_17484	-	-
3B_17482	-	-
3B_17951	-	-
3B_18646	-	-
3B_18648	-	-
6D_39769	-	-
6D_39560	-	-
3B_16518	-	-
3D_20150	-	-
5A_27678	-	-
4B_23329	-	-
3A_14964	-	-
4A_22273	-	-
1D_6874	-	-
6A_34877	-	-
5D_32427	-	-
7A_41716	-	-
6A_34302	-	-
2D_13222	-	-
3B_18261	-	-
6D_39163	-	-
1A_149	-	-
3A_15860	-	-
1D_5780	-	-
5A_27668	-	-
2A_7443	-	-
5B_30891	-	-
5D_32213	-	-
6B_37901	-	-
5B_30899	-	-
2A_8842	-	-
7A_41722	-	-
7A_41721	-	-
5D_32192	-	-
4D_26340	-	-
4D_25107	-	-
4D_25108	-	-
6D_38859	-	-
7D_45228	-	-
5A_27282	-	-
7B_42940	-	-
1D_6803	-	-
7D_44974	-	-
7A_40626	-	-
1B_5034	-	-
6B_37521	-	-
3A_14501	-	-
2B_10250	-	-
5D_33177	-	-
3D_18841	-	-
2D_14189	-	-
2A_7362	-	-
7D_47038	-	-
6D_38144	-	-
2B_11308	-	-
6A_33956	-	-
7A_42049	-	-
7B_43716	-	-
2D_13575	-	-
1B_3122	-	-
7A_40179	-	-
6B_37610	-	-
7D_45450	-	-
6D_39780	-	-
1B_4297	-	-
1B_4295	-	-
1B_5100	-	-
1B_5451	-	-
3B_16827	-	-
3B_17701	-	-
5D_33396	-	-
6B_36584	-	-
3B_16870	-	-
4A_22837	-	-
5D_33533	-	-
3D_20372	-	-
5A_28596	-	-
2D_13708	-	-
4A_22935	-	-
4A_21771	-	-
5B_30254	-	-
3D_18935	-	-
4A_23157	-	-
7B_42534	-	-
1A_1031	-	-
7D_47148	-	-
6B_36327	-	-
6A_34640	-	-
1D_6962	-	-
2B_9903	-	-
2B_11960	-	MIR399
6A_34467	-	-
3A_16089	-	-
2D_12372	-	-
5D_33500	-	-
4A_22338	-	-
4A_21113	-	-
2B_12182	-	-
3D_20758	-	-
2A_9171	-	-
3B_17778	-	-
3D_18927	-	-
7D_45740	-	-
6A_35591	-	-
7A_41930	-	-
5B_30066	-	-
7D_46789	-	-
7D_46788	-	-
4B_24296	-	-
2A_9075	-	-
5B_29173	-	-
2A_9750	-	-
2B_12118	-	-
4A_21186	-	MIR9672
7B_43329	-	-
4D_25791	-	-
2A_8208	-	-
6B_37869	-	-
2B_11505	-	-
6D_38604	-	-
2A_8359	-	-
5A_28708	-	-
4A_21163	-	-
2A_9828	-	-
3D_19877	-	-
7D_45990	-	-
3D_19875	-	-
1B_4951	-	-
7D_45994	-	-
3D_20105	-	-
1B_5074	-	-
1B_3413	-	-
1B_4820	-	-
4B_24209	-	-
4D_26264	-	-
4D_25778	-	-
3A_15997	-	-
4B_23952	-	-
3A_15777	-	-
7B_44474	-	-
1B_5157	-	-
1B_5099	-	-
1D_6217	-	-
6B_35703	-	-
3A_15283	-	-
7A_41135	-	-
2A_9182	-	-
Un_48528	-	-
6D_39458	-	-
1D_5879	-	-
5A_28793	-	-
6B_37896	-	-
5B_30844	-	-
1B_4419	-	-
3B_16503	-	-
3B_16504	-	-
4D_25135	-	-
7B_42695	-	-
7B_42697	-	-
7B_42696	-	-
5A_28095	-	-
5B_30244	-	-
6D_38212	-	-
3A_15600	-	-
7D_44983	-	-
5A_27171	-	-
2D_12592	-	-
3D_19113	-	-
6D_38772	-	-
6D_38771	-	-
4A_21732	-	-
6B_37574	-	-
3D_19284	-	-
1A_1178	-	-
5B_30900	-	-
2B_10264	-	-
1D_7308	-	-
4A_22732	-	-
4B_23950	-	-
3B_17228	-	-
1B_3077	-	-
7D_45402	-	-
2B_11151	-	-
6B_35791	-	-
6B_37684	-	-
7A_41450	-	-
3D_19572	-	-
6A_35331	-	-
7A_41452	-	-
3D_18886	-	-
3B_16948	-	-
1A_896	-	-
5D_33089	-	-
3D_19021	-	-
2D_12460	-	-
1A_1896	-	-
2A_9138	-	-
7D_46625	-	-
1D_6022	-	-
7D_46745	-	-
5D_31861	-	-
5D_33194	-	-
4B_24416	-	-
2A_8477	-	-
1A_1791	-	-
7B_43204	-	-
7D_46922	-	-
5B_29161	-	-
2A_8243	-	-
Un_48364	-	-
4D_26320	-	-
4D_26322	-	-
3B_18631	-	-
3A_15480	-	-
5B_29468	-	-
1D_7355	-	-
2A_9625	-	-
2A_9789	-	-
2A_9167	-	-
1D_6441	-	-
6A_34813	-	-
4B_24085	-	-
5A_28818	-	-
5B_29931	-	-
6B_36820	-	-
4D_25679	-	-
6A_34869	-	-
3A_15550	-	-
4A_20930	-	-
1A_1358	-	-
1B_3458	-	-
Un_48968	-	-
3B_18153	-	-
1B_3755	-	-
6B_36554	-	-
3B_18020	-	-
2B_10922	-	-
6A_35071	-	-
5B_30170	-	-
7B_43125	-	-
7B_43126	-	-
5B_30174	-	-
7B_43551	-	-
4A_22673	-	-
5D_33163	-	-
4D_25079	-	-
2B_12202	-	-
7B_43559	-	-
7A_40625	-	-
2D_12890	-	-
1B_5189	-	-
7D_46765	-	-
6B_37317	-	-
7B_42386	-	-
2B_10199	-	-
5A_28969	-	-
3A_15520	-	-
7B_42935	-	-
3D_19427	-	-
2B_10944	-	-
7B_43152	-	-
2B_11174	-	-
1D_6740	-	-
3A_15745	-	-
2B_11724	-	-
1B_5168	-	-
6D_38137	-	-
7A_40913	-	-
7A_42073	-	-
7A_41149	-	-
7D_45550	-	-
2B_10942	-	-
7B_42639	-	-
7A_40851	-	-
4A_22175	-	-
7A_40715	-	-
5D_31942	-	-
7A_41786	-	-
1B_5419	-	-
2D_12940	-	-
3A_16153	-	-
3A_15735	-	-
7A_40986	-	-
6B_37408	-	-
7A_40983	-	-
5B_29885	-	-
3B_16905	-	-
5B_29886	-	-
1D_6108	-	-
3A_15187	-	-
4D_25780	-	-
3D_18828	-	-
7D_45507	-	-
6D_38210	-	-
7D_44765	-	-
5A_28141	-	-
7D_45509	-	-
2A_7716	-	-
5D_32382	-	-
3A_15938	-	-
4A_22086	-	-
2B_11978	-	-
5B_30243	-	-
2B_11977	-	-
4A_23074	-	-
3A_14514	-	-
5D_33016	-	-
1D_6363	-	-
3D_20184	-	-
7B_43349	-	-
6A_34693	-	-
6A_34694	-	-
6D_39108	-	-
7A_41004	-	-
1A_2330	-	-
4A_22327	-	-
3D_20218	-	-
3B_18569	-	-
5A_26897	-	-
3D_20401	-	-
1B_3495	-	-
7A_40327	-	-
5B_29636	-	-
6D_37927	-	-
5B_29635	-	-
2A_8210	-	-
5D_32852	-	-
7B_43333	-	-
4D_26074	-	-
2B_12106	-	-
2B_12105	-	-
4B_24118	-	-
4D_26070	-	-
Un_47800	-	-
2B_12101	-	-
4D_26073	-	-
3B_18668	-	-
5A_27305	-	-
3D_20289	-	-
6A_34434	-	-
5D_32121	-	-
7B_44223	-	-
3D_20133	-	-
1D_6319	-	-
5B_29905	-	-
Un_48853	-	-
2B_10262	-	-
6A_35107	-	-
3B_18201	-	-
2A_9191	-	-
2D_13243	-	-
6D_38462	-	-
4B_25014	-	-
6D_38502	-	-
6A_35326	-	-
1B_5125	-	-
7A_42013	-	-
2B_11217	-	-
5A_27234	-	-
7D_46528	-	-
4B_24622	-	-
7B_43608	-	-
2B_12250	-	-
2B_11218	-	-
7D_46522	-	-
4B_23546	-	-
7A_40619	-	-
2D_14180	-	MIR399
2D_12901	-	-
7B_42804	-	-
7D_44972	-	-
1A_2901	-	-
7D_45971	-	-
7B_42803	-	-
6D_38264	-	-
6B_37286	-	-
5A_28089	-	-
6A_34237	-	-
4A_22081	-	-
3D_19510	-	-
4D_25511	-	-
2D_14476	-	-
4A_21258	-	-
3B_17099	-	-
7A_40395	-	-
1D_7081	-	-
1B_5238	-	-
1A_1655	-	-
7D_47119	-	-
6B_36395	-	-
7B_42640	-	-
6B_37149	-	-
7A_40447	-	-
7A_40443	-	-
1B_5243	-	-
3B_16709	-	-
5B_31154	-	-
1A_2538	-	-
2D_14214	-	-
3A_16442	-	-
3D_19424	-	-
2A_8446	-	-
3D_19423	-	-
6A_34390	-	-
7D_46736	-	-
2D_12296	-	-
7A_40364	-	-
2D_13875	-	-
4A_23078	-	-
4D_26282	-	-
1A_2176	-	-
2D_13878	-	-
3D_20775	-	-
4D_26529	-	-
4A_20927	-	-
6B_36718	-	-
4B_24394	-	-
6A_34401	-	-
4D_26562	-	-
7D_45053	-	-
3B_17657	-	-
Un_47605	-	-
6D_39541	-	-
2A_8701	-	-
7A_41446	-	-
1A_2531	-	-
3D_20776	-	-
2B_10545	-	-
7D_46641	-	-
5B_29359	-	-
7A_41564	-	-
5B_30047	-	-
5B_29354	-	-
5A_27902	-	-
1A_2303	-	-
6A_34850	-	-
1A_2300	-	-
6B_36549	-	-
1B_3689	-	-
1A_2896	-	-
1A_2891	-	-
2A_8824	-	-
3A_15586	-	-
5A_27881	-	-
5A_27883	-	-
5A_27613	-	-
1D_7102	-	-
1B_4879	-	-
2A_8178	-	-
2A_9480	-	-
3A_14783	-	-
1A_2872	-	-
2A_8171	-	-
5D_32824	-	-
Un_47300	-	-
1B_3244	-	-
7D_44689	-	-
6D_38974	-	-
7D_46393	-	-
3D_19957	-	-
7D_44682	-	-
6B_37243	-	-
4A_22223	-	-
7A_40096	-	-
6D_38305	-	-
2D_13375	-	-
6D_38301	-	-
2B_11309	-	-
7A_42069	-	-
2B_10607	-	-
3A_15050	-	-
5A_27085	-	-
3D_19392	-	-
1B_5274	-	-
7A_41171	-	-
5D_32713	-	-
5A_28436	-	-
7A_40486	-	-
6B_37184	-	-
4A_22166	-	-
5B_30826	-	-
7B_44089	-	-
1B_4803	-	-
7D_46301	-	-
1B_4708	-	-
7B_42284	-	-
2D_12930	-	-
4B_23903	-	-
7A_40998	-	-
3D_20420	-	-
6B_37755	-	-
4A_21456	-	-
1B_4258	-	-
4A_21455	-	-
4A_21750	-	-
1B_4252	-	-
1D_5768	-	-
Un_48461	-	-
7D_45512	-	-
3B_16975	-	-
5B_29389	-	-
4A_23037	-	-
5A_28155	-	-
4B_24052	-	-
1B_4653	-	-
3D_19017	-	-
6B_35845	-	-
6B_36753	-	-
3D_20454	-	-
6A_34061	-	-
6B_37509	-	-
6A_34066	-	-
1D_6679	-	-
3D_19499	-	-
3B_17879	-	-
7B_44410	-	-
3D_19671	-	-
1A_2953	-	-
7D_46086	-	-
1D_6008	-	-
1A_2471	-	-
7D_45600	-	-
5D_33442	-	-
5D_33444	-	-
5B_30399	-	-
1B_4929	-	-
2B_10198	-	-
5A_26884	-	-
3A_16433	-	-
2B_10194	-	-
7B_42433	-	-
4D_26071	-	-
2D_12286	-	-
6A_34613	-	-
3A_16155	-	-
4D_26069	-	-
7A_40503	-	-
4B_24129	-	-
3B_18304	-	-
5D_32134	-	-
3B_18652	-	-
3B_17537	-	-
3B_18650	-	-
3D_19857	-	-
3D_19856	-	-
5B_29640	-	-
7D_44562	-	-
6A_35484	-	-
6A_35485	-	-
1B_3202	-	-
2A_9600	-	MIR399
5A_27423	-	-
4A_22433	-	-
2A_7894	-	-
5D_31530	-	-
2B_11841	-	-
3B_18277	-	-
4B_24544	-	-
6A_35138	-	-
2D_13049	-	-
3B_17862	-	-
5D_33213	-	-
1D_7256	-	-
1B_4841	-	-
5B_30824	-	-
3B_16553	-	-
1B_4848	-	-
3B_18397	-	-
3D_19820	-	-
Un_47465	-	-
1A_2652	-	-
1B_4928	-	-
5B_31290	-	-
1B_4927	-	-
6B_37241	-	-
7D_45865	-	-
3B_18096	-	-
3A_15274	-	-
7D_45782	-	-
6A_34645	-	-
