# Supplementary material for: Physiological and Transcriptomic Analysis of Bread Wheat MicroRNAs in Response to Zinc Availability
Source: Biomolecules. 2026 Jan 2;16(1):75. doi: 10.3390/biom16010075 (PMC12838673; doi:10.3390/biom16010075)
Supplement: Supplementary file 1 [file biomolecules-16-00075-s001.zip › Table S4-The results of known miRNA expression levels .csv]

miRNA name	wheat0_005uM_1	wheat0_005uM_2	wheat0_005uM_3	wheatCK_1	wheatCK_2	wheatCK_3	wheat50uM_1	wheat50uM_2	wheat50uM_3	wheat500uM_1	wheat500uM_2	wheat500uM_3	L_0_005uM	CK	H_50uM	EX_500uM
tae-miR10518	0	0	0	0	0	0	0	5.4337	0	0	0	0	0	0	1.811233	0
tae-miR1120b-3p	0	0	0	7.2951	0	2.4183	0	0	0	0	0	0	0	3.2378	0	0
tae-miR1122b-3p	0	0	0	0	0	0	0	0	3.5266	0	0	0	0	0	1.175533	0
tae-miR1122c-3p	0	0	0	0	0	0	3.9655	0	0	0	0	0	0	0	1.321833	0
tae-miR1123	1.3234	0	0	0	0	0	0	0	0	0	0	0	0.441133	0	0	0
tae-miR1125	1.3234	0	0	0	0	0	0	0	0	0	20.2215	0	0.441133	0	0	6.7405
tae-miR1127b-3p	0	0	9.4908	0	2.6791	2.4183	0	10.8675	0	0	0	0	3.1636	1.699133	3.6225	0
tae-miR1130a	2.6468	0	0	0	0	0	0	0	0	0	0	0	0.882267	0	0	0
tae-miR1135	0	0	7.1181	0	0	0	0	0	0	0	0	0	2.3727	0	0	0
tae-miR1136	0	0	0	3.6476	0	0	0	5.4337	0	12.5047	0	0	0	1.215867	1.811233	4.168233
tae-miR156	1.3234	0	1.1863	0	2.6791	0	0	0	5.2899	0	6.7405	0	0.836567	0.893033	1.7633	2.246833
tae-miR159a	341224.4563	317265.4529	314936.6788	324745.7652	386330.3917	395848.196	341516.8038	350770.2339	411112.6001	377610.3539	371799.1062	342780.9599	324475.5293	368974.7843	367799.8793	364063.4733
tae-miR159b	341224.4563	317265.4529	314936.6788	324745.7652	386330.3917	395848.196	341516.8038	350770.2339	411112.6001	377610.3539	371799.1062	342780.9599	324475.5293	368974.7843	367799.8793	364063.4733
tae-miR160	11.9108	4.3798	7.1181	10.9427	8.0372	0	0	16.3012	5.2899	18.757	6.7405	0	7.8029	6.326633	7.197033	8.499167
tae-miR164	2.6468	2.9198	0	0	0	0	0	0	0	0	0	0	1.855533	0	0	0
tae-miR167a	5.2937	14.5992	10.6771	10.9427	13.3953	4.8367	7.931	16.3012	1.7633	0	13.481	6.1722	10.19	9.7249	8.665167	6.551067
tae-miR167c-5p	15.8811	42.3377	30.845	58.3609	45.5439	29.0201	39.655	32.6025	8.8164	43.7664	33.7025	43.2056	29.687933	44.3083	27.024633	40.224833
tae-miR1847-5p	3.9703	2.9198	0	0	2.6791	0	0	0	0	0	0	0	2.2967	0.893033	0	0
tae-miR319	10399.4484	5565.2154	6083.578	5803.2653	5457.2343	4582.7519	3604.6396	4939.2779	2255.2467	5477.0539	5230.6261	6425.2913	7349.413933	5281.083833	3599.7214	5710.990433
tae-miR395a	0	23.3587	5.9317	21.8853	0	2.4183	0	0	10.5797	12.5047	0	0	9.763467	8.1012	3.526567	4.168233
tae-miR395b	0	23.3587	5.9317	21.8853	0	2.4183	0	0	10.5797	12.5047	0	0	9.763467	8.1012	3.526567	4.168233
tae-miR396-5p	17.2045	1.4599	4.7454	18.2378	16.0743	55.6218	31.724	27.1687	7.0532	12.5047	0	37.0334	7.803267	29.977967	21.981967	16.5127
tae-miR397-5p	632.5956	646.7446	841.1187	353.8132	249.1521	210.3955	87.241	103.2412	35.2658	112.5422	67.405	290.0948	706.819633	271.120267	75.249333	156.680667
tae-miR398	2092.3298	2935.8993	4620.8144	769.6348	1671.7301	1274.4645	582.9285	630.3149	393.2135	281.3555	188.7339	870.2844	3216.347833	1238.6098	535.485633	446.791267
tae-miR399	0	0	1.1863	0	0	0	0	0	0	0	0	0	0.395433	0	0	0
tae-miR408	46.3198	93.4349	74.7397	87.5414	53.5811	16.9284	3.9655	0	1.7633	0	0	24.6889	71.498133	52.683633	1.9096	8.229633
tae-miR444a	199.8367	205.8487	297.7726	178.7304	152.7061	89.4785	95.172	92.3737	61.7151	93.7852	107.848	74.0668	234.486	140.305	83.086933	91.9
tae-miR444b	199.8367	205.8487	297.7726	178.7304	152.7061	89.4785	95.172	92.3737	61.7151	93.7852	107.848	74.0668	234.486	140.305	83.086933	91.9
tae-miR5048-5p	11589.2046	13213.7367	9176.3799	7021.5498	8256.8463	7670.9705	12542.877	19920.1239	18861.9027	17712.8923	26557.5605	15257.7523	11326.4404	7649.788867	17108.3012	19842.73503
tae-miR5050	3.9703	10.2194	18.9815	0	5.3581	2.4183	15.862	48.9037	5.2899	6.2523	6.7405	0	11.057067	2.592133	23.351867	4.330933
tae-miR5062-5p	525.3984	471.5542	366.5807	736.8068	246.473	171.7021	400.5155	304.2899	186.9086	393.8977	451.6133	419.7116	454.5111	384.993967	297.238	421.740867
tae-miR5200	0	1.4599	0	0	0	0	0	0	0	0	0	0	0.486633	0	0	0
tae-miR531	39.7027	20.4389	21.3542	83.8938	58.9392	14.51	31.724	16.3012	7.0532	137.5516	60.6645	74.0668	27.165267	52.447667	18.359467	90.760967
tae-miR5384-3p	11.9108	2.9198	7.1181	80.2463	66.9764	24.1834	174.482	65.205	49.3721	112.5422	67.405	111.1001	7.316233	57.135367	96.353033	97.015767
tae-miR7757-5p	20724.7852	23370.4007	15921.9385	25638.6875	12259.3539	8797.9164	17091.3056	22821.7459	8765.3098	17631.6119	19864.2464	16720.5708	20005.70813	15565.31927	16226.12043	18072.14303
tae-miR9652-3p	3.9703	0	4.7454	0	0	2.4183	3.9655	0	0	0	0	0	2.905233	0.8061	1.321833	0
tae-miR9652-5p	43.6729	75.9158	60.5036	80.2463	101.8041	48.3668	63.448	86.94	45.8455	68.7758	121.329	92.5834	60.030767	76.805733	65.411167	94.2294
tae-miR9653a-3p	0	30.6583	0	0	0	0	0	0	0	6.2523	6.7405	37.0334	10.219433	0	0	16.6754
tae-miR9653b	71.4648	65.6964	5.9317	200.6157	72.3345	82.2235	309.309	152.145	67.005	312.6172	262.8794	339.4726	47.697633	118.391233	176.153	304.989733
tae-miR9654b-3p	0	0	0	0	0	4.8367	0	0	1.7633	0	0	0	0	1.612233	0.587767	0
tae-miR9656-3p	5.2937	20.4389	11.8635	10.9427	8.0372	4.8367	11.8965	0	5.2899	6.2523	6.7405	12.3445	12.532033	7.938867	5.7288	8.445767
tae-miR9657a-3p	22.4982	35.0381	26.0996	0	32.1487	4.8367	19.8275	21.735	21.1595	12.5047	13.481	18.5167	27.878633	12.328467	20.907333	14.834133
tae-miR9657b-3p	263.3609	218.988	297.7726	350.1656	217.0034	123.3353	333.102	135.8437	89.9277	256.3461	215.6959	271.5781	260.0405	230.1681	186.291133	247.873367
tae-miR9657c-3p	263.3609	218.988	297.7726	350.1656	217.0034	123.3353	333.102	135.8437	89.9277	256.3461	215.6959	271.5781	260.0405	230.1681	186.291133	247.873367
tae-miR9658-3p	420.8481	300.7435	409.2891	897.2993	527.7738	183.7937	218.1025	320.5912	79.348	118.7945	202.2149	314.7837	376.960233	536.288933	206.0139	211.931033
tae-miR9659-3p	1.3234	0	7.1181	0	0	0	0	0	0	0	0	0	2.813833	0	0	0
tae-miR9660-5p	0	0	1.1863	0	0	0	0	0	0	0	0	0	0.395433	0	0	0
tae-miR9661-5p	34.409	10.2194	17.7952	18.2378	29.4696	53.2035	59.4825	21.735	19.3962	0	26.962	24.6889	20.807867	33.636967	33.5379	17.216967
tae-miR9662a-3p	73408.8831	83749.7755	82004.9233	78280.2492	57069.2214	62320.5895	95021.3146	80457.5217	52743.5014	62485.9322	58271.6016	89466.4724	79721.19397	65890.02003	76074.11257	70074.66873
tae-miR9662b-3p	73399.6191	83749.7755	82002.5506	78280.2492	57066.5424	62320.5895	95021.3146	80457.5217	52739.9748	62485.9322	58264.8611	89466.4724	79717.31507	65889.12703	76072.93703	70072.4219
tae-miR9663-5p	7.9405	0	0	21.8853	0	0	0	0	0	0	0	0	2.646833	7.2951	0	0
tae-miR9664-3p	1912.3445	878.8719	1147.1958	893.6518	1444.0104	437.7193	2030.3361	1928.9809	1283.6744	3401.2755	3134.3314	2376.3085	1312.804067	925.127167	1747.6638	2970.638467
tae-miR9666b-5p	0	0	0	0	0	4.8367	0	0	0	0	0	0	0	1.612233	0	0
tae-miR9666c-5p	0	0	0	0	0	4.8367	0	0	0	0	0	0	0	1.612233	0	0
tae-miR9670-3p	0	0	0	0	2.6791	0	0	5.4337	0	0	0	0	0	0.893033	1.811233	0
tae-miR9671-5p	0	0	0	0	2.6791	0	0	0	0	0	0	0	0	0.893033	0	0
tae-miR9672a-3p	2.6468	4.3798	0	3.6476	0	0	3.9655	0	1.7633	0	13.481	0	2.3422	1.215867	1.9096	4.493667
tae-miR9672b	2.6468	4.3798	0	3.6476	0	0	3.9655	0	1.7633	0	13.481	0	2.3422	1.215867	1.9096	4.493667
tae-miR9673-5p	1.3234	7.2996	0	0	0	2.4183	0	0	0	6.2523	0	0	2.874333	0.8061	0	2.0841
tae-miR9674a-5p	2.6468	0	0	7.2951	0	0	0	0	0	6.2523	0	18.5167	0.882267	2.4317	0	8.256333
tae-miR9674b-5p	37.0558	29.1984	47.4538	29.1805	21.4324	4.8367	51.5515	21.735	24.686	0	33.7025	6.1722	37.902667	18.4832	32.6575	13.291567
tae-miR9675-3p	0	0	0	0	0	0	0	0	1.7633	0	0	0	0	0	0.587767	0
tae-miR9676-5p	3354.8742	5321.4087	4451.1671	4161.864	2298.6289	1286.5562	2220.6801	2173.4996	1061.5	2550.9566	2352.4337	2691.0922	4375.816667	2582.3497	1818.5599	2531.494167
tae-miR9678-3p	0	0	1.1863	0	0	0	0	0	0	0	0	0	0.395433	0	0	0
tae-miR9679-5p	2.6468	0	0	0	0	0	0	10.8675	1.7633	0	0	18.5167	0.882267	0	4.210267	6.172233
tae-miR9772	0	0	3.559	0	0	0	0	0	0	6.2523	6.7405	0	1.186333	0	0	4.330933
tae-miR9776	1944.1066	2578.2189	2714.3577	2578.8237	1586.0003	931.0604	2101.7151	2303.9096	960.9925	1869.451	1314.397	1975.1136	2412.227733	1698.628133	1788.8724	1719.653867
tae-miR9777	113.8143	62.7766	74.7397	62.0085	115.1993	79.8052	83.2755	59.7712	28.2126	131.2992	53.924	92.5834	83.776867	85.671	57.086433	92.6022
tae-miR9778	1735.006	1909.5755	1361.9243	1951.4437	1001.9664	609.4214	1550.5106	1445.3772	800.5332	1181.6931	1341.359	1394.924	1668.835267	1187.6105	1265.473667	1305.992033
tae-miR9779	71.4648	70.0762	62.8763	87.5414	56.2601	31.4384	71.379	32.6025	24.686	18.757	53.924	55.5501	68.1391	58.4133	42.889167	42.7437
