# Supplementary material for: Physiological and Transcriptomic Analysis of Bread Wheat MicroRNAs in Response to Zinc Availability
Source: Biomolecules. 2026 Jan 2;16(1):75. doi: 10.3390/biom16010075 (PMC12838673; doi:10.3390/biom16010075)
Supplement: Supplementary file 1 [file biomolecules-16-00075-s001.zip › Table S5-Novel prediction miRNs_20250613_105540.csv]

miRNA name	miRNA seq	miRNA len	pre-miRNA name	pre-miRNA seq	pre-miRNA len	pre position	energy
6A_34098	ucgcuuggugcagaucgggac	21	6A_34098	ucgcuuggugcagaucgggacccuccgcccgccccgacgggccggaucccgccuugcaccaagugaau	68	6A(+):53784507-53784575
6B_36753	ucgcuuggugcagaucgggac	21	6B_36753	ucgcuuggugcagaucgggacccuccgcccgccccgacgggccggaucccgccuugcaccaagugaau	68	6B(-):103294159-103294227
6D_38144	ucgcuuggugcagaucgggac	21	6D_38144	ucgcuuggugcagaucgggacccucagcccgccccgacgggccggaucccgccuugcaccaagugaau	68	6D(+):43191743-43191811
5D_33442	uguguucucaggucaccccuu	21	5D_33442	ggagugccacugagaacacaagcgcggguuccuuugucaggugcucuggaucgcaugcgauuguguucucaggucaccccuu	82	5D(-):400242432-400242514
5A_28434	uguguucucaggucaccccuu	21	5A_28434	ggagugccacugagaacacaagcgcgggcuccuuugucaggugcuucggaucgcaugcgauuguguucucaggucaccccuu	82	5A(-):505600452-505600534
5B_30824	uguguucucaggucaccccuu	21	5B_30824	ggagugccucugagaacacaagcgcggguuccuuugucaggugcuuuggaucgccugcaauuguguucucaggucaccccuu	82	5B(-):480241475-480241557
7B_44463	ugcaucauuuggaacucgccg	21	7B_44463	ugcaucauuuggaacucgccggugcgauagcacgcagcaugaccugguguucaucaccggcaaguuccagacgaugcagg	80	7B(-):732433650-732433730
7D_45782	ugcaucauuuggaacucgccg	21	7D_45782	ugcaucauuuggaacucgccggugcgauagcacgcagcaugaccuggcguucaucaccggcaaguuccagacgaugcagg	80	7D(+):629613997-629614077
2A_9600	ugccaaaggagaguugcccug	21	2A_9600	gggcuccucuuuauuggcagggagcgugugaggccauguagccccauucagcgcucugccaaaggagaguugcccug	77	2A(-):652328872-652328949
2D_14180	ugccaaaggagaguugcccug	21	2D_14180	gggcuccucuuuauuggcagggagcgugugaggccauguagcuccauucagcgcucugccaaaggagaguugcccug	77	2D(-):507824577-507824654
2B_11960	ugccaaaggagaguugcccug	21	2B_11960	gggcuccucuuuauuggcagggagcgugugaggccauguagcuccauucagcgcucugccaaaggagaguugcccug	77	2B(-):596648906-596648983
5D_33444	uguuuucccaggucaccccuu	21	5D_33444	ggagugacacugagaaaacaagugcggauuccuuuuuugacucguauuuggaucgcaguuguuuucccaggucaccccuu	80	5D(-):400265119-400265199
5A_28436	uguuuucccaggucaccccuu	21	5A_28436	ggagugucacugagaacacaagugcggauuccuuuuuugauucgucguauuuugaaucgcaguuguuuucccaggucaccccuu	84	5A(-):505603318-505603402
5B_30826	uguuuucccaggucaccccuu	21	5B_30826	ggagugacacugagaaaacaagugcggauuccuuuuuugacucguauuuggaucgcagcuguuuucccaggucaccccuu	80	5B(-):480283250-480283330
5D_32728	uugagacgagaucuccccaua	21	5D_32728	uugagacgagaucuccccauaccacauagcggcagcucggcuccgugcacgcguauggggagaucucgccucaac	75	5D(+):557480985-557481060
4A_21732	uugagacgagaucuccccaua	21	4A_21732	uugagacgagaucuccccauaccacauagcggcagcucggcuccgugcacgcguauggggagaucuugccucaac	75	4A(+):609557179-609557254
5B_30174	uugagacgagaucuccccaua	21	5B_30174	uugagacgagaucuccccauaggcccauaccacauagcggcagcucggcuccgugcacgcguauggggagaucucgccucaac	83	5B(+):711095923-711096006
7D_45053	gucucugccaauucuucgugu	21	7D_45053	gcgaaggauuugcagauacuccguaaaaucacuuuauggagucucugccaauucuucgugu	61	7D(+):150757024-150757085
7B_42433	gucucugccaauucuucgugu	21	7B_42433	gcgaaggauuugcagauacuccguaaaaucacuuuauggagucucugccaauucuucgugu	61	7B(+):112632601-112632662
6A_34813	cgguuccucucuuguuugcgaa	22	6A_34813	cgcccacaacggagaaaccggccagccggccgguuccucucuuguuugcgaa	52	6A(+):612093919-612093971
1D_5780	ugagaagguagaucauaauagc	22	1D_5780	ugagaagguagaucauaauagcugagcgaaaugaaagugauauuguugcucaauuguuaugaucugcuucucauc	75	1D(+):51038117-51038192
1D_5768	ugagaagguagaucauaauagc	22	1D_5768	ugagaagguagaucauaauagcugagcgaaaugaaagugauauuguugcuuaauuguuaugaucugcuucucauc	75	1D(+):50960030-50960105
5B_31004	uucggaccaggcuucauuccc	21	5B_31004	gaaugacgccggguccgaaagagagacgcgcgcauggugugcguguggcgcguuucggaccaggcuucauuccc	74	5B(-):562984084-562984158
5D_33582	uucggaccaggcuucauuccc	21	5D_33582	gaaugacgccggguccgaaagagagacgcgcgcauggcgugcguguggcgcguuucggaccaggcuucauuccc	74	5D(-):458932222-458932296
5A_28596	uucggaccaggcuucauuccc	21	5A_28596	gaaugacgccggguccgaaagagagacgcauggcgugcguguggcgcguuucggaccaggcuucauuccc	70	5A(-):578021264-578021334
4D_25679	uucggaccaggcuucauuccc	21	4D_25679	ggaauguugucugguuggagaccuggcucgcacgacggaucgaucggcggcgggcgugcgcgcgcgguuucggaccaggcuucauuccc	89	4D(+):450196308-450196397
4A_22086	gugggccuggucugggugugcu	22	4A_22086	gugggccuggucugggugugcuauugcuggcccgcccguuccaagu	46	4A(+):732968194-732968240
1D_7355	cauggccaaggccucugagguucgc	25	1D_7355	cauggccaaggccucugagguucgcgugaccuuuuaggccucgcccaugg	50	1D(-):490933681-490933731
7A_40625	cucgccggucgcgcgaccucccuu	24	7A_40625	agagaggugcagcgagaggaacuggagcucggccagaucgugccguugccauccuccucgccggucgcgcgaccucccuu	80	7A(+):540138446-540138526
5D_33500	ggauggaucugacggcugua	20	5D_33500	acggccuggauucaucugauggauggaucugacggcugua	40	5D(-):426286214-426286254
3B_17482	ccuugccggugugcacgagcucccg	25	3B_17482	ccuugccggugugcacgagcucccgauggagagcgcgccgccgucaagc	49	3B(+):769215785-769215834
3B_17484	ccuugccggugugcacgagcucccg	25	3B_17484	ccuugccggugugcacgagcucccgauggagagcgcgccgccgucaagc	49	3B(+):769223229-769223278
1B_3755	ugguuuggucagggcuggaau	21	1B_3755	guccuccuuuggcuauaaccuuugugguuuggucagggcuggaau	45	1B(+):503628363-503628408
4B_24052	gcgagcauccguguggccug	20	4B_24052	gcgagcauccguguggccugguggcuagcgcggucugcuugcg	43	4B(+):618260142-618260185
5D_32192	cuucgcuggcugcgcguucgcc	22	5D_32192	cuucgcuggcugcgcguucgccuugcggugagcgcgucgccgucgaa	47	5D(+):387192719-387192766
3D_20105	ggcgacaguguccaugaucacaag	24	3D_20105	ggcgacaguguccaugaucacaagcccucgacaagccugauagucuucuuguucauugucugcagcacugucggcauca	79	3D(-):135161572-135161651
3B_17879	ggcgacaguguccaugaucacaag	24	3B_17879	ggcgacaguguccaugaucacaagcccucgacaagccugauagucuucuuguucauugucugcagcacugucggcauca	79	3B(-):191253641-191253720
3A_15735	ggcgacaguguccaugaucacaag	24	3A_15735	ggcgacaguguccaugaucacaagcccucgacaagccugauagucuucuuguucauugucugcagcacugucggcauca	79	3A(-):150067204-150067283
7A_41012	ugcaucauuuggaacucgcc	20	7A_41012	ugcaucauuuggaacucgcccggugcaauagcacgcagcgugacuugguguucaucaccggcaaguuccagacaaugcagg	81	7A(+):725643976-725644057
5B_29161	aggucaugcuggaguuucauc	21	5B_29161	ugaagcugccagcaugaucugaugaccuaacucauggaucagaguccaugucaaucaggucaugcuggaguuucauc	77	5B(+):66745767-66745844
5D_33016	aggucaugcuggaguuucauc	21	5D_33016	ugaagcugccagcaugaucugaugaccuaagucauggaucagaauccaugucaaucaggucaugcuggaguuucauc	77	5D(-):63632615-63632692
5A_27902	aggucaugcuggaguuucauc	21	5A_27902	ugaagcugccagcaugaucugaugaccuaacucauggaucagaauccaugucaaucaggucaugcuggaguuucauc	77	5A(-):53588820-53588897
7A_42128	gggucugauaccaugcgagaguug	24	7A_42128	acucuaacaugauaugagacccguagcucaggcuaggggucugauaccaugcgagaguug	60	7A(-):708623505-708623565
5B_29354	uucgccggagcagcgugcaga	21	5B_29354	uucgccggagcagcgugcagagaagagaucccgcgcgcugcucggucgaacg	52	5B(+):248806642-248806694
2D_13222	agcugcacauccacguccaag	21	2D_13222	uggacgaggaugugcagcugcgguaggacucucagcuacgaccggcagcugcacauccacguccaag	67	2D(+):568229242-568229309
2B_10944	agcugcacauccacuuccaag	21	2B_10944	uggacgaggaugugcagcugcgguaggacguucagcuacgaccggcagcugcacauccacuuccaag	67	2B(+):680766703-680766770
2A_8446	agcugcacauccacuuccaag	21	2A_8446	uggacgaggaugugcagcugcgguaggacguucagcuacgaccggcagcugcacauccacuuccaag	67	2A(+):707747484-707747551
7B_43716	ggagggcuuugagugagaug	20	7B_43716	uucucccucaaaggccuccgacggagggcuuugagugagaug	42	7B(-):223754319-223754361
7A_41564	ggagggcuuugagugagaug	20	7A_41564	uucucccucaaaggccuccgacggagggcuuugagugagaug	42	7A(-):264856027-264856069
7D_46522	ggagggcuuugagugagaug	20	7D_46522	uucucccucaaaggccuccgacggagggcuuugagugagaug	42	7D(-):247323705-247323747
4B_23445	ucucucccgugguagucucca	21	4B_23445	ugcacugccgacgguucuuugccuggacaauucuucucucccgugguagucucca	55	4B(+):95373286-95373341
5D_33194	acgccgcaugcuucuccuggu	21	5D_33194	aggagaaguacguggcgugcgccccccugcaccgcgaaugggagaagcacagggggcgcacgccgcaugcuucuccuggu	80	5D(-):263149349-263149429
1A_2330	auucgcaucacgugaaguuucucu	24	1A_2330	augagauaucgucccaugcgaauagccuuuaaauucgcaucacgugaaguuucucu	56	1A(-):90163899-90163955
4A_22433	ugaauccucgccuguacuuau	21	4A_22433	ugaauccucgccuguacuuauacagguacagugaggauuca	41	4A(-):213070462-213070503
7B_43349	ugaauccucgccuguacuuau	21	7B_43349	ugaauccucgccuguacuuauagagguacagugaggauuca	41	7B(-):1750805-1750846
6A_34925	uuucugaaggguuuaucgagg	21	6A_34925	uuucugaaggguuuaucgaggaagagguggguugugcaucucuccucgaugaaaccuucggauauc	66	6A(-):29948429-29948495
6D_39726	cacgugcgcuccuucuccagc	21	6D_39726	uggagaagcagggcacgugcucgauccaucgacccaaagcgguugcagcacgugcgcuccuucuccagc	69	6D(-):429212154-429212223
6A_35484	cacgugcgcuccuucuccagc	21	6A_35484	uggagaagcagggcacgugcucgauccauggacccaaagcgguugcagcacgugcgcuccuucuccagc	69	6A(-):574411501-574411570
6B_37684	cacgugcgcuccuucuccagc	21	6B_37684	uggagaagcagggcacgugcucgauccauauggacccaaagcgguugcagcacgugcgcuccuucuccagc	71	6B(-):646613373-646613444
4D_26074	agagcgcaccgccgucgaggg	21	4D_26074	cucgccggucgcgcguucucccucagcggugagagcgcaccgccgucgaggg	52	4D(-):70592533-70592585
4D_26070	agagcgcaccgccgucgaggg	21	4D_26070	cucgccggucgcgcguucucccucagcggugagagcgcaccgccgucgaggg	52	4D(-):70586231-70586283
1A_1791	guucgggcaguugcgguagugcug	24	1A_1791	gcucugccgcagcugcccggacaguguuacacuguucgggcaguugcgguagugcug	57	1A(+):564253127-564253184
4B_24209	cuggcugugaugacaacua	19	4B_24209	cuggcugugaugacaacuagauuauuucuucauaccuuaauuucaguuaaggaccaaaucugaugacuuuauuugugcgugucugagccgg	91	4B(-):16391806-16391897
7A_40511	ggugagcgcgucgucgucgaacg	23	7A_40511	uucgccggcugcguguucgccuugcggugagcgcgucgucgucgaacg	48	7A(+):448351987-448352035
3A_14964	uuaggauugggucuucaaggugcu	24	3A_14964	uuaggauugggucuucaaggugcugauuccaaaggaauuuacacaugagguccgaccucuggaa	64	3A(+):458190459-458190523
7A_42011	gugccccuguggucucgcg	19	7A_42011	gugccccuguggucucgcguucgagucucucaggugcacau	41	7A(-):662170568-662170609
2A_8824	guuugggcagcugcgguagugcug	24	2A_8824	gcucugccgcagcugcccggacaguguuacacuguuugggcagcugcgguagugcug	57	2A(-):52603077-52603134
7A_42013	gugccccuguggucucgcg	19	7A_42013	gugccccuguggucucgcguucgagucucucaggugcacau	41	7A(-):662170786-662170827
6B_37574	uaucaagcacucaucgacagu	21	6B_37574	cugccggugagugcuuuauaucuucuugauaauuuuggcuaaacacaagaagaaagaagauaucaagcacucaucgacagu	81	6B(-):584582769-584582850
6D_38974	uuacgugacgcggcagagccu	21	6D_38974	aaaggacacgucgcaugauuagaucacucgagagaagauuacgugacgcggcagagccu	59	6D(-):5194710-5194769
6D_37927	uuacgugacgcggcagagccu	21	6D_37927	aaaggacacgucgcaugauuagaucacucgagagaagauuacgugacgcggcagagccu	59	6D(+):5065888-5065947
4A_22307	ucauuaagguccucgaggugc	21	4A_22307	ucauuaagguccucgaggugcaauaaguguguacauaagugacacaucugaaauaguucgaggaccuaugugacaccu	78	4A(-):67171822-67171900
1B_4297	uuccucugcuuccaagguuaccaug	25	1B_4297	uuccucugcuuccaagguuaccaugguggugaaggaggaagagaggaa	48	1B(-):49618773-49618821
3B_16870	uuccucugcuuccaagguuaccaug	25	3B_16870	uuccucugcuuccaagguuaccauggcggugaaggaggaagagaggaa	48	3B(+):244663049-244663097
7D_45450	uucgugggagcagcgugccugg	22	7D_45450	uucgugggagcagcgugccuggccucaaggccgcgcgcuccuccgccgaacg	52	7D(+):464271072-464271124
3D_19017	gguugccucgcugcuacguucggg	24	3D_19017	uacgacagcuagcagguuagaggguucugcccacaaucgauacccagcgcaccugguugccucgcugcuacguucggg	78	3D(+):145320966-145321044
3A_14950	ucauugacccccuuuuguuuu	21	3A_14950	ucauugacccccuuuuguuuuacaauccuaccuaauuagacccuaacuagauaggauuguaaaacaaauggggcucaaagauu	83	3A(+):444328394-444328477
4A_23037	cagcgcuaccgccgcuggccggaca	25	4A_23037	cagcgcuaccgccgcuggccggacaguguuacacugcccggacagcugugguaguguuac	60	4A(-):697813730-697813790
1A_1031	uuuucagaugggacgguagauu	22	1A_1031	ucaaucgugcuaucuucuggauauauacauagguauaguagacaaguuuucagaugggacgguagauu	68	1A(+):12588439-12588507
2A_9749	guucccgauccagcgccg	18	2A_9749	guucccgauccagcgccgcaaguaccgugccgguauugagaaccugu	47	2A(-):731159966-731160013
3D_19572	ucucgacucacgaggcgugcgugu	24	3D_19572	ucucgacucacgaggcgugcguguccaaggugcucguccacuccucgugagucaagag	58	3D(+):557719842-557719900
7A_41874	uuggucgguugucagcuacagu	22	7A_41874	ggcgaacaagcgaacggcacguguuuucacucacacgagcgaaccgccucuuggucgguugucagcuacagu	72	7A(-):612589139-612589211
2B_12101	guucccgauccagcgccg	18	2B_12101	guucccgauccagcgccgcaaguaccgugccgguauugagaaccugu	47	2B(-):725963451-725963498
7B_42940	cagcgucuucccauuguucuc	21	7B_42940	cagcgucuucccauuguucucugaaugcacauucucucggcuuguugcugagacguguauuuggagaacaacggggaggugcugc	85	7B(+):570926969-570927054
7D_47148	cuaacugugguaucugcugga	21	7D_47148	uggcaugagaccauccuugcgucaucgaaugcaguggugacuaacugugguaucugcugga	61	7D(-):621297266-621297327
6B_36462	cucgucggagcagcgugcagc	21	6B_36462	cucgucggagcagcgugcagcggacuaaagucccgcgcgcuccuccguugagcg	54	6B(+):683210483-683210537
3D_20775	ucucgucggagcugcaugcggcu	23	3D_20775	ucucgucggagcugcaugcggcuuuggcuugcgcgcaccucggucgagcg	50	3D(-):601483099-601483149
2D_12296	uugacgucgaugauccccacc	21	2D_12296	uugacgucgaugauccccaccuugucacgcagcucuuggaaacgaacagugacaaggucgggaucaucgacgucaagc	78	2D(+):5711551-5711629
1D_6319	ucugcccgaguggcuuuaucuguua	25	1D_6319	ggacggugaugagggcgaugaguauuaagccugccuccuggugcuuucccaaggcuugcuacugcuauccuaugaucugcccgaguggcuuuaucuguua	100	1D(+):438370792-438370892
2D_12323	ucggugcugaugguagacugu	21	2D_12323	acguguagccucagcgaucugaaguuguacuucggugcugaugguagacugu	52	2D(+):11148816-11148868
7A_42204	guucgggcagcugcgguagugcug	24	7A_42204	gcucugccgcagcugcccggacaguguuacacuguucgggcagcugcgguagugcug	57	7A(-):735977550-735977607
7A_40179	guucgggcagcugcgguagugcug	24	7A_40179	gcucugccgcagcugcccggacaguguuacacuguucgggcagcugcgguagugcug	57	7A(+):118426208-118426265
1A_2896	guucgggcagcugcgguagugcug	24	1A_2896	gcucugccgcagcugcccggacaguguuacauuguucgggcagcugcgguagugcug	57	1A(-):564258440-564258497
3D_19510	acgggugaugggcaagauuugagg	24	3D_19510	acgggugaugggcaagauuugaggcgacggguaaggguauggaguggcucuacccguaccca	62	3D(+):524777192-524777254
Un_47300	uagccagggaugacuugccua	21	Un_47300	uagccagggaugacuugccuaugucuuguuccucccucaaggcuuaauuggccuuggggugugguuucaugggcagucuccuuggcuag	89	Un(+):31864245-31864334
7A_42069	cucgccgaccucgacgccgc	20	7A_42069	cucgccgaccucgacgccgcugugugccucugcaccgccaucagggccaacauccucggcaucaagcucgacguccccaucg	82	7A(-):674802163-674802245
7D_45228	cgcgcacaugcacggccgga	20	7D_45228	cgcgcacaugcacggccggacuggucugcaucccgcgcaccc	42	7D(+):306483052-306483094
1D_6733	gugccugccucugauccuca	20	1D_6733	gugccugccucugauccucauccugaggaacagacugaaaua	42	1D(-):89240596-89240638
1B_4841	gugccugccucugauccuca	20	1B_4841	gugccugccucugauccucauccugaggaacagacugaaaua	42	1B(-):142523889-142523931
1D_6022	ucacucagccacgcaacccug	21	1D_6022	ucacucagccacgcaacccugcccuccuccggacacuugcgggugcaggguugcgugccugagugagaugag	72	1D(+):270210562-270210634
2A_8243	ugcaccgguucgugucuggaa	21	2A_8243	ccaggcacgaaccggugcaaaaggugcugcccgcugcguggcggcagcgcgcaacccuuuugcaccgguucgugucuggaa	81	2A(+):582961852-582961933
1B_4252	ggugggugcuuugugauuugugga	24	1B_4252	cacaaaucacaaagcaucuaaucucuccccucugauuuuagguggggguggggugggugcuuugugauuugugga	75	1B(-):18688795-18688870
4A_22154	acugaaauaguugucgcugga	21	4A_22154	acugaaauaguugucgcuggaguagcugaaguucagcuacuccagcgacaacuauuucgguac	63	4A(+):740662670-740662733
7D_46430	ucggccucgcgcucgcccuc	20	7D_46430	gggcguucgcgcgggccgaccgccggaagcccgucuucgcggccaaggucggccucgcgcucgcccuc	68	7D(-):169390554-169390622
7B_43608	ucggccucgcgcucgcccuc	20	7B_43608	gggcguucgcgcgggccgaccgccggaagcccgucuucgcggccaaggucggccucgcgcucgcccuc	68	7B(-):134562577-134562645
2D_14476	aaguugagacacuuauugggacgg	24	2D_14476	gucccaaaauaagugucucaacuuuguacuaacuuuaguacgaaguuguacuaaaguugagacacuuauugggacgg	77	2D(-):650775015-650775092
2B_11841	uccgucccacaauagaagauu	21	2B_11841	uccgucccacaauagaagauuguuuuucaagcuuacauagcuugaaaaacgaucuucuaucgugggacgaaggga	75	2B(-):482720681-482720756
4A_21455	ugcccacgguagaaccgcucc	21	4A_21455	aacgguaguaccguaggcauccgcgguaguaccgcgcgguggcgcgauaguaccgcaggugcccacgguagaaccgcucc	80	4A(+):527315205-527315285
4B_23950	ccucugcucguccuccug	18	4B_23950	ccucugcucguccuccuggcagaggaggaagaggacaagggaggag	46	4B(+):581808316-581808362
6B_36208	cuucugauuuacucgucgugg	21	6B_36208	cuucugauuuacucgucgugguuuuaguccaaauuugaacuaaaaccacgacgaguaaaucggaaugg	68	6B(+):516080921-516080989
5A_28155	uucgccggagcagcgugcaga	21	5A_28155	uucgccggagcagcgugcagagaagagaucccgcgcgcugcuccgucgaacg	52	5A(-):298549505-298549557
7B_42284	gccugcgcgagacuccgucga	21	7B_42284	gccggggucccuugcggcuuuggccugcgcgagacuccgucga	43	7B(+):23594118-23594161
1A_1655	guuuccuaccgcuaaagucccugg	24	1A_1655	ccaagcacuuuggugguaggguugugcaggcuaucaccagcccgguuggcgguagcgauguuuccuaccgcuaaagucccugg	83	1A(+):502826127-502826210
7B_43951	ggugccccgguggccgucg	19	7B_43951	ggugccccgguggccgucgucggcacggccgguaccgcgugccgaaaggcgugucccucggggcacug	68	7B(-):481660246-481660314
4B_23952	ccucugcucguccuccug	18	4B_23952	ccucugcucguccuccuggcagaggaggaagaggacaagggaggag	46	4B(+):581816395-581816441
2D_12460	caaccucaugucagucguacg	21	2D_12460	caaccucaugucagucguacggugcugguguaggcccgcguuauuguugcuucgcaccggcaugguacgaccgacauggagguuauc	87	2D(+):52016690-52016777
4D_25778	ucccaacaagcccacgcucug	21	4D_25778	aggagguggaaacugcggaggcuguucuucguuaagugcuggacaugaaucccaacaagcccacgcucug	70	4D(+):480975082-480975152
6B_35703	cugucccuuuaguccugguucgcc	24	6B_35703	cgaacuaggacuaaagggucuuuaauaaagcccugucccuuuaguccugguucgcc	56	6B(+):29580322-29580378
3D_18709	cggugcuggugguggucuca	20	3D_18709	uggccgcuguggccggcagcggcgucuccuucagcccaaaaggagggggauggcggugcuggugguggucuca	73	3D(+):2526093-2526166
1A_1882	cgcgcuucccugugagucugc	21	1A_1882	cgcgcuucccugugagucugcugggccuuuagggccuguaauugcacgcccguggccuagcaggcccacagggcagcgcccc	82	1A(+):582571361-582571443
2B_10264	auaucagugauguagccgcgucga	24	2B_10264	auaucagugauguagccgcgucgagcucagguguggacgugauccaucauuuuuuuuccuuuaguggcuacuguggugguguc	83	2B(+):133698839-133698922
4B_24085	uuuuuguuuccgccguaguug	21	4B_24085	acugcagcgggagcaaaaauuaugccauugaauucguacugaaagagugaauucagugguauaguuuuuguuuccgccguaguug	85	4B(+):633138099-633138184
2D_12286	ucugcagagcgacauggcauu	21	2D_12286	ucugcagagcgacauggcauuuuuugggaugaagucucaaaacugacauauucccacaaaaugucaugucgcucugaagaaa	82	2D(+):2042760-2042842
7D_45971	ccugucguucgacgccgagg	20	7D_45971	ccugucguucgacgccgaggaggcgguggccaugagcggcgcggagucgagcggua	56	7D(-):35181909-35181965
1B_5157	accggaucuccugcucgacgg	21	1B_5157	accggaucuccugcucgacgggccgcggcggccgugcccgucuagcaguaaucuggugc	59	1B(-):474754507-474754566
Un_47554	cgcgcuucccugugagucugc	21	Un_47554	cgcgcuucccugugagucugcuggcccuucugggccugcauuugcacacccuaggucuggcaggcccacugggcagcgcgcc	82	Un(+):197142382-197142464
6D_39560	aaguugagacacuuauugggacgg	24	6D_39560	aucccaaaauaagugucucaacuuuaggacaacuuuguacuaaaaguuaguacaaaguugagacacuuauugggacgg	78	6D(-):351138658-351138736
5B_29885	cugucccuuuaguccugguucgcc	24	5B_29885	cgaaccgggacuaaauggucguuacuaaagcccugucccuuuaguccugguucgcc	56	5B(+):621868815-621868871
5A_27668	uggaaggggcaugcagaggag	21	5A_27668	uggaaggggcaugcagaggagcggccaugggagcuuugcuugccucuaggcucuggcucucuccugugccugccucuuccauuccug	87	5A(+):663320638-663320725
1B_4951	uucgucgguuuuagcgcgcgcaac	24	1B_4951	uucgucgguuuuagcgcgcgcaacgcggcgggucgcuccagcgggcgcgcaauaacggugcgcgcgcuacaccgaguugg	80	1B(-):217559832-217559912
7B_43081	cugucccuuuaguccugguucgcc	24	7B_43081	cgaaccgggacuaaagggucguuacuaaagcccugucccuuuaguccugguucgcc	56	7B(+):637591292-637591348
3D_18886	guuccucucucacccgcccgc	21	3D_18886	guuccucucucacccgcccgcucggcucuggugcgcgagccaccgccggcgcggcgagccaggacggagcgg	72	3D(+):73721155-73721227
1B_3244	uucgccggagcagcgugcugugg	23	1B_3244	uucgccggagcagcgugcuguggauugaaucccgcgcgcuccuccaucgaac	52	1B(+):107369350-107369402
3D_19877	cucgccggucacgcguccucccu	23	3D_19877	cucgccggucacgcguccucccucagcggugagcgcgccaccgucgaggg	50	3D(-):20747509-20747559
1B_4928	uauaauaguguacagagggag	21	1B_4928	accucuguacacuaauguaagauguuuugcaguucaauuugaacuguaaaaacgucuuauaauaguguacagagggag	78	1B(-):191709562-191709640
7A_42049	ccucgccgguuguacguuccccgu	24	7A_42049	ccucgccgguuguacguuccccguguggugagcaugccgccgucgagcg	49	7A(-):671647818-671647867
2B_10194	guuuccuaccgcuaaagucccugg	24	2B_10194	guuuccuaccgcuaaagucccuggcgguaggcuguuagacccuaccgccauggacucuggcgguagcaaaagggu	75	2B(+):88250012-88250087
2B_11015	auugaacuaaggaggggugg	20	2B_11015	aacccucuuuaguucaaucaaguggauuaaauuuccaaaauuacagauuuaguucauuugauugaacuaaggaggggugg	80	2B(+):720801631-720801711
4B_24134	gcagcggcucgugcucga	18	4B_24134	gcagcggcucgugcucgacacugcgaggaugggacggaucuggccggauccuauccugagcaggcgucgggucgguguugcugcua	86	4B(+):662724426-662724512
5B_29635	gggugaacgcgccaccguca	20	5B_29635	ucggcgugcgcgagcaccuugagggugaacgcgccaccguca	42	5B(+):486275370-486275412
7D_46789	gcagcacggcgguggcagu	19	7D_46789	ggccaagcuggcugccuccucuuucgacagcaucgucaacgguggcgaugccgcgaaagaacaccuugcugcuggcagcacggcgguggcagu	93	7D(-):512281594-512281687
3A_16442	uaugacuucucuuagacagug	21	3A_16442	cugugugagagaagucauaggugugaaacacucuucgaugaugaugacgaagcugcaaacacuuaugacuucucuuagacagug	84	3A(-):739784251-739784335
4B_24544	aagggaugggaugaaugcuuugug	24	4B_24544	caaagcauuuaaucucucccuccccccaauuucagauaagggaugggaugaaugcuuugug	61	4B(-):357960901-357960962
Un_47465	ugcucgcugaaaggaauuguc	21	Un_47465	cgauucccuucagcgagcauaucaaauucuugccauguucaguuuuugcuaggauuugccaugcucgcugaaaggaauuguc	82	Un(+):110463763-110463845
3B_18397	uucgccggagcagcgugcuguga	23	3B_18397	uucgccggagcagcgugcugugaauugaaucccgcgcgcuccuccaucgagca	53	3B(-):689011465-689011518
6A_34237	gucccugaugguaggcuguuagac	24	6A_34237	ugugcaggcuaccaccagcccguuuggcgguagcgauguuuccuaccaccaaagucccugaugguaggcuguuagac	77	6A(+):147298462-147298539
5B_30244	gugcugcucaucauagga	18	5B_30244	ggauggugagcagcacgucgugcugcucaucauagga	37	5B(-):13713595-13713632
7B_44454	uguagaaauaggcagcggugc	21	7B_44454	accggugcuuauuuguacaggauaaacgcuuaacuaagcgucucuucuguagaaauaggcagcggugc	68	7B(-):726422839-726422907
5A_28793	ugagaugauaucgcuccauac	21	5A_28793	ugagaugauaucgcuccauacccgguagcggcagcuugacuccgcacacgcguagggggcaaugucaccucaac	74	5A(-):653039557-653039631
4B_24129	ugcucgcugaaaggaauuguc	21	4B_24129	cgauucccuucagcgagcaugucaaauucuugccauguucaguuuuugcuaggauuugccaugcucgcugaaaggaauuguc	82	4B(+):660490504-660490586
2A_9828	uccacaggcuuucuugaacug	21	2A_9828	uccacaggcuuucuugaacugugaacucgcgggcggauuguggcgcucccgccuucucuucggccgccuccgccuguugaugguucaagaaagcccauggaaa	103	2A(-):758894515-758894618
7B_42697	uaugacuucucuuagacagug	21	7B_42697	cugugugagagaagucauaagugugaaacacucuccgaugaugaugacgaagcugcaaacacuuaugacuucucuuagacagug	84	7B(+):382616924-382617008
2B_11151	uccacaggcuuucuugaacug	21	2B_11151	uccacaggcuuucuugaacugugaacucgcggggauuguggcgcugcugccuucucuucggccgccuccgccuguugaugguucaagaaagcccauggaaa	101	2B(+):772062273-772062374
5D_33263	ggugacgggaugggucauuucggu	24	5D_33263	ggugacgggaugggucauuucggucagaugaccgaaaugccccauucccucagcua	56	5D(-):307415797-307415853
4D_25530	ggugacgggaugggucauuucggu	24	4D_25530	ggugacgggaugggucauuucggucaaaugaccgaaaugccccauucccucagcua	56	4D(+):397457945-397458001
1B_3202	ugagaagguagaucauaauagc	22	1B_3202	ugagaagguagaucauaauagcugagcgaaaugaaugugauacaguugcucaauuguuaugaucugcuucucauuugaa	79	1B(+):77543745-77543824
1D_6962	cgaauguauuuuuuauggcuug	22	1D_6962	agccauaauacauacauucagcucuggcaucccacgcacacuguggcuuguguagccgaauguauuuuuuauggcuug	78	1D(-):325491979-325492057
7D_47119	gagucugauaccaugugagaguug	24	7D_47119	ucuaacaugguaucagcuuccuagccccugcuaggagucugauaccaugugagaguug	58	7D(-):615895798-615895856
7A_40626	cucgccggucgcgcgaccucccuu	24	7A_40626	cucgccggucgcgcgaccucccuugcggugggcgcgccgcugucgaggg	49	7A(+):540138502-540138551
5A_28089	ggugacgggaugggucauuucggu	24	5A_28089	ggugacgggaugggucauuucggucaaaugaccgaaaugccccauucccucagcua	56	5A(-):177259143-177259199
4A_21771	uugaucccgguuuaucccaccaac	24	4A_21771	ucaugccaccaaccgggaccaaugguggugggccaggagcgaggcacauugaucccgguuuaucccaccaac	72	4A(+):618055559-618055631
6D_38771	ugagggaguuuugacaagggga	22	6D_38771	cuuugucaaaacucgcauaagauugagcgugauuccauaaaauccugcucaaucuugagggaguuuugacaagggga	77	6D(+):438415846-438415923
1B_5100	cgaauguauuuuuuauggcuug	22	1B_5100	agccauaauacauacauucagcucuggcaucccacgcacacuguggcuugugcagccgaauguauuuuuuauggcuug	78	1B(-):437834566-437834644
7B_42803	uauaauaguguacagagggag	21	7B_42803	accucuguacacuaauguaagauguuuugcaguucaauuugaacuauaaaaacgucuuauaauaguguacagagggag	78	7B(+):454442009-454442087
4B_23903	aucacuuaguagcagcguggguu	23	4B_23903	cuacuacuacggccugucccggggguaauggagaucacuuaguagcagcguggguu	56	4B(+):547413578-547413634
3B_18650	gcuuccuccguaucuuuggcugug	24	3B_18650	aggcgugguaugggaggaagccagauguacgcuuccuccguaucuuuggcugug	54	3B(-):807561659-807561713
1A_2872	aucacuuaguagcagcguggguu	23	1A_2872	ccccucgcuacuacuauggccuguaccgggggcauugguggagaucacuuaguagcagcguggguu	66	1A(-):552503773-552503839
6D_38492	gguguugggaugggucauuucggu	24	6D_38492	gguguugggaugggucauuucggucaaaugaccgaaaugucccauucccucagcua	56	6D(+):223990485-223990541
3B_18648	gcuuccuccguaucuuuggcugug	24	3B_18648	aggcgugguaugggaggaagccagauguacgcuuccuccguaucuuuggcugug	54	3B(-):807556438-807556492
7D_46072	gaaccacuuaguaguagcgcuggg	24	7D_46072	cugcgcuacuacuauggcuuaugcugaaggcaugacgagaaccacuuaguaguagcgcuggg	62	7D(-):62514213-62514275
5A_27282	gcugaucagauguguagcgccugu	24	5A_27282	gcugaucagauguguagcgccugucagucaggcgcugcauaguauaguguggcgccuagaugucggacguuacacgaaagggucagugg	89	5A(+):514277765-514277854
5D_32852	gugcugcucaucauagga	18	5D_32852	ggauggugagcagcacgucgugcugcucaucauagga	37	5D(-):14974522-14974559
3B_18652	gcuuccuccguaucuuuggcugug	24	3B_18652	aggcgugguaugggaggaagccagauguacgcuuccuccguaucuuuggcugug	54	3B(-):807568859-807568913
2B_11724	cgaagcucgggguuuuuuuc	20	2B_11724	gggaggccgaccggcuggaccuggugggccgaggcccaaggaggggggggcuugcagccugccgggccgaagcucgggguuuuuuuc	87	2B(-):394189435-394189522
6D_38296	ugcagcgccggugaaccgcuc	21	6D_38296	ugcagcgccggugaaccgcuccggccucgguggaggaggacgguucaucaacgcuauggcgcc	63	6D(+):88832351-88832414
5B_29886	cugucccuuuaguccugguucgcc	24	5B_29886	cugucccuuuaguccugguucgcccaugaaccgggacagaugggg	45	5B(+):621868847-621868892
7D_45865	guggaccgccuggggccuaugcga	24	7D_45865	guggaccgccuggggccuaugcgaaagcugggucucacgguccauaa	47	7D(-):7192888-7192935
5A_26897	cucucguucagggcuuggu	19	5A_26897	cagguuuugaugcgagaucuacucucguucagggcuuggu	40	5A(+):126870854-126870894
3B_18646	gcuuccuccguaucuuuggcugug	24	3B_18646	aggcgugguaugggaggaagccagauguacgcuuccuccguaucuuuggcugug	54	3B(-):807550928-807550982
4B_24296	guuugugcggugcuagguagggug	24	4B_24296	cccgguggcgccgucugagggaaaguuugugcggugcuagguagggug	48	4B(-):65084214-65084262
4A_23074	uaugacuucucuuagacagug	21	4A_23074	uugugugagagaagucauaagugugaaacacucuacgaugaugaugacgaagcugcaaacacuuaugacuucucuuagacagug	84	4A(-):719139203-719139287
1B_3248	gcugaucggaugggucauuucggu	24	1B_3248	gcugaucggaugggucauuucggucaucaaaugacagaaaugccccauucccucagcua	59	1B(+):110651547-110651606
5D_32213	auuguugugucugucgggugcccc	24	5D_32213	ggcaccgcacacggcuaagagaucucaaggaucaauuguugugucugucgggugcccc	58	5D(+):398541165-398541223
2D_13096	ggugacgggaugggucauuucggu	24	2D_13096	ggugacgggaugggucauuucggucaaaugaccgaaauaucccauucucucagcua	56	2D(+):477647571-477647627
7B_42640	uucuuuacugucagcuuucuu	21	7B_42640	uucuuuacugucagcuuucuuuauacugauggaaaagaccuucuuugccaucaacuagcugacggcaaggaucu	74	7B(+):302049430-302049504
7D_46074	gaaccacuuaguaguagcgcuggg	24	7D_46074	cugcgcuacuacuauggcuuaugcugaaggcaugacgagaaccacuuaguaguagcgcuggg	62	7D(-):62570643-62570705
7B_42534	gcuuggcuuuguaggaggggugcc	24	7B_42534	gcuuggcuuuguaggaggggugccuaauuacacgucuacucucuacaaauaagcac	56	7B(+):156752413-156752469
4A_22673	gguccuguccgccgucuuc	19	4A_22673	gguccuguccgccgucuucaccaucgguccccgggugaccacccuggaacucgaugaugcuaccaaggcgacacgguccgg	81	4A(-):547072511-547072592
3A_15550	cuagucuguggacacggaugcggg	24	3A_15550	cgcaaauuuucccguccgcagacaggaggacuagucuguggacacggaugcggg	54	3A(-):23483455-23483509
5B_31231	agagcucauuuugccgucuuuaau	24	5B_31231	agagcucauuuugccgucuuuaauauaaaacgcagacggcaaagaacuuugccgucugugaauuuauuaacauacggcaaagugcuuacuuu	92	5B(-):663855950-663856042
5B_30254	uggucaaagcccggauac	18	5B_30254	guucggguuuuuucugaugggcugaccuauugcaaccaggugggaggguccaauggucaaagcccggauac	71	5B(-):16051050-16051121
3D_19423	cuuguagaaacaggcacuggugcu	24	3D_19423	caucggugcuuauuuauacaggacauacgcuuaauuaggcgucucucuuguagaaacaggcacuggugcu	70	3D(+):482502689-482502759
6B_36549	uuuuuggaugugcuccucuag	21	6B_36549	agagaagcacauacaaaaaaauuuggcuugguuuuuuuggaugugcuccucuag	54	6B(+):712109390-712109444
7D_45990	gugggccgacggugguggcgg	21	7D_45990	gucauaugucgcuagcuccgccacugccugcaaaaagaaaagguagugccguagugggccgacggugguggcgg	74	7D(-):38566661-38566735
2D_14189	agguauggguaggauauguguacu	24	2D_14189	agguauggguaggauauguguacuacccguagguauaaaaguaugcccauacccug	56	2D(-):516365934-516365990
2A_7362	uugacgucgaugauccccacc	21	2A_7362	uugacgucgaugauccccaccugcaggccuuguccgccggcccacgcggagcaggaucucagccaggaggucgucguccuccagc	85	2A(+):4205485-4205570
6B_36066	gcugauaggaugggucauuuucggu	25	6B_36066	gcugauaggaugggucauuuucggucaucaaaaugaccgaaaugccccauucccucagcua	61	6B(+):362881306-362881367
7A_40986	aucucacccgguugaucacca	21	7A_40986	aucucacccgguugaucaccaagaaagggaaggaccuucaggugaucacgguguggggaa	60	7A(+):716415855-716415915
3B_18096	acuggaugacgcgggagcuaa	21	3B_18096	agcugccgauucauucauucaccuaccaagaaccaaggcggagcgcaugucuugguagcugacuggaugacgcgggagcuaa	82	3B(-):429318646-429318728
7D_45523	ccuuggcuucucccucuucg	20	7D_45523	gagaaggaggagagcgaggaugaccuuggcuucucccucuucg	43	7D(+):530350827-530350870
3D_20260	acuggaugacgcgggagcuaa	21	3D_20260	agcugccgauucauucauucaccuaccaagaaccaaggcggagcgcaugucuugguagccgacuggaugacgcgggagcuaa	82	3D(-):330699539-330699621
4B_23840	gcugaugcgaugggucauuucggu	24	4B_23840	gcugaugcgaugggucauuucggucaaaugaccgaaaugccccauucccucaucua	56	4B(+):520585694-520585750
5D_32824	aucgucaguuuuucuuugccgucu	24	5D_32824	acggcaaagcgagcuuuuugccgucuguauuuauuuucgcagacggcaaaguuuuuuuuaucgucaguuuuucuuugccgucu	83	5D(-):14338893-14338976
5B_29173	ggauccaucggcgaaggaguggug	24	5B_29173	ucucucuagcgccgggggggggggguggauggcggccguggcggcuccggauccaucggcgaaggaguggug	72	5B(+):74149634-74149706
2A_9789	guuugguugaagacuaguguggcc	24	2A_9789	guuugguugaagacuaguguggccaagccaaaguguggcuagccacauaaguauggcaagccacacaa	68	2A(-):745281782-745281850
5B_30243	gugcugcucaucauagga	18	5B_30243	ggauggugagcagcacgucgugcugcucaucauagga	37	5B(-):13713595-13713632
6A_35591	gcagcaccaccaagauucaca	21	6A_35591	gcagcaccaccaagauucacaucggauccgucgucguaaauuaaauuuaugcgacgcgccaggugaugagaaucuugaugaugcugcau	89	6A(-):607452480-607452569
5A_28708	auaggcguugcacuagugacuggu	24	5A_28708	aaguuaaugugcaaaugccugagagcuaggcgcuacauuauacaguguagcgucuagaguauaggcguugcacuagugacuggu	84	5A(-):611343288-611343372
5B_30900	uuacuaauagcgcacugccaggag	24	5B_30900	cuaggaggugcgccauugcuauccaaaaaaagguuacuaauagcgcacugccaggag	57	5B(-):533948384-533948441
5B_30844	cccuucuucugcucggcca	19	5B_30844	gccggcgauggagggcaucuuccccuucuucugcucggcca	41	5B(-):489839787-489839828
6A_34693	aucacuuaguagcagcguggguu	23	6A_34693	cccgcccuacuacuaugguauguccuggaacacagugaagaucacuuaguagcagcguggguu	63	6A(+):575193642-575193705
7D_44682	gaaauuugugguuuuuagcgcgcg	24	7D_44682	gaaauuugugguuuuuagcgcgcgugcaaccgcuaagcgagcuccagcggaggcacaauaaccgcgugcgcggcauaaagaguucag	87	7D(+):45706969-45707056
3D_19392	gacuucacucgauaaaggcacugg	24	3D_19392	gacuucacucgauaaaggcacuggaucucagucccgaguggaguggagugguggu	55	3D(+):466755942-466755997
6D_39769	ugagugagcgaccgguucgg	20	6D_39769	ugagugagcgaccgguucggugugccuguuucucgcaucaug	42	6D(-):441300458-441300500
6D_39837	gcagcaccaccaagauucaca	21	6D_39837	gcagcaccaccaagauucacaucggauccgucguaaaaucaaauuuaugcgacgcgccaggugaugagaaucuugaugaugcugcau	87	6D(-):460873277-460873364
5B_29810	ucugaagcacccgugccuauu	21	5B_29810	ucugaagcacccgugccuauuucuacaggagaggcgccuaacuaagcgucuacccucuacaaguaagcaccggugcuuaaaga	83	5B(+):574957945-574958028
2D_13575	caaccucaugucagucguacg	21	2D_13575	caaccucaugucagucguacggugcugguguaggcccacguuauuauugcuuugcaccgacaugguacaaccaacauggagguuauc	87	2D(-):42775836-42775923
7B_42935	ccuuggcuucucccucuucg	20	7B_42935	gagaaggaggagagcgaggaugaccuuggcuucucccucuucg	43	7B(+):568796374-568796417
2D_13708	cgaauccccgguguugua	18	2D_13708	cggcgaucggagauggggaacgacgaauccccgguguugua	41	2D(-):124816023-124816064
3A_15938	acuggaugacgcgggagcuaa	21	3A_15938	agcugccgauucauucauucaccuaccaagaaccaaggcggagcgcaugucuugguagccgacuggaugacgcgggagcuaa	82	3A(-):446540980-446541062
3B_16503	guccuucucgugucuguguggaug	24	3B_16503	uccgagacagacacgaagcaaacguguggcgcguccuucucgugucuguguggaug	56	3B(+):20542705-20542761
4D_26282	cgcgacggcuuggugcucaugga	23	4D_26282	cgcgacggcuuggugcucauggaggacgauuucagggagcgcuuggcag	49	4D(-):353758012-353758061
2B_12202	gggggaccacuugguaguagcgcc	24	2B_12202	cgcuacuaguguugccuauaucgggggaccacuugguaguagcgcc	46	2B(-):785216632-785216678
6D_38772	ugagggaguuuugacaagggga	22	6D_38772	ugagggaguuuugacaaggggauucaauucaccuguuacaaaaucucccucgau	54	6D(+):438415901-438415955
3B_17778	augggccgagccuguauaaucgcc	24	3B_17778	caccgaugcaggcucuggucuagccagaaaaaugggccgagccuguauaaucgcc	55	3B(-):115209798-115209853
6D_39108	gggagcucaacggcuggagaugcu	24	6D_39108	gauggcugggaacacuccccaggcggcgaauaaaaugccuccuggggagcucaacggcuggagaugcu	68	6D(-):27404132-27404200
5A_27613	ggugaggggaacgagaaggugc	22	5A_27613	ggugaggggaacgagaaggugcaggaccuucuccuccuugau	42	5A(+):652361362-652361404
6B_37869	gcagcaccaccaagauucaca	21	6B_37869	gcagcaccaccaagauucacaucgcauccgucguaaaauuaaauuuaugcgacgcgccagaugaugagaaucuugaugaugcugcau	87	6B(-):702433190-702433277
6A_34640	ccuccgucucaaauuauaaga	21	6A_34640	ccuccgucucaaauuauaagacguuuuugguagcuacuuagccuacuaaacaugucuuauaauuugggacagagaaa	77	6A(+):550732933-550733010
3A_15777	gugugugcaugugucccug	19	3A_15777	gugugugcaugugucccugaauggauugauggaugcgugccuuauauaggcau	53	3A(-):189682960-189683013
6A_34869	uaaaaguaugucaguggcggg	21	6A_34869	uaaaaguaugucaguggcgggugcuaaaaaaacacccgccgcugacauauauuuuaua	58	6A(-):13062527-13062585
1D_7081	agagcucauuuugccgucuuuaau	24	1D_7081	agagcucauuuugccgucuuuaauauaaaacgcagacggcaaagaacuuuaccgucugugaauuuauuaacauacggcaaagugcuuacuuu	92	1D(-):395473917-395474009
7B_43551	guuugauuggagacuaguguggcc	24	7B_43551	guuugauuggagacuaguguggccaagccaaaguguggcuagccacacaaguauggcuaagaaauugg	68	7B(-):100380767-100380835
7B_42639	uucuuuacugucagcuuucuu	21	7B_42639	gcuagcugacagcaaagaucuggcggacggcaaacgcgcucuuugucgucagcacuuucuuuacugucagcuuucuu	77	7B(+):302049374-302049451
7A_40715	ccuuggcuucucccucuuuga	21	7A_40715	gaagagaaggaggagagcgaggacgaccuuggcuucucccucuuuga	47	7A(+):610497931-610497978
4B_24487	gucuccgauggguauugggucugg	24	4B_24487	gucuccgauggguauugggucuggggaauaguauaucguccccauccccauuguacccuauggggaaua	69	4B(-):230704780-230704849
2A_8208	uagcgagucggucccaccga	20	2A_8208	uagcgagucggucccaccgaguuugccugaccaacucucugguuagcuuauugccuaacucggucucaccgaguuugugcaa	82	2A(+):545035738-545035820
2A_8477	ugucggguccucaauuaacgu	21	2A_8477	gugaggacuugagauuucaaacguacgcugucugcaccaacgucugauuugucggguccucaauuaacgu	70	2A(+):721563154-721563224
3A_15520	uaugacuucucuuagacagug	21	3A_15520	cugugugaaagaacucauaggugugaaacacucuccgaugaugaugacguagcugcaaacacuuaugacuucucuuagacagug	84	3A(-):7144145-7144229
6A_34850	uugacaaggugcggaugagau	21	6A_34850	guuguguugcaccuugucuaguauuguaacaaaguuuacuucucuugacaaggugcggaugagau	65	6A(-):4572672-4572737
5D_32851	gugcugcucaucauagga	18	5D_32851	ggauggugagcagcacgucgugcugcucaucauagga	37	5D(-):14974522-14974559
7D_45509	uggagguggucuucgauggag	21	7D_45509	ccuuuugguccaccaguccggaaggaagccauaguucgaaccugguugccauggagguggucuucgauggag	72	7D(+):518665892-518665964
2A_8210	uagcgagucggucccaccga	20	2A_8210	uagcgagucggucccaccgaguuugccugaccaacucucugguuagcuuauugccuaacucggucucaccgaguuugugcaa	82	2A(+):545043990-545044072
2D_13733	auacgugagugugugggcuguucc	24	2D_13733	auacgugagugugugggcuguuccucuuauacaucacacaaaaugugugg	50	2D(-):139031554-139031604
1B_4803	agagcucauuuugccgucuuuaau	24	1B_4803	agagcucauuuugccgucuuuaauauaaaauguagacggcaaagaacuuugccgucugugaauuuauuaacauacgguaaagugcuuacuuu	92	1B(-):125267239-125267331
5D_32382	guggagcuauccuguuuggccugu	24	5D_32382	guggagcuauccuguuuggccuguauuuuuugaagcggaacugaauuuuaaggagcagagcagucccaaacaagcucuaugu	82	5D(+):460225366-460225448
1B_5189	agagcucauuuugccgucuuuaau	24	1B_5189	agagcucauuuugccgucuuuaauauaaaacgcagacgacaaagaacuuugccgucugugaauuuauuaacauacggcaaagugcuuacuuu	92	1B(-):514405626-514405718
3D_20454	augggacagcaaagagcaggcuga	24	3D_20454	cgucugcuuuugggcucuuaggucguuagaaaguggccguuaggucguucuuguuaaugggacagcaaagagcaggcuga	80	3D(-):482587897-482587977
7A_40206	gggcgaugaugaugacucuggcu	23	7A_40206	gggcgaugaugaugacucuggcugaaauaagcaugucuugagcaaucaagacugcuguggccuguggguacuaaauuagagcccac	86	7A(+):133671129-133671215
7A_41127	uugcucuccgguugggcuuggu	22	7A_41127	uugcucuccgguugggcuugguugacacaugcggguugaaaacgcugguuagcgaguccaagauugcauaa	71	7A(-):19041232-19041303
6A_34694	aucacuuaguagcagcguggguu	23	6A_34694	aucacuuaguagcagcguggguuuauaccccgugcuacuacuaucaacuuaauauuagcgcggguuuauaccccacaccacuacuaugaccu	92	6A(+):575193682-575193774
6D_38859	cgguuccucucuuguuugcgaa	22	6D_38859	cgcccacaacggauaaaccaaccagccuuugcgucgugccggccgguuccucucuuguuugcgaa	65	6D(+):465582537-465582602
3D_18828	uacuaugaaccaccuacggag	21	3D_18828	uacuaugaaccaccuacggagcaaaaugagugaaucuauacucuaaaaugcaucuagauacauccguaugugguccauaguaaa	84	3D(+):47779344-47779428
1D_5879	gugaugugggaccuagauguggcu	24	1D_5879	ccuaagggaaucuugccacacuuuuggaguguaugugaugugggaccuagauguggcu	58	1D(+):111053099-111053157
3D_18993	uggaacaaccucacuggugcc	21	3D_18993	caucggugagcaaccucaggaguaugacgcuccucgaucucucuuggaacaaccucacuggugcc	65	3D(+):135388946-135389011
2A_9428	uuauauuaguguacgaaggga	21	2A_9428	acuucuauaaacuaauauaaaagcguuuauaucauuaaaauaaugaucuaaacgcuuuuauauuaguguacgaaggga	78	2A(-):513090900-513090978
7A_42073	guuguuucgcuuagugcucggugg	24	7A_42073	guuguuucgcuuagugcucggugggaccgagauccauuucggucaaaccgaauugcuagguuuuuggcug	70	7A(-):682258192-682258262
2D_13003	auggagugacccuugaugcuuaga	24	2D_13003	ugagaacggggugucacccaguuagcuaggauagcauggggcuauuauagcccacccagguucaaguuauggagugacccuugaugcuuaga	92	2D(+):427112422-427112514
2B_10942	augacccuuuuuacuaccaccguc	24	2B_10942	augacccuuuuuacuaccaccgucgucuccggcgguaggcuaaaacagacuaccgccacagucaauggcgguagcaauuggucaaca	87	2B(+):680599769-680599856
2D_12592	agagggaagguuacucgagguagg	24	2D_12592	agagggaagguuacucgagguaggagaagauaagcaggcaacugcugcauacuaguaucccucccucaucuccccucgug	80	2D(+):121365279-121365359
4D_26069	agagcgcaccgccgucgaggg	21	4D_26069	agagcgcaccgccgucgagggacuuggccgcggugcuggccccuuucu	48	4D(-):70586204-70586252
3A_14501	aggauaugguugagauauuggaug	24	3A_14501	gccauaucucucgaccccuuccuuguacugaggauaugguugagauauuggaug	54	3A(+):13023060-13023114
6A_35071	ggucgccuucgugaugcgg	19	6A_35071	ggucgccuucgugaugcggaucgaaggcuccgaaaucaccgaggaugacauc	52	6A(-):135558375-135558427
Un_48853	ugcagacacuggaccugaggg	21	Un_48853	ugcagacacuggaccugagggggaccaggguccauggauugcccu	45	Un(-):316093957-316094002
Un_47800	ugcagacacuggaccugaggg	21	Un_47800	ugcagacacuggaccugagggggaccaggguccauggauugcccu	45	Un(+):296207808-296207853
1B_5238	gagcguguuguugaggcaaga	21	1B_5238	gagcguguuguugaggcaagagaugagcuucaccggaugcugaau	45	1B(-):541468253-541468298
3A_16153	accguguguugcgggucgugugga	24	3A_16153	accguguguugcgggucguguggacgaacucuccaacacccacacacacgauga	54	3A(-):640954520-640954574
3D_20133	gauggcaagugugaacauuggugg	24	3D_20133	gauggcaagugugaacauugguggcaaguugagacaccaccaguguaaucaccucuacaucaa	63	3D(-):144787110-144787173
6B_37755	caucuuuugugggugugucuaggg	24	6B_37755	caucuuuugugggugugucuagggcacaucuagaugugcucuaguuauugcacaucuaagugagucaau	69	6B(-):671096403-671096472
6B_37317	cuggaagcuguugcugua	18	6B_37317	cuggaagcuguugcuguaugagaacucaucauaggguagucaaucuucccacu	53	6B(-):372014320-372014373
3A_16433	auaaggguaggguguacauucauu	24	3A_16433	auaaggguaggguguacauucauuguggugaauguaugcgcgcguauauaa	51	3A(-):738725173-738725224
7D_46765	guugugucuguguggccgugugug	24	7D_46765	guugugucuguguggccgugugugcgcacucgagccacacuucuuguaauuaugc	55	7D(-):503316156-503316211
7D_44974	acagggcauaguaauagcgugggu	24	7D_44974	acagggcauaguaauagcgugggugacaaaaccuggcuauuaguaagcgaauagc	55	7D(+):106414378-106414433
6A_34613	gaaugcuuguaugggaguggggcg	24	6A_34613	cugaccgcuucgaaugaaaaauuguguagauuuggauauaucagguuugccgaaugcuuguaugggaguggggcg	75	6A(+):529564573-529564648
7B_42501	gaucaccgaccuacucgacccu	22	7B_42501	gguugggucggccgguccgccccacggcgaucaccgaccuacucgacccu	50	7B(+):136550593-136550643
3D_19499	cguuugucgcugcuuuuu	18	3D_19499	gacuguagugucgcagaugaauccuuaggucgccgguucgaauccggcaggucggacguuugucgcugcuuuuu	74	3D(+):519326592-519326666
2B_9903	acacuuguaggggauggagaggug	24	2B_9903	ccacuaguauuacaagaaaguguaccauuaaggguacacuuguaggggauggagaggug	59	2B(+):1518179-1518238
2A_8842	uuggacuggaugaugauuugcc	22	2A_8842	caaauccguuccagauuugaacaagucgugcuuggacuggaugaugauuugcc	53	2A(-):56531721-56531774
5D_33177	guugugucuguguggccgugugug	24	5D_33177	guugugucuguguggccgugugugcgcacucgagccacacuucuuguaauuaugc	55	5D(-):243569061-243569116
1D_6740	gggagcuuuugguuagauggcggu	24	1D_6740	gguuaucuagaaagcguccgcuuggauccguacguacucauucauacggacuccagggagcuuuugguuagauggcggu	79	1D(-):92967043-92967122
3A_15480	ucagaaugcacuaucgcucacg	22	3A_15480	ucagaaugcacuaucgcucacgcauccugccgugaugggucgcauuucgaag	52	3A(+):738344263-738344315
1D_7102	gagcguguuguugaggcaaga	21	1D_7102	gagcguguuguugaggcaagagaugagcuucaccggaugcugaau	45	1D(-):403237200-403237245
7D_45507	ggcagugucgcuguggcau	19	7D_45507	gucucauguguccacuguguauaccguccaugcaaaggacgguaauuaaggcagugucgcuguggcau	68	7D(+):516063127-516063195
1B_5125	auuucacuggagacaacaugcgga	24	1B_5125	auuucacuggagacaacaugcggaacaaaaggggugaaucuacacucuaaaaugcaucuauauacauccguauguggcucacagugaaauau	92	1B(-):453873278-453873370
1B_3413	gcuuugccucuguguggugccucg	24	1B_3413	uugcccauacaguugugguuucguaaaccaaaauaacgcuuugccucuguguggugccucg	61	1B(+):225455853-225455914
1A_1178	ccuccgucucaaauuauaaga	21	1A_1178	ccuccgucucaaauuauaagacgguuuguuaggcuauuuuagccuaccaaaacaucugauaauuuggaacagaggaa	77	1A(+):80687858-80687935
2B_11308	gcuuugccucuguguggugccucg	24	2B_11308	uugcccauacaguugugguuucguaaaccaaaauaacgcuuugccucuguguggugccucg	61	2B(-):29074444-29074505
1D_7256	cggagcugcguggugagcacaa	22	1D_7256	cggagcugcguggugagcacaaagcgaacuauucuuucgccuuuuacuaaagaauaccgugugcgcgucacaaauagcagcauacgcu	88	1D(-):461141171-461141259
5B_31308	accuuccucaaccugccgucu	21	5B_31308	acggcauugaguuccuccgcaccuuccucaaccugccgucu	41	5B(-):688603769-688603810
5A_27234	auggauguccguuuugucgcuuca	24	5A_27234	auggauguccguuuugucgcuucauacaaaugaaauccgaacaaaacgaacguucgucc	59	5A(+):482621338-482621397
3A_14783	ucgcugccgucaccuccuc	19	3A_14783	ggccauggcggcggccagauccacccccucccucaucuccucgcugccgucaccuccuc	59	3A(+):181043260-181043319
1A_2531	cguugcacuccuuggccg	18	1A_2531	cguugcacuccuuggccgcuuugucuucggccuuggauagcgcuug	46	1A(-):373850886-373850932
2B_10545	gcuuugccucuguguggugccucg	24	2B_10545	uugcccauacaguugugguuucguaaaccaaaauaacgcuuugccucuguguggugccucg	61	2B(+):381378477-381378538
2B_10199	gcuuugccucuguguggugccucg	24	2B_10199	uugcccauacaguugugguuucguaaaccaaaauaacgcuuugccucuguguggugccucg	61	2B(+):90642340-90642401
2D_13243	ugucggguccucaauuaacgu	21	2D_13243	aauagaugaggauuugagauuucaaacguacgcugucugcaccaacgucugauuugucggguccucaauuaacgu	75	2D(+):586778209-586778284
3D_19424	cuuguagaaacaggcacuggugcu	24	3D_19424	cuuguagaaacaggcacuggugcuucagaaaaaaucagguuuauuuuucuaagcaccuagcauuguacaaggc	73	3D(+):482502735-482502808
6B_37521	cccggacauagucagguaucugu	23	6B_37521	cccggacauagucagguaucugucuugaaauuguggcugauacaguuacuuguccgggac	60	6B(-):555345725-555345785
7D_45402	acccagggcgaugaauagucuauc	24	7D_45402	acccagggcgaugaauagucuauccauauauaaagucuauuagacaccuaggguga	56	7D(+):446878364-446878420
7D_46301	gggcgaugaugacgacucuggcug	24	7D_46301	gggcgaugaugacgacucuggcugaaauaagcaugucuugagcaaucaagauuguuguggccuggguacuaaauuagagcccac	84	7D(-):93089946-93090030
7B_44474	uggguaugcuugcguccua	19	7B_44474	augcgacaaguaauucgaaacggcauggguaugcuugcguccua	44	7B(-):735596882-735596926
5B_29468	aguucuagccucucuguagucagg	24	5B_29468	aguucuagccucucuguagucagggguaauuggaacuuuagccucuaaaagagacuaguuuuag	64	5B(+):352577172-352577236
3A_15860	uuggugggucaauaucgggugu	22	3A_15860	accucaugcacucccuuccuucugcucuucuuaggucuuccaggaugucuagugaaaauuggugggucaauaucgggugu	80	3A(-):363425604-363425684
1A_2176	agugccugaaauuguacucccucc	24	1A_2176	agagaggcaagaggggccaaccacuuuucugucucuuguguagacagaaaaaagugccugaaauuguacucccucc	76	1A(-):23420425-23420501
6D_38305	ggggcuuuguguguguucu	19	6D_38305	aaaugccagagaccucgguuaugaggaugcacuagguucauagcuggggcuuuguguguguucu	64	6D(+):92809225-92809289
5B_29905	uuggugggucaauaucgggugu	22	5B_29905	accucaugcacucccuuccuucugcucuucuuaggucuuccaggaugucuagugaaaauuggugggucaauaucgggugu	80	5B(+):639131116-639131196
5B_29931	ucaauaucccugucacuugag	21	5B_29931	uaagcucuaagggaugcucauaacauugcacaaagcuaaguguugagucaauaucccugucacuugag	68	5B(+):641427989-641428057
7A_40443	cccggcaauggagaccuu	18	7A_40443	ggucucgacccugccggacuagcuagcccggcaauggagaccuu	44	7A(+):375469048-375469092
1A_1896	uuggccaaaaaaugagcucgc	21	1A_1896	uuggccaaaaaaugagcucgcuccugcuaaguucauggcucuuug	45	1A(+):592181338-592181383
5B_29793	ccgugugcgcgugacguu	18	5B_29793	cgucacgagcgcaaagcgaacuauucuuucgccuuuuacuaaagaauaccgugugcgcgugacguu	66	5B(+):573075236-573075302
7A_41716	ggguuccuuguaggagugguggug	24	7A_41716	uggcggcccggggaggagguagcuuacaacgcuuugugagagauuaguuuuggguuccuuguaggagugguggug	75	7A(-):492421924-492421999
6D_39577	cccggacauagucagguaucugu	23	6D_39577	cccggacauagucagguaucugucuugaaauugugguugauacaguuacuuguccgguacauug	64	6D(-):370045879-370045943
Un_48208	cagcggauugcucgagcugcu	21	Un_48208	cagcggauugcucgagcugcucacgcggcgagagcaugucgccacg	46	Un(+):458929665-458929711
3B_16504	guccuucucgugucuguguggaug	24	3B_16504	guccuucucgugucuguguggauguaaaucagacccagauuuaauacaaaaaugcguucagacaaacaccugauggaccg	80	3B(+):20542737-20542817
3B_16905	auccugugguggaaaagguggagg	24	3B_16905	uuuacccauauaacgcacggaucuaaaagaauccugugguggaaaagguggagg	54	3B(+):328481249-328481303
2D_12890	augacuugaaccaaacacucaccu	24	2D_12890	augacuugaaccaaacacucaccuaaguuagucaaacuugccuaaccuuagguguggaaaccuuuggcaaaguuaguc	78	2D(+):336115620-336115698
1B_4419	cagcggauugcucgagcugcu	21	1B_4419	cagcggauugcucgagcugcucacgcggcgagagcgggucgccgcg	46	1B(-):80749757-80749803
2A_9138	gcaaagggagugguggcu	18	2A_9138	ccaccaccaccgagcccuagcagcaaagggagugguggcu	40	2A(-):186437477-186437517
7A_40300	ucgaugaugcucagcuggugcccu	24	7A_40300	ucgaugaugcucagcuggugcccucaaaaaaauucagggcaucggagcacuuacuugcuucggug	65	7A(+):184330598-184330663
7D_44689	uucaguccucccgaugaucagu	22	7D_44689	ugaacucgggugagauacucccagauaaaguagccacuauguuaucucuuucuucaguccucccgaugaucagu	74	7D(+):52353037-52353111
7A_41450	gcaaagggagugguggcu	18	7A_41450	ccaccaccaccgagcccuagcagcaaagggagugguggcu	40	7A(-):158292495-158292535
3A_15274	acuccguccgucgcauaauauacu	24	3A_15274	acuccguccgucgcauaauauacuaguguccaaaacguuuuuauaucaugcuacggaaggaguaga	66	3A(+):671677461-671677527
6D_39163	ccuuaugaugcguaucccaa	20	6D_39163	ccuuaugaugcguaucccaacaguugaacaccaggauccuaccuggaggcuugaaauugaugggcaagucugagguu	77	6D(-):49465249-49465326
5B_30899	uuacuaauagcgcacugccaggag	24	5B_30899	uuacuaauagcgcacugccaggaggugcgccauuucuauaaagaaagguuacuaaugaugcacugccaggaggugugccauugcuauc	88	5B(-):533948320-533948408
3D_20335	augauuugcuucccauuuga	20	3D_20335	augauuugcuucccauuugagcagguugcauugaugcuuucugggauggggaguucauuu	60	3D(-):390075067-390075127
4A_22273	uuuagucagccgacugggcacccg	24	4A_22273	uuuagucagccgacugggcacccggccugacuuuucuccagccggccagcggacagucggccucuucuucucu	73	4A(-):43936757-43936830
5B_30047	uggcuucuuccuugugcugag	21	5B_30047	uauagaugacgaagguugcgagaggcuaucaaaguucccacauaacuuugaagguccucaucuuggcuucuuccuugugcugag	84	5B(+):673122072-673122156
7A_40851	gcaaagggagugguggcu	18	7A_40851	ccaccaccaccgagcccuagcagcaaagggagugguggcu	40	7A(+):668557605-668557645
1B_4879	aggcugaggaggaugguguugca	23	1B_4879	cgauaccuggaccgaugcuugcacacaaggcugaggaggaugguguugca	50	1B(-):163097104-163097154
1A_2471	ucuaugacugcuauuucccucgug	24	1A_2471	ucuaugacugcuauuucccucgugccuagagggaaauaugucucaugauc	50	1A(-):302908691-302908741
6B_35845	gucagaaauaagcagugcuca	21	6B_35845	agcucagaggguugcuaaucugcucauggaagggacgagucccuucucauacaagaggugucagaaauaagcagugcuca	80	6B(+):121783555-121783635
1D_6108	ccuccgucucaaauuauaaga	21	1D_6108	ccuccgucucaaauuauaagacgcguuuauaggacaaacuauucuacaaaacgucauauauuuugagauggauguu	76	1D(+):332444913-332444989
1B_5274	accuuccucaaccugccgucu	21	1B_5274	acggcauugaguuccuccgcaccuuccucaaccugccgucu	41	1B(-):553958175-553958216
4A_21750	uuugguuugaagggagcuc	19	4A_21750	uuugguuugaagggagcucugcaucuggaccgcuagcuguuucaucucccuucuauuccaugcu	64	4A(+):614704273-614704337
6B_37699	acagugucacgauuacucccuccg	24	6B_37699	acagugucacgauuacucccuccgucccauaacauaagaacgucuuacauaacgggagggagagaguagcuccuaaauguaa	82	6B(-):654646221-654646303
6D_38301	ggggcuuuguguguguucu	19	6D_38301	aaaugcaagagaccucgguuaugaggaugcacuagguucauagcuggggcuuuguguguguucu	64	6D(+):92804930-92804994
6B_37149	ucugaagcacccgugccuauu	21	6B_37149	ucugaagcacccgugccuauuucuaccggagaaacgcuuaguuaagcgucuauccuauacaaauaaguaccgaugcuuaaagaaa	85	6B(-):165446087-165446172
6D_39870	uugguuccaucugagcaucca	21	6D_39870	gauguuccuuggucuaagaaucucgacaaaccaaaaucaguaauuuuugguuccaucugagcaucca	67	6D(-):470085469-470085536
3D_19427	ugugcuggagaccugaaaca	20	3D_19427	auuuugguuucggcaauucagcucaugcgugugcuggagaccugaaaca	49	3D(+):484288912-484288961
3A_15187	ugugcuggagaccugaaaca	20	3A_15187	uuucggcgauucagcucaugcgugugcuggagaccugaaaca	42	3A(+):627254016-627254058
6B_35791	gggcuuaugaucaaaggcacac	22	6B_35791	gugucacugacauguggggcccuccuuugugucacugacauaugggguccggucccacaugucaaugacacaaagggggggcuuaugaucaaaggcacac	100	6B(+):82527061-82527161
2A_7716	aguggaggugggauuaagugggac	24	2A_7716	aguggaggugggauuaagugggacuauucaucccaucccacuuaaauuacgua	53	2A(+):65009534-65009587
2D_12563	gaggauuggcuugaugugcaugaa	24	2D_12563	ggaggacauuaauuaucccuugcaugcuugcgggagugugaggauuggcuugaugugcaugaa	63	2D(+):105826315-105826378
4D_25511	auggguccgugcgaacauaaaacg	24	4D_25511	guguccaccucgaacccaaaagugucucaaauuugagacgaaaauggguccgugcgaacauaaaacg	67	4D(+):384953041-384953108
5A_27423	ugcagguuugaggucuau	18	5A_27423	gugugucaagaaauaugcgcccuuagucuacuuuuuuggauuugaauuuuugugugcagguuugaggucuau	72	5A(+):581211970-581212042
6A_34373	cucgaacucggccgugaa	18	6A_34373	cucggccgagugugagcguugagucucgaacucggccgugaa	42	6A(+):349184736-349184778
5A_27417	uuuccaauccuauggcugcucaga	24	5A_27417	ugggaauuuuauaggaauaggaaaaguauaggaaaugagguguaugcauuuccaauccuauggcugcucaga	72	5A(+):580483007-580483079
4D_26562	uggcgaugaugauagaacuaaggc	24	4D_26562	cguuuuuugugauuacaccuauugccucccuguaauauuuuguguaguuuuacugggaaaucaauggcgaugaugauagaacuaaggc	88	4D(-):483702814-483702902
2A_8701	uacgaccuucuuccucgucug	21	2A_8701	uacgaccuucuuccucgucugaggacaugcuuauuauaucuaagcauguuuccggaagauagggugau	68	2A(-):12222962-12223030
1B_5243	gucgccuucguucgguguccgucc	24	1B_5243	gucgccuucguucgguguccguccuauuuuuuuuugagucggcggugcgcccaacgcccacgaccu	66	1B(-):542427279-542427345
7D_47038	uuuaacgcuucaaaaucuc	19	7D_47038	guuuuggggcggcaaggagacgccaagcuugcuuagcuaaaagagucuuguuuaacgcuucaaaaucuc	69	7D(-):581127565-581127634
5B_29389	caacaaaccaccaccuuu	18	5B_29389	agcgucuugcugcuacucucuuaucagcagcgcguuuuacaucccgcgcuacugcuaagccgcaacaaaccaccaccuuu	80	5B(+):285715364-285715444
5B_29607	ugaacuggcguuuaaacu	18	5B_29607	uuugacgccaguuuauacauaucaaucuugaaccgugaacuggcguuuaaacu	53	5B(+):468994686-468994739
1A_149	agaagucguaacaagguuuccgua	24	1A_149	agaagucguaacaagguuuccguaggugaaccugcggaaggaucguugucgugacccugaccaaaa	66	1A(+):47525-47591
1B_5419	cgcuaauuuuuugagggugcccucc	25	1B_5419	cgcuaauuuuuugagggugcccuccuucaucaggaagggccccaacaaaaccgaa	55	1B(-):633333734-633333789
1B_4927	uauaauaguguacagagggag	21	1B_4927	uauaauaguguacagagggaguauauguuauauuaccagcaggguaauguuuuuuugcuuccccuguuucgucuuguugag	81	1B(-):191709502-191709583
4D_26320	auuuugaaguuugaccgaguuugu	24	4D_26320	ucccuccguccuuuaaagaguguacuuccaacuuuguuggaggguuagacuauuuugaaguuugaccgaguuugu	75	4D(-):373212320-373212395
2B_12250	ugguucgguucggguucgg	19	2B_12250	guacccuagaacaaaaaucgaaauaaccaaaaauuugguuauauugguucgguucggguucgg	63	2B(-):796257208-796257271
7B_42804	uauaauaguguacagagggag	21	7B_42804	uauaauaguguacagagggaguauauguuauauuaccagcaggguaauguuuuuuuuugcuuccccuguuucgucuuguugag	83	7B(+):454442066-454442149
1D_6441	gcucccacuucaucauauggcugu	24	1D_6441	uuauuguggugcggauccggcuugccugcucccucuccaugcucccauccgugcucccacuucaucauauggcugu	76	1D(+):475953900-475953976
3B_17748	cuauccaugcaagcauuc	18	3B_17748	guguuguauggguggaauggagauaagguauuguccuaacuugaacaaauaccuacuuaugauuauacuauccaugcaagcauuc	85	3B(-):92109973-92110058
7D_46922	auuuugaaguuugaccgaguuugu	24	7D_46922	ucccuccguccuuuaaaaaauguacuucuaacuuuguuggagggucaaacuauuuugaaguuugaccgaguuugu	75	7D(-):565488970-565489045
3B_18277	caacacucaccuucuccucgu	21	3B_18277	caacacucaccuucuccucguaggacaccuauggcucauuuucccuuggugccauagguccuacgaugagauggugagugcugcu	85	3B(-):581971565-581971650
6B_36643	aaguggaaggagaguuguaguggu	24	6B_36643	aaguggaaggagaguuguagugguuuauaaggguuucucuucuacaugcuauuggagcuugagaauagaagaggcccucgcgcacuccuccuccgccgcc	100	6B(-):24817854-24817954
2B_10094	cagcgucuucccauuguucuc	21	2B_10094	cagcgucuucccauuguucuccggaugcacauucucucgacuuguugucgagacguguauuuggagaacagcggggaggugcugcc	86	2B(+):46331944-46332030
4A_20927	guucgggcagcugcgguagugcug	24	4A_20927	gcucugccggcagcugcccggacaguguuacacuguucgggcagcugcgguagugcug	58	4A(+):29436729-29436787
1A_2891	uucgacggagcagcgugccg	20	1A_2891	uucgacggagcagcgugccgcggaccgaguccggcgcgcuccuccggcgagcg	53	1A(-):563793701-563793754
5B_29660	uacccucgccggagcagcgug	21	5B_29660	uacccucgccggagcagcgugcaacggaccgagucccgcgcgcuccucuggcgagcguagcuc	63	5B(+):507633362-507633425
3B_18668	cagcauuucuuguaccgguucgug	24	3B_18668	cgaaccgguacaaaaaaugcuggugcccgaccaacaucuuuaguaccgguucauggcgcaccagcauuucuuguaccgguucgug	85	3B(-):811450695-811450780
7A_40503	ccgccgucgagugguuuggccgcg	24	7A_40503	uggccuucccccucgccggcugugcguccaccuugcggugagcgcgccgccgucgagugguuuggccgcg	70	7A(+):439803249-439803319
4B_25031	uacccucgccggagcagcgug	21	4B_25031	uacccucgccggagcagcgugcaacgaaccgagucccgcgcgcuccuccggcgagcguagc	61	4B(-):658524816-658524877
7B_43152	cagcgucuucccauuguucuc	21	7B_43152	cagcgucuucccauuguucuccgaaugcacauucucucggcuuguugccgagauguguauuugaagaacagcggggaggugcugcc	86	7B(+):662939525-662939611
7D_46625	cuucgcuggcugcgcguucgcc	22	7D_46625	cuucgcuggcugcgcguucgccuugccgugagcgcgucgccgucgaacg	49	7D(-):393021821-393021870
4D_25135	gagaacaucaucaccaccaa	20	4D_25135	gagaacaucaucaccaccaaccuguggucugcugagcucucca	43	4D(+):26480610-26480653
4B_23329	gagaacaucaucaccaccaa	20	4B_23329	gagaacaucaucaccaccaaccuguggucugcugagcucucca	43	4B(+):39015456-39015499
6A_35331	auagaacggcuguauauauau	21	6A_35331	auagaacggcuguauauauauauauauauauauauauauauauauauauguuguucuaaga	61	6A(-):470467907-470467968
5B_30853	aaguggaaggagaguuguaguggu	24	5B_30853	aaguggaaggagaguuguagugguuuauaaggguuucucuucuacaugcuauuggagcuugagaagagaagaggcccucgcgcacuccuccuccgccgcc	100	5B(-):498705667-498705767
7B_44089	cuucgccgguugcgcguucgccu	23	7B_44089	cuucgccgguugcgcguucgccucgcgcugagcacgucgccgucgaacgg	50	7B(-):570249694-570249744
3A_15745	ucgaccaacaacuucagugguguu	24	3A_15745	ucgaccaacaacuucagugguguuguugccgaagcucggcugacgccgucggcacaacaccacuaaaguuguuggucaaca	81	3A(-):150728041-150728122
6A_35138	guccagcgcgcuccuccgucga	22	6A_35138	gucagagcagcgugcagcggaccaaguccagcgcgcuccuccgucga	47	6A(-):215054646-215054693
5B_31301	cagcgucuucccauuguucuc	21	5B_31301	cagcgucuucccauuguucucugaaugcacauucucucagcuuguugcggauacguguauuuggagaacagcggggaggugcugcc	86	5B(-):684457239-684457325
2A_7412	augcguccgcuugcugucagugcc	24	2A_7412	augcguccgcuugcugucagugccaacucauuccaggcucagauuugagcuggaaaugcgucggcacggacacgaaguggacgcgccg	88	2A(+):14332764-14332852
5D_33396	cccggucaguuagguaaagucaca	24	5D_33396	ugacucuacauaacugcccggcaguacaacuguccggguuguacugcccggucaguuagguaaagucaca	70	5D(-):378636554-378636624
3D_20113	ucgaccaacaacuucagugguguu	24	3D_20113	ucgaccaacaacuucagugguguuguugccgaagcucggcugacgccgucggcacaacaccacuaaaguuguuggucaaca	81	3D(-):135389135-135389216
7D_45600	gacgcaccuguaucugaugugcca	24	7D_45600	gacgcaccuguaucugaugugccacugcuauauagcaguggcacaccacauacauggugcgccau	65	7D(+):559101586-559101651
6D_38210	cucgacggagcagcgugcagc	21	6D_38210	cucgacggagcagcgugcagcggaccgagucccgcgcacuccuccgccgag	51	6D(+):56075112-56075163
5D_32121	aauggacgggguauaauguagugu	24	5D_32121	cauauucuacuuccguucuacuaaagugaucuaaacacucuuacauuuuuuaauggacgggguauaauguagugu	75	5D(+):331260092-331260167
6D_38504	ggugauggaaugggucauuucggu	24	6D_38504	ggugauggaaugggucauuucggucaaaugaccgaaaugccccauucccucagcua	56	6D(+):242642549-242642605
1D_6874	cgagacggugcgucgaggcaca	22	1D_6874	cgagacggugcgucgaggcacauuuggggccggcgcggccuuugccuugaucaccggugugcu	63	1D(-):245195714-245195777
7B_43125	cuucgagguguacgccggg	19	7B_43125	cggcguacgcgagcgccgaucgcgucucggccgccgagggcgcgcgcuucgagguguacgccggg	65	7B(+):654327646-654327711
5A_27085	ccaccucggcgucaacucca	20	5A_27085	gaguacuccgggugggucuaccaccucggcgucaacucca	40	5A(+):366215710-366215750
2B_10963	guguccgaguccuuggaugucagg	24	2B_10963	ugacguccaaggacucggaugcgaacacguguccgaguccuuggaugucagg	52	2B(+):695892209-695892261
4B_23240	gcugggaggaucuggucu	18	4B_23240	gcugggaggaucuggucugcuacugaagcuuggaggaucuaggaagucagaggugugcuaggagaaccggagacgcucguuu	82	4B(+):1089635-1089717
4D_26071	ccgcucgcuccucucucacccg	22	4D_26071	ccgcucgcuccucucucacccgcaacgcccggauccggcuccucaagccacgccggcgcggcgagccagggcggagcggc	80	4D(-):70586453-70586533
5D_33893	uuugguuugaagggagcuc	19	5D_33893	uuugguuugaagggagcucugcaucuugaccgcuguuucaucucccuucuauuccaugcu	60	5D(-):553856764-553856824
4D_25436	ggugaugggaugggccauuucggu	24	4D_25436	ggugaugggaugggccauuucggucaaaugaccgaaaugccccauucccucagcua	56	4D(+):307091060-307091116
1B_3077	guaguagcgcguuuaccuucaggc	24	1B_3077	uucuaaguagaucgcuacuacuaugcguagccuaucggcuaagccgugggaauuuuaguaguagcgcguuuaccuucaggc	81	1B(+):29530461-29530542
7B_43215	cgagggaccgucgcggcuucc	21	7B_43215	gcagccgccgcgagucgucggugccggaugcgguggcagggccuccggggaccgcguggcgagggaccgucgcggcuucc	80	7B(+):689668718-689668798
7A_41930	uaucauaugacugagcaa	18	7A_41930	gcggugaugaauuuauguauuuucgcaugucagacuucagagaugccccuggcgucagcgagaauucauaucauaugacugagcaa	86	7A(-):647859184-647859270
7D_45550	ggcgcucauuauuaccgguucgug	24	7D_45550	ggcgcucauuauuaccgguucguggcgaaucuuuaguaccgguucgugccacgaaccgguacuaaagagguggu	74	7D(+):543057083-543057157
1D_6423	caucgugucccucaagaacuaca	23	1D_6423	caucgugucccucaagaacuacaugaacgcgcaguacuucggggagaucggcgucgg	57	1D(+):473634897-473634954
2B_11535	ucuucgccggcugcgcguucc	21	2B_11535	ucuucgccggcugcgcguuccccucuucggugagcgcgccgccgucgaacgga	53	2B(-):174800000-174800053
3B_16553	uuacuacucuuuguuacuaccucu	24	3B_16553	uggauaguaacauggacuaguaacaugccuauguuacuacucuuuguuacuaccucu	57	3B(+):54149709-54149766
4B_23785	gggcuucuggaaacgcgacugggg	24	4B_23785	uggguccgccggcaccaguuuugggccgagccggcgaaaaacgggcuucuggaaacgcgacugggg	66	4B(+):493532863-493532929
4B_24118	gcacguuuuucgccggcucgggcc	24	4B_24118	gcacguuuuucgccggcucgggccgaaauuggugccggcggacccaggcagaacccggcgc	61	4B(+):655094805-655094866
3D_20331	ggugaugggaugggccauuucggu	24	3D_20331	ggugaugggaugggccauuucggucaacugaccgaaaugccccauucccucagcua	56	3D(-):387760450-387760506
7D_46641	ggugauggaaugggucauuucggu	24	7D_46641	ggugauggaaugggucauuucggucaaauaaccgaaaugccccauucccucagcua	56	7D(-):404330486-404330542
1D_6679	ggugauggaaugggucauuucggu	24	1D_6679	ggugauggaaugggucauuucggucaaaugaccgaaaugccccauucccucagcua	56	1D(-):70883817-70883873
5D_33213	guuccucucucacccgcccgc	21	5D_33213	guuccucucucacccgcccgcucgguuccggugcgcgagccaccacuggcgcggcgagccagggcggagcgg	72	5D(-):279307910-279307982
2D_12940	ggugauggaugggucauuucggu	23	2D_12940	ggugauggaugggucauuucggucaaaugaccgaaaugccccauucccucagcua	55	2D(+):375077697-375077752
7A_41171	ccugucguucgacgccgagg	20	7A_41171	ccugucguucgacgccgaggaggccucggccaugagcggcgcggagucga	50	7A(-):35395691-35395741
3D_18802	ccugaugggaugggucauuucggu	24	3D_18802	ccugaugggaugggucauuucggucaaaugaccgaaaugccccauucccucagcua	56	3D(+):33397343-33397399
2D_12372	gugcuggucuccugucucgccg	22	2D_12372	gugcuggucuccugucucgccggcgccgccacggcgaagcagacgggccagcuga	55	2D(+):22767681-22767736
1D_6008	aaagaagucuggguggug	18	1D_6008	aaagaagucuggguggugccggugcuuggaagcuuuggcauucugggcuuggacuucuacau	62	1D(+):260066533-260066595
4A_22732	gagaacaucaucaccaccaa	20	4A_22732	gagaacaucaucaccaccaaccuguggucugcugagcucucca	43	4A(-):576931319-576931362
3A_15283	gaaaaucggguuucuggggacgcg	24	3A_15283	ccccccagcucgccggguucggccuggguccgccggcgcuguuuucggcccaggccggcgaaaaucggguuucuggggacgcg	83	3A(+):676246494-676246577
3D_20372	uacccccauucuccacca	18	3D_20372	guggauuuuuguggggccauagaaauacccccauucuccacca	43	3D(-):414174422-414174465
3B_18134	ggaggccgagguucggcggg	20	3B_18134	cgccgcgggggcgugcgccuucggguucgaugcggagcggcggacgaggaggccgagguucggcggg	67	3B(-):457026610-457026677
7B_43204	cucgucagagcagcgcagcgg	21	7B_43204	cucgucagagcagcgcagcggaccgaguccagcacgcuccuccgucgaaca	51	7B(+):686546099-686546150
7D_46393	gugcuguugcucugcucgcu	20	7D_46393	gugcuguugcucugcucgcucuucugucaaaggagaaugaugagugcaaaugggcua	57	7D(-):137003624-137003681
6A_34401	ccgccguggagagcuuggug	20	6A_34401	ucagcauccaggcggcgguagagccccgccguggagagcuuggug	45	6A(+):390579748-390579793
7A_41429	gugcuguugcucugcucgcu	20	7A_41429	gugcuguugcucugcucgcucuucugucaaaggagaaugaugagugcaaaugggcua	57	7A(-):136812941-136812998
6B_36395	uguuuuggggcgaagggagua	21	6B_36395	cucccuccguccaaaauuagaaguaaaaccacgacacuuguuuuggggcgaagggagua	59	6B(+):648680786-648680845
2B_11174	gcgagcauccguguggccug	20	2B_11174	gcgagcauccguguggccugguggcuagcgcgcucggcuugcgu	44	2B(+):783006008-783006052
6B_37901	ccuugccggugugcacgagcucccg	25	6B_37901	ccuugccggugugcacgagcucccguuggagagugcgccgucgucaagugg	51	6B(-):717555032-717555083
5D_32134	gccaaagaccauggucguaggguc	24	5D_32134	gccaaagaccauggucguagggucuuuuucacacugaacgggcaugacgguguaaguaaguccuaucgucaaaggccuuggcgg	84	5D(+):334973224-334973308
5B_30874	gcuaaaccagcagaagcgcgcgcg	24	5B_30874	cauuauagcgugacuguuggagucagcgcugacggccgugcuaaaccagcagaagcgcgcgcg	63	5B(-):514675269-514675332
6A_34066	aguaaccucuuugucgucuguaaa	24	6A_34066	aguaaccucuuugucgucuguaaauaaaaauguagacggcaaagucuuuuugccgucuguguuuuuuucugcagacggcaaaguauguuuuu	92	6A(+):40475241-40475333
7D_46086	guccguuucuuguugcaaccugag	24	7D_46086	uagguugccacuaaugacacacugcauguccguuucuuguugcaaccugag	51	7D(-):69433880-69433931
7B_42386	ucaucgaccgccugauccagc	21	7B_42386	ucaucgaccgccugauccagcgccggcggccgcggcgggcgcguccagggga	52	7B(+):78251743-78251795
7B_43559	gugcuguugcucugcucgcu	20	7B_43559	gugcuguugcucugcucgcucuucugucaaaggagaaugaugagugcaaaugggcua	57	7B(-):100742509-100742566
2B_10262	aguaaccucuuugucgucuguaaa	24	2B_10262	aguaaccucuuugucgucuguaaauaaaaauguagacggcaaagucuuuuugccgucuguguuuuuuucugcagacggcaaaguauguuuuu	92	2B(+):132757828-132757920
6D_38462	uugggccgacgguggugg	18	6D_38462	uugggccgacgguggugggaggaggcgccggcggcaagcu	40	6D(+):185542906-185542946
4A_22837	cgacccccugcuccggcc	18	4A_22837	cgacccccugcuccggccgcucaaugccgucgugggccgacaugguagaggaggagggggagggu	65	4A(-):618080809-618080874
5B_29636	gggugaacgcgccaccguca	20	5B_29636	gcgugcgcgagcaccuugagggugaacgcgccaccguca	39	5B(+):486275373-486275412
1D_6803	uugggccgacgguggugg	18	1D_6803	uugggccgacggugguggaaggagucaccagcggcgagcuccgca	45	1D(-):168415985-168416030
4B_24394	guucaccugguugcugga	18	4B_24394	uaguucuuuuuaauuaggaaccgauuccaaagcuugcaagcugguucaccugguugcugga	61	4B(-):122443083-122443144
3B_18631	gcgcuacuacuacuguuugucccg	24	3B_18631	gcgcuacuacuacuguuugucccgacgggcacgguggaaaccaguuaguaguagugugg	59	3B(-):791442648-791442707
7D_46745	gagauggcggcuggugga	18	7D_46745	gagauggcggcugguggaucuuucauggcucuugccauggcggucauccuaguuguucug	60	7D(-):495874932-495874992
6A_35485	gugcgcuccuccgucgagc	19	6A_35485	gugcgcuccuccgucgagcguagcuccggugacgcgacgaggcagcggugg	51	6A(-):576174979-576175030
7B_44013	gagauggcggcuggugga	18	7B_44013	gagauggcggcugguggaucuuucauggcucuugccauggcggucauccuaguuguucug	60	7B(-):524396263-524396323
5D_33032	guuuuucgucuguuugggucggcc	24	5D_33032	ccgacucaaacggacgcgcauuuugucuguuuuucgucuguuugggucggcc	52	5D(-):75272270-75272322
4B_24424	cgcgaugauggccgcgcgggcucac	25	4B_24424	uugagagacgcggcaucagcggcagcugccggcggcgagcgaugacgacugcccgcggucggagcgcgcgcgaugauggccgcgcgggcucac	93	4B(-):169597082-169597175
1D_7308	cgcucccaagccguuuuuagcguc	24	1D_7308	ggccggcggcugggaacccaaacgcucccaagccguuuuuagcguc	46	1D(-):480806829-480806875
7D_45740	ccguuaauccuuuuguguagcgcc	24	7D_45740	ccguuaauccuuuuguguagcgcccgacagucaggcgccacacuacacuguguagcgccuaacugauaggcguuacacgucuaaauagcauca	93	7D(+):603183445-603183538
4A_21456	ugcccacgguagaaccgcucc	21	4A_21456	ugcccacgguagaaccgcuccccuggagccgcacuaccgcugcccacc	48	4A(+):527315264-527315312
3B_18153	ucggccucgcgcucgcccuc	20	3B_18153	ucggccucgcgcucgcccucccggcgcuccucggccaguugaacgcggcgccaguggucgagg	63	3B(-):474004945-474005008
7A_41786	caucuccagcggguuuccugc	21	7A_41786	agguuuuugccccguaggggauguuucaaauucgagcaucuccagcggguuuccugc	57	7A(-):561887334-561887391
3D_19021	cgcgagcugccgucuuuucccgcg	24	3D_19021	cgagagagagcggcagaggcgcugcaauuuauagguacgccaaaucuagcgcgcgagcugccgucuuuucccgcg	75	3D(+):147838300-147838375
2B_12118	ucggccucgcgcucgcccuc	20	2B_12118	gggccuggcgcgccuccccuucggccucgcgcucgcccuc	40	2B(-):733871437-733871477
5A_26884	gggugaacgcgccaccguca	20	5A_26884	gggugaacgcgccaccgucaaacggcucagugguggugcccuuugccccugugggguguguucuucuuc	69	5A(+):117503212-117503281
1B_4295	guaguagcgcguuuaccuucaggc	24	1B_4295	guaguagcgcguuuaccuucaggcgcgcuacugcuacaacuguaucuguagcgcuguuuacaccagcgcgcuauugcua	79	1B(-):49178229-49178308
6A_34302	uucaggagcggauggcgg	18	6A_34302	uucaggagcggauggcggcacccgagcaggccaggccgcccaguggu	47	6A(+):231869680-231869727
4A_23078	agcugcucuccucgucgcu	19	4A_23078	ccacagggguucagcaggcaagcugcucuccucgucgcu	39	4A(-):721017037-721017076
6D_38212	aguagcgauggacaguggagcgcu	24	6D_38212	aguagcgauggacaguggagcgcuacuacuagauauagauaacaguagcgcugguucaaacaagcguuacugc	73	6D(+):56273607-56273680
2A_9167	cgaaccggugcgcuagcggcg	21	2A_9167	cgaaccggugcgcuagcggcguguaacgccgucuaacggcguugccgugugaacaguguugccacgucgac	71	2A(-):203316823-203316894
7B_42696	gggucuggucugggugugg	19	7B_42696	gggucuggucuggguguggccucgccuccggugaguucgccggugcugugcucgccagcguccauggcccgc	72	7B(+):381818607-381818679
3D_19284	cuccuccgaugccuuggacc	20	3D_19284	cuccuccgaugccuuggaccccuugucggagucugagcuaucggacaggacaagcuuaggccggcaucgucucuuuggggcu	82	3D(+):405726217-405726299
7A_41004	gccgaggacgcagagcugauu	21	7A_41004	gccgaggacgcagagcugauucaucagcucagccgaggcga	41	7A(+):724097250-724097291
5A_27257	ugucgagcgguuuggcugcgg	21	5A_27257	gugaccauccccuucgccggcugcgcauccgccuugaagugagcgcgcugcugucgagcgguuuggcugcgg	72	5A(+):502627431-502627503
5A_28141	cgaccuggugguuaucgcu	19	5A_28141	cgaccuggugguuaucgcugccguagccguagaguucugcccggguugagugccagccaugaaaacuccgggucgau	77	5A(-):265187585-265187662
7B_44223	ucgccgagguggucguca	18	7B_44223	ucgccgagguggucgucaaggcgggcgccaccgaggccauc	41	7B(-):632660304-632660345
2A_8359	guaagcgucgcuguggccgg	20	2A_8359	ggcccagcguggcuacuauaauauaaaggaggacccgccuguaacuuaguguaagcgucgcuguggccgg	70	2A(+):642979757-642979827
6A_34991	gggugaacgcgccaccguca	20	6A_34991	gggugaacgcgccaccgucaaacggcucugugguggugcccuuugccccu	50	6A(-):72492450-72492500
2A_7894	cucgccggagcagcaugucg	20	2A_7894	cucgccggagcagcaugucgucgacgacguccggcgugcuccuucaucgagca	53	2A(+):206423543-206423596
1B_4929	ccucgcugcucgucgggcug	20	1B_4929	ccucgcugcucgucgggcuggugcucguccugcugcacgccuugcugcaucgccucgcagacagcaucgacgaggaggcc	80	1B(-):193003906-193003986
2A_8178	gggugauggguaagcuuuggggug	24	2A_8178	gggugauggguaagcuuuggggugauggguaaggguauggggguggcuccacccguacccaaacccugcgggugccaucccuaa	84	2A(+):519871359-519871443
4D_25079	uuguuguuaacgaacgucc	19	4D_25079	ccguucguuuuaacgaacguguucaccguuuaguuguuguuaacgaacgucc	52	4D(+):7140366-7140418
4D_25154	ggugauggaugggucauuucggu	23	4D_25154	ggugauggaugggucauuucggucaaaugacugaaaugccccauucccucagcua	55	4D(+):28928813-28928868
6D_38264	cgaaccggugcgcuagcggcg	21	6D_38264	cgaaccggugcgcuagcggcguguaacgccgucuaacggcguugccgugugaacagugcugccacgucgac	71	6D(+):79106707-79106778
2D_13878	cgucgucggugagaucgcg	19	2D_13878	cuaacuuggcgacggaaaacaccuacggcggcggcggaggagacgagguccgcggccggcgugaggacgucgucggugagaucgcg	86	2D(-):252888385-252888471
3D_19113	guagugccgcaucacaugucuggu	24	3D_19113	cagcacacggugcgccacugcuauauaguagugccgcaucacaugucuggu	51	3D(+):270306085-270306136
4A_22674	gguccuguccgccgucuuc	19	4A_22674	agaaggcguggguauugguagagcuccaagaagcagcccuugguccuguccgccgucuuc	60	4A(-):547072573-547072633
4D_25107	uugcuagacuauguuacuaccucu	24	4D_25107	auaguaacauagacuaggaacaugcccauguugcuagacuauguuacuaccucu	54	4D(+):13060282-13060336
2A_9625	gcgcuguuccucgccguga	19	2A_9625	gcgcuguuccucgccgugaaccuggucgucuucuccguggccagcgcgugcgggggaaacugcccga	67	2A(-):669619853-669619920
3A_15399	uggaccaucgucuccagcgcc	21	3A_15399	ggcugcucguauccgacggccagcuaggguuugagcucccgcauauaucuaccacagguggaccaucgucuccagcgcc	79	3A(+):716660935-716661014
7A_41446	uccccuguugagccgccaua	20	7A_41446	cugcaggucucugauaugggaguugugcucaaugaaccuacccuccgcacuccccuguugagccgccaua	70	7A(-):152487065-152487135
3B_18201	ucgaaucccaucgucuccgg	20	3B_18201	ucgaaucccaucgucuccggccaguggaggagauggaagcggug	44	3B(-):526371752-526371796
4B_23546	acgaacguguuuuggguuugggua	24	4B_23546	acgaacguguuuuggguuuggguaggcaaguugggcuuccacauuuguucgcaccguuccaaagagauguggcg	74	4B(+):184233124-184233198
5B_30399	gaaugaucgaguggccaaugu	21	5B_30399	gaaugaucgaguggccaauguggugcugccagcgaaggaggcuggcgcaucuaugccugcacgcagcauugga	73	5B(-):75941160-75941233
4B_24784	guugguagugggcugggg	18	4B_24784	guugguagugggcuggggggcugaugcgaaagcuuuggccucucugucccugaaguggcag	61	4B(-):566984325-566984386
3D_20184	aggcuccugguacacgacucagcc	24	3D_20184	ugccccagcgugccggguucggccuggguccgucggcgccaauuucgauccaaaccggcgaaaaacaggcuccugguacacgacucagcc	90	3D(-):241669651-241669741
5B_30170	ugggugcuguucgucgaguug	21	5B_30170	ugggugcuguucgucgaguuggcgagacuuugcuguggcggccaug	46	5B(+):710169301-710169347
5A_28303	uccuccucggcuccacca	18	5A_28303	uccuccucggcuccaccaugcuucccaggauccagagaagcaucuucuaucucggggaggagg	63	5A(-):433234148-433234211
4D_25791	uggaaggggcaugcagaggag	21	4D_25791	cgucucacucucaccggcguaugugcuuggguguuuuggccggagcagcagcgguggaaggggcaugcagaggag	75	4D(+):483166473-483166548
4A_22081	gggccuggucugggugugcu	20	4A_22081	gggccuggucugggugugcuauugcuggcccgcccguuccaaguugc	47	4A(+):732962067-732962114
7A_40983	ucgagcagcucaaggccaggg	21	7A_40983	cuggaggaggccgucgaugagaucgagcagcucaaggccaggg	43	7A(+):716415638-716415681
Un_48528	cggagcuucugaguggugaug	21	Un_48528	uggccaaccgaguggcgacgcgcggagcggccgaauggugaugagaugaccaaccgaguggcuaugcgcggagcuucugaguggugaug	89	Un(-):171135004-171135093
5A_27627	gggugaacgcgccaccguca	20	5A_27627	ccggcgugcgugagcaccacgagggugaacgcgccaccguca	42	5A(+):654072455-654072497
7B_42695	gggucuggucugggugugg	19	7B_42695	gcaccauuuggacaaggacaugggugcugugucugggucuggucugggugugg	53	7B(+):381818573-381818626
4B_24622	cgcgacggcuuggugcucaugga	23	4B_24622	cgcgacggcuuggugcucauggaggacgauuucagggagcgcuuggcag	49	4B(-):437212369-437212418
Un_48968	uggaccaucgucuccagcgcc	21	Un_48968	ggcugcucguauccgacgaccagcuaggguuugagcucccgcauauaucucccacagguggaccaucgucuccagcgcc	79	Un(-):377382229-377382308
5B_30891	gcggucugcgcuuccccg	18	5B_30891	gcggucugcgcuuccccggccgaccaaccgcacugcuacaagcggcaccccc	52	5B(-):528361092-528361144
3A_15050	agccggagguaggggccagcc	21	3A_15050	agccggagguaggggccagccucgaggugcagccggcauugcgccggcgcgcagagggaggcaccuccgcaccggagcc	79	3A(+):538800446-538800525
7D_46788	gcagcacggcgguggcagu	19	7D_46788	gcagcacggcgguggcaguugcucacguugaggcgaagacgcuuauuaccgcacagccugcugauaucgccgguccc	77	7D(-):512281536-512281613
3D_20289	aggaaaauggacacggcuauccgc	24	3D_20289	caucugguucguucguuuuucguccgauugggacaggaaaauggacacggcuauccgc	58	3D(-):355744012-355744070
7A_40395	cuuugucaugcagcuccac	19	7A_40395	gggguugaagaugaugguggugacggcauugcaggccuccugcggucgcgugcuuugucaugcagcuccac	71	7A(+):305039381-305039452
2D_14195	gcgcuguuccucgccguga	19	2D_14195	gcgcuguuccucgccgugaaccuggucguguucuccguggccagcgcgugcgggggaaacugcccga	67	2D(-):524003111-524003178
7B_42259	ggggcguaggauuuucugguggug	24	7B_42259	cggcuggggggaaggagucgcacgggggaucuggucugguggggcguaggauuuucugguggug	64	7B(+):16728488-16728552
Un_48461	cucgccggaguagcgugcaac	21	Un_48461	cucgccggaguagcgugcaacggagggaucccgcgcgcugcuccgucgagcg	52	Un(-):81893329-81893381
6D_39541	gucucuccgucgucgcca	18	6D_39541	gucucuccgucgucgccaucuugcugucauggcacgguugugcccgaagagaugc	55	6D(-):329652079-329652134
7B_42687	ugaauacggguguacaauggg	21	7B_42687	cgugguaguauccguggcgaaggaaauacggucuauucccuacgaaacugaauacggguguacaauggg	69	7B(+):363237719-363237788
6B_36554	agcacgcuuuaucuuuggggguug	24	6B_36554	agcacgcuuuaucuuuggggguuggccgccauguuugguuaggccaacccaaugaacuugauuucgucccu	71	6B(+):712256532-712256603
3B_17228	gcagcugcugcaggacuu	18	3B_17228	gcagcugcugcaggacuucuucuacggcaaggagcugugcaagagcaucaa	51	3B(+):615750601-615750652
2D_13764	ucaucaacgacuccggcucca	21	2D_13764	gaccggcucaaggccaggguggaggacgugagcagcaggaacacgcgcuacagccucaucaacgacuccggcucca	76	2D(-):155455488-155455564
1A_2300	cgguggacgagggcgccgg	19	1A_2300	cgguggacgagggcgccggacgggcgcuguucuaucugcugcaggaggcgccggaggacguccagccggcgccgcucgugcugug	85	1A(-):72785579-72785664
4A_21258	ccuuccucaucggcgcug	18	4A_21258	ccuuccucaucggcgcugcucgcgcgccugcggaggcu	38	4A(+):290044043-290044081
3B_18020	ggaguauuaguauuggucuaggag	24	3B_18020	ggaguauuaguauuggucuaggaguccuuauuagucuauguuuaguuuccuu	52	3B(-):345004864-345004916
5D_33163	uggcucgagcaugcaaauacggug	24	5D_33163	uggcucgagcaugcaaauacggugcuaaucguguuuguauacgucagc	48	5D(-):230420686-230420734
4D_26322	aguggcuugggugggcuucuuggg	24	4D_26322	uggggcuccaauagggcacuuuuugcccgccggcauccaaaaaguggcuugggugggcuucuuggg	66	4D(-):375127324-375127390
4B_25014	gcuaaugacgcauuacacaccagg	24	4B_25014	uauaccacggugcgccauuaguaauaauuuuuuuuauuuuuuuuucaaaacugcuaaugacgcauuacacaccagg	76	4B(-):654821627-654821703
2B_12182	accaaaaagcuuccacgugucagc	24	2B_12182	aggcaggagggccuuuugucccgguuguugccaccaaccgagaccaaaaagcuuccacgugucagc	66	2B(-):776686144-776686210
2D_12901	uccuacauuuguguacagagg	21	2D_12901	ucuguaaacaaauguaggacauuuuugcaguuuaauuuaaacugcaaaaacauccuacauuuguguacagagg	73	2D(+):348596098-348596171
2D_13375	gugugugagcgugugugugcuaca	24	2D_13375	gggccaugccgccgccauguaagcgauugguuagucgccgugcuugcugaagugugugagcgugugugugcuaca	75	2D(+):643879702-643879777
6A_34390	cggaccucccgcgccaucc	19	6A_34390	cggaccucccgcgccauccuagagcucguccgccucuccaaccgcugcccuggccuugguuccggcggguccucg	75	6A(+):372069191-372069266
3D_18935	gggcuggguggcuggggcg	19	3D_18935	cggaggggcgccgggcgccggagauggcaccggcgaggccacggcggggcaguaccggggcuggguggcuggggcg	76	3D(+):114791088-114791164
7B_43811	ucgacgccaaggacggccc	19	7B_43811	ucgacgccaaggacggccccgcccagcugcuuuccuucuuggucgagg	48	7B(-):335605953-335606001
3B_16738	uugugcgugucugugcugugg	21	3B_16738	uugugcgugucugugcuguggugugcgcccgucagggugucagagucagagcgcaguaacuuugcguggaagu	73	3B(+):152906484-152906557
2A_9182	ucaauuaauaugggucggcggg	22	2A_9182	cuccgauccauauuaauugacgcacacuuaauacaacucucuacaaauuuguacaaagugugcuucaauuaauaugggucggcggg	86	2A(-):224917671-224917757
1A_1358	aaugcuaugacccggucauua	21	1A_1358	aaugcuaugacccggucauuauagagauauauuauaucucaauagugaccuaucauggcauuua	64	1A(+):257808890-257808954
5B_29654	ccaggagaagcaugcggcgug	21	5B_29654	ccaggagaagcaugcggcgugaguguugccacggcgccgcgcggcgcgccggccguguccuuuccccgucc	71	5B(+):502495291-502495362
5B_30066	ggaggagggcuacgugcug	19	5B_30066	ggaggagggcuacgugcugacaugcguggccuaccccaa	39	5B(+):680356862-680356901
3B_17657	cggccugccagacccuggag	20	3B_17657	cggccugccagacccuggagaaggcgucggagucguuggugaagcccgggccgaagaggccguucccgcaggugaggcggccgua	85	3B(-):37251187-37251272
4A_22198	acgccuucguuggagcguccggag	24	4A_22198	ucggccgucacgcugaaccaggcgcgauuuuuacgccuucguuggagcguccggag	56	4A(-):9402196-9402252
4A_20930	accgucugguucguucguuuuacc	24	4A_20930	accgucugguucguucguuuuaccucaaaaagacgcgcgcggauaggauaggguc	55	4A(+):33077350-33077405
4D_25108	uugcuagacuauguuacuaccucu	24	4D_25108	uugcuagacuauguuacuaccucuacaguggggaguaacauaagugugguaaca	54	4D(+):13060312-13060366
1A_2303	gacaggaugaagucgcgcggugg	23	1A_2303	gacaggaugaagucgcgcggugggccuuacgaagaucaaaaguucguugugagcccccguuccaccgucuauguaccg	78	1A(-):78551458-78551536
7A_41722	cgugcgcuccuccgucga	18	7A_41722	uuuggagaagcguguugggcccaaagucgugcgcuccuccgucga	45	7A(-):497670608-497670653
1A_2538	uggaggaggggcacuuuugc	20	1A_2538	aggcgucgucgugcaugugugugucgaauacgucggugggauauggaggaggggcacuuuugc	63	1A(-):375112132-375112195
7A_40364	ggcagucgccuuggcuagc	19	7A_40364	ggcagucgccuuggcuagccugaguggcucuugcugcuuaugcaaggcugaauuuggcucucu	63	7A(+):261583635-261583698
7D_44562	gggccuggucugggugugcu	20	7D_44562	ccuccaccuacuccauucgccgagcuuaguugcgagagcuuguaacccgagugggggcauuaaggugauauggacgcuguuguagagcugcgggccuggucugggugugcu	111	7D(+):7071257-7071368
2D_14214	guccacguccuucuucucgucgg	23	2D_14214	gccgaaccugaccaugucgggcgcgacguccgucacguccacguccuucuucucgucgg	59	2D(-):543429638-543429697
5D_33137	uccagauguagucguccucgg	21	5D_33137	uccagauguagucguccucgggguugaggaccucgaugacgcgcugcgagaagauu	56	5D(-):204075464-204075520
7A_41721	cgugcgcuccuccgucga	18	7A_41721	cgugcgcuccuccgucgaacuacgccagccguguugagcucauggugagauugggaguucuuuagcgucggcgacgcgcacgag	84	7A(-):497670542-497670626
2B_12105	ggagguguucgagcagcuga	20	2B_12105	ggagguguucgagcagcugaaaugcacgcgccaggggcucaccuccga	48	2B(-):725964770-725964818
5A_28789	aagcucaggagggauagcgcc	21	5A_28789	aagcucaggagggauagcgccuagguuuauugcaaccagcaagagaccggccggcucuugaugguuca	68	5A(-):649565431-649565499
3D_20776	ucucgucggagcugcaugcggcu	23	3D_20776	cggcgacuagcaccgcacgacggggaagaaggcuucagcaucuaccagguccucucgucggagcugcaugcggcu	75	3D(-):601483126-601483201
1B_4820	uuccccagccguagccca	18	1B_4820	ggcauuaaggcugucgggacgcguuccccagccguagccca	41	1B(-):138045578-138045619
7B_43126	cuucgagguguacgccggg	19	7B_43126	cuucgagguguacgccgggaaggagcucgcggcggagggcgccuuuuucccgcggcggcgccucgacgga	70	7B(+):654327692-654327762
4A_22935	gggugggucuagauugucagagcc	24	4A_22935	gggugggucuagauugucagagcccgacguggcagacaucuaggccccucua	52	4A(-):658226198-658226250
3B_16827	gccacccucuggucaagga	19	3B_16827	cugaaauggagggugcaccucccgcucaugccccgcgucgagcaaacgccugccacccucuggucaagga	70	3B(+):208023152-208023222
6A_34061	cuuggcgggugguaguagu	19	6A_34061	ugucuggucuccuccuuuguuucuuggcgggugguaguagu	41	6A(+):38559742-38559783
5D_31861	uucggcgggguuuuuugu	18	5D_31861	ccgagaccguugucgaauguuugauucggcgggguuuuuugu	42	5D(+):90462355-90462397
5A_27881	ucuacgagaagcuggggaggg	21	5A_27881	ucuacgagaagcuggggaggggggcgauucuaguagaaucgcccaaaagaacugacccuaauggggugcuguaguga	77	5A(-):41389742-41389819
4A_21113	acgcagcugcguggugagcaca	22	4A_21113	acgcagcugcguggugagcacauagcgaacuauucuuucgccuuuuacuaaagaauaccgugggcucgccacaccaggcagcauacacc	89	4A(+):136616356-136616445
4D_26264	acgcagcugcguggugagcaca	22	4D_26264	acgcagcugcguggugagcacauagcgaacuauucuuucgccuuuuacuaaagaauaccgugggcucgccacaucaagcagcauacacc	89	4D(-):336842422-336842511
4A_23157	gggccuggucugggugugcu	20	4A_23157	gggccuggucugggugugcuacugcuggcccgcccguuccaaguugcgu	49	4A(-):732484974-732485023
5A_27883	ucuacgagaagcuggggaggg	21	5A_27883	ucuacgagaagcuggggaggggggcgauucuaguagaaucgcccaaaagaacugacccuaauggggugcuguaguga	77	5A(-):41391902-41391979
1D_6946	uggaggaggggcacuuuugc	20	1D_6946	aggcgucgucgugcaugugugucuugaauacgucggugggauauggaggaggggcacuuuugc	63	1D(-):300717832-300717895
Un_48364	ucuugggaguugggacuggga	21	Un_48364	ccgauccccgacuccuucuccaaguuuuuccagccauucuugggaguugggacuggga	58	Un(-):47835922-47835980
7A_40619	ugacuggcauucagucggugg	21	7A_40619	acagcugaauggaggguggggcagcgaggcuggugcgaaagccgccggcgacgggcauggugacuggcauucagucggugg	81	7A(+):532685905-532685986
1B_5034	gggacugcucuaacggga	18	1B_5034	ucuggaggggccccgagggacugcucuaacggga	34	1B(-):349708386-349708420
7D_46984	auguggguguacauguccugg	21	7D_46984	aggucuacaccgcagacgcuugcgucgacaaggaaggagcagauguggguguacauguccugg	63	7D(-):571263980-571264043
7A_40486	cgagguuguggagggauc	18	7A_40486	cgagguuguggagggauccagcucaaaccggagguuguaggcgaugcagaauaggccgguggagcucuagagcauauccucgcg	84	7A(+):419012172-419012256
4D_26529	gagccgucgguuguuugcgcgugu	24	4D_26529	gagccgucgguuguuugcgcguguggccaucuguuggcaugugccgucguggcuugcccagcuguacugcagcucug	77	4D(-):479413049-479413126
5B_31290	cuagauucgcugcugcuucuc	21	5B_31290	gaaugccccagugaguucuucccuuggugucaugggcccccuucucaggaagcuagauucgcugcugcuucuc	73	5B(-):683143727-683143800
4D_26073	agagcgcaccgccgucgaggg	21	4D_26073	agagcgcaccgccgucgagggacuuggccgcggugcuggccccuuucu	48	4D(-):70592506-70592554
4A_22175	acacgguucuguaucgguucgcgg	24	4A_22175	gcauccuuccggaccguggaagccauucaacacgguucuguaucgguucgcgg	53	4A(+):743759531-743759584
7D_45512	cugcaguccaucguucgucucgcg	24	7D_45512	cugcaguccaucguucgucucgcgcccagugcagcaggaccgagcucgucucacgcaugaugcagcagaa	70	7D(+):518838273-518838343
7D_44983	gagcuacaggguggccagcagcgg	24	7D_44983	uccaauggccacccucuaccuccgccacuguuucagccuacaaggcucgaucccaagggcggagcuacaggguggccagcagcgg	85	7D(+):111801081-111801166
3B_17951	gugcgacuauacggacucuggucu	24	3B_17951	gugcgacuauacggacucuggucugacccaaaaaaaagccaaacccguauagucgccgg	59	3B(-):242204893-242204952
5D_33620	uguuuuucguucguuuggggcagg	24	5D_33620	gauccuaaacggacguccgauuuggcuguuuuucguucguuuggggcagg	50	5D(-):462983955-462984005
2B_10607	uccuacauuuguguacagagg	21	2B_10607	ucuguaaacaaauguaggacacuuuugcauuuuaaguuaaacugcaaaaacauccuacauuuguguacagagg	73	2B(+):414076982-414077055
2B_10198	uuccucugcuuccaagguuaccaug	25	2B_10198	uuccucugcuuccaagguuaccaugguggugaaggaggaagacaggaaaga	51	2B(+):89649322-89649373
3A_16389	gugaaaugaggauuaaau	18	3A_16389	gugaaaugaggauuaaauuauuuuguugaugaacgaccuuguguccaucucauuucagcc	60	3A(-):724559194-724559254
5D_32641	ugcuggagcccguguaccugguug	24	5D_32641	gccaggagggucauuuacgcuucucagcucacugcuaagccaaggcugcuggagcccguguaccugguug	70	5D(+):534639072-534639142
2A_8342	ugaggaaggacugcgucaucu	21	2A_8342	ugaggaaggacugcgucaucuucaacauggucauggugaccaauaucuucagc	53	2A(+):629733400-629733453
3B_16498	cacgucagugcgggggga	18	3B_16498	cacgucagugcggggggaaccgggagggcuacgaggcccguugaccaucaggaccuccgccgcugaaucacu	72	3B(+):17444917-17444989
7A_41451	auccgaguggcggcacca	18	7A_41451	auccgaguggcggcaccaaugaaagucuccaugaaggacuggaagucaugcuuuuugguguuagcggcuuugaucg	76	7A(-):162489429-162489505
2D_13049	gccacccucuggucaagga	19	2D_13049	cgaggccgagagugugcagagccacccucuggucaagga	39	2D(+):451288878-451288917
7A_41149	gucccaggucaucgucca	18	7A_41149	gucccaggucaucguccaguacaucgacgaggccuuccaugccg	44	7A(-):29160671-29160715
4A_21163	gcucucggugcucuguuc	18	4A_21163	accaucguuguacuaucaaugcagggaaaguacaccugcguagugggugcucucggugcucuguuc	66	4A(+):179386409-179386475
1D_7066	gagcuuauugacgguccagugcuga	25	1D_7066	ugugcuggggucagaggaugugaucgucguuccaaugcgacgaaacugagcuuauugacgguccagugcuga	72	1D(-):386165377-386165449
2B_11505	accaaaaagcuuccacgugucagc	24	2B_11505	accaaaaagcuuccacgugucagcauuucaggggcuggguuuuuuguuuuuuuucucugaaagggggggggguugggggguuuuguaggguua	93	2B(-):160885350-160885443
6A_34877	ugcugaugcgcgcgcugg	18	6A_34877	ugcugaugcgcgcgcuggcgagucuuguuggacuuggaccaacaucguguggguuauu	58	6A(-):17539958-17540016
6D_38502	gggacguaguaaguucuugcaagg	24	6D_38502	gggacguaguaaguucuugcaagguccuggguucgaucccuugcaugcgcuuauugcguuuuuu	64	6D(+):242147801-242147865
7D_45823	agcuugauagauguggacggugag	24	7D_45823	agcuugauagauguggacggugaguuuggaugaggacggccccgccgcacggucggcuua	60	7D(-):2367081-2367141
3D_20758	caaggacgaccguggccaga	20	3D_20758	uggccaacguguaccccuacuucgcuuacaaggacgaccguggccaga	48	3D(-):596890343-596890391
2A_9171	gguguugcugugcuggug	18	2A_9171	gguguugcugugcuggugcuguacuuugcacacgaaccgu	40	2A(-):206113052-206113092
7B_43333	uucgucggagcagcgugu	18	7B_43333	gcguaaugcggcaccgcauugaacuuugcaaaugcgguucgucggagcagcgugu	55	7B(+):748048600-748048655
2A_9514	gccacccucuggucaagga	19	2A_9514	cgaggccgagagugugcacagccacccucuggucaagga	39	2A(-):598161261-598161300
7D_44972	ccucgccggcugcgcauccac	21	7D_44972	ccucgccggcugcgcauccaccuugcggucagcgcgccgccgucgagcgg	50	7D(+):105954472-105954522
5A_28095	gucucucaaaguugcuucaagg	22	5A_28095	gucucucaaaguugcuucaaggaaaagcaaaaccaagcuauugcucgaaaacagggaggcag	62	5A(-):194739337-194739399
5A_26651	gccggugcugcucucucu	18	5A_26651	acggcgagucgcuuucggccacaagccggugcugcucucucu	42	5A(+):5912362-5912404
3D_19856	caugguccguggacaugauacggg	24	3D_19856	gguauauguccguuuucauguucggacaugguccguggacaugauacggg	50	3D(-):15368992-15369042
2B_11218	uugguggugugggcucucu	19	2B_11218	ggagaccaccuccccacugcugcugcuacuucagucuuugguggugugggcucucu	56	2B(-):3943772-3943828
5D_33089	ucccggugaugaccugugauguua	24	5D_33089	ucccggugaugaccugugauguuaaaguaguggccugauucauacguugaugagauccauauuaucacccagagggau	78	5D(-):116976983-116977061
7B_42665	cggggagcucugucccau	18	7B_42665	ggcgacggcgagcuccauggucccaugcucggggagcucugucccau	47	7B(+):342992685-342992732
7D_44765	gugccguccgaguuguagucugga	24	7D_44765	uaguaacggcgagcgaaccgggagcagccuagcuugagaaucgggcggcugugccguccgaguuguagucugga	74	7D(+):73825444-73825518
3A_15997	ucccugccgucgacgcca	18	3A_15997	ucccugccgucgacgccaucguccucgacauguuuugcgucgacgcccucgacg	54	3A(-):509021297-509021351
5A_27171	auggaccgcguauuuguucgcuuu	24	5A_27171	ugcggacgcgcgcgauguggggucacgggccuuagaacaacuccaauggggcccaaauggaccgcguauuuguucgcuuu	80	5A(+):436304152-436304232
4B_24416	acguucuguuggugcagagguugg	24	4B_24416	ggacugcgugcauccuggauguguuugugacguucuguuggugcagagguugg	53	4B(-):147085331-147085384
6D_38604	guugugucuguguggccgugugug	24	6D_38604	guugugucuguguggccgugugugcgcacucgagccacacuucuuguaauuaugc	55	6D(+):312964429-312964484
1B_5074	uggaggaggggcacuuuugc	20	1B_5074	aggcgucgucgugcaugugugucuugaauacgucggugggauauggaggaggggcacuuuugc	63	1B(-):405904997-405905060
6D_39780	ccggugcccuguccuggaag	20	6D_39780	ucgaggaggagcugagaucccggugcccuguccuggaag	39	6D(-):444889289-444889328
2A_9191	uucccgucguucgcccca	18	2A_9191	uucccgucguucgccccacgaggcuuggccccucgcgagggucuugagcuugggcugu	58	2A(-):248751734-248751792
5D_32713	ggggucguugguucgaguca	20	5D_32713	ucuuguuuaccugauccuacugguuggcgaggugguuacacccguguauaucaaagaggggggucguugguucgaguca	79	5D(+):552078723-552078802
3B_17701	cgguggagcugguugaugg	19	3B_17701	cgguggagcugguugaugggguauuucaccaacugagcaucgauaaugccuuggucgccauuacggccgau	71	3B(-):61114349-61114420
6A_35326	cuucuugccccucgcucuug	20	6A_35326	ggggcggagguggccgggaagaguuucuacuucuugccccucgcucuug	49	6A(-):463164426-463164475
1B_3122	ugggaaguccucguguugcauuccc	25	1B_3122	gcaugcuugggcgagaguaguccuaggaugggugaccuccugggaaguccucguguugcauuccc	65	1B(+):42807763-42807828
6B_37509	uagggggaggucuugaguu	19	6B_37509	uagggggaggucuugaguucaaauccucauaaccucucucuuuu	44	6B(-):543831957-543832001
4A_22338	uccuacauuuguguacagagg	21	4A_22338	uauguacacagauguaagacgguuaguuuaauuuaaacugcaaaaacguccuacauuuguguacagagg	69	4A(-):96309607-96309676
1B_4653	ggagggcgcggcggccgc	18	1B_4653	ggagggcgcggcggccgcugcaaaacccggugcgcgagcccgggcggagcggccgucggugcagaucuug	70	1B(-):111100975-111101045
5B_31154	gugaucucguggaggugu	18	5B_31154	gugaucucguggaggugugugcgccgucgauccuu	35	5B(-):626713194-626713229
3B_17862	guuauuacugucgugcuu	18	3B_17862	gcaugauuggugauguccugaagugguguuauuacugucgugcuu	45	3B(-):188915934-188915979
2B_11217	uugguggugugggcucucu	19	2B_11217	uugguggugugggcucucucgcgggaguggacugcaugcgaugcaucggguggagaucuuggagagcagaggaggccgaugucgaag	87	2B(-):3943704-3943791
1B_3458	cgguggagcugguugaugg	19	1B_3458	cgguggagcugguugaugggguauuucaccaacugagcaucgauaaugccuuggucgccauuacggccgau	71	1B(+):301014200-301014271
5B_29359	uucgaugacugcuaugguggugcc	24	5B_29359	auggagccgugucaagcucgagugagaaggugauccauuauuuuuucuuucgaugacugcuaugguggugcc	72	5B(+):254942270-254942342
7A_40327	ccgacgucgagguggacaa	19	7A_40327	cuccaacugcacgucgcucaccgacgucgagguggacaa	39	7A(+):206911816-206911855
5A_28818	caucuccagcggguuuccugc	21	5A_28818	agguuuuugccccguagggaauguucgaauuugggcaucuccagcggguuuccugc	56	5A(-):662411715-662411771
2B_10250	ugugggguguggcucugc	18	2B_10250	ugugggguguggcucugcuugggaaggauucaaucccagauucccuucuacugugguugcuagcccuauaua	72	2B(+):119834341-119834413
6A_35107	gacccccggucagauguauuuagg	24	6A_35107	gacccccggucagauguauuuaggucauuagaucucauuaggugggacaaucuggcggcacaaauuagccuggauacacauaaugggguggc	92	6A(-):171808830-171808922
5D_33533	ucccugccgucgacgcca	18	5D_33533	ucccugccgucgacgccaauuucaucuacuacggcgagggucugaugugugaaguggggguuugcgcgcaucgccu	76	5D(-):438185097-438185173
3B_18304	ccucugcaccggccucggca	20	3B_18304	ccguggcaggugcagggcaugagguaccucugcaccggccucggca	46	3B(-):605014262-605014308
6B_37184	guacgucacuuguugcaaccugag	24	6B_37184	uuccgacaagugacgcgcugcauguacgucacuuguugcaaccugag	47	6B(-):198914537-198914584
1B_5168	gccgccguggaucugcaa	18	1B_5168	gcaguaucugacggcaaccguaguucuucugcggacaucaagaggagaaaacuagguucugacgccgccguggaucugcaa	81	1B(-):482178728-482178809
3D_20401	gcuggaauuugaucgcgaaaacag	24	3D_20401	gcuggaauuugaucgcgaaaacagcaaaaccgacaggugggucccaccuggcgggcugauguggcaaagaccaagcac	78	3D(-):444068803-444068881
3A_16155	accguguguugcgggucgugugga	24	3A_16155	accguguguugcgggucguguggacgaacucuccaacauccacacacacgauga	54	3A(-):641014790-641014844
6A_34645	ucucucagaauugacccucucccc	24	6A_34645	guguuuagggccaguucuuuugggcaauucucucagaauugacccucucccc	52	6A(+):556682514-556682566
6B_37243	gcgggucagcgugaagugggagga	24	6B_37243	gcgggucagcgugaagugggaggagguaccaaaaaacccgggagauaugcguucucguuucauaaugaccugguu	75	6B(-):256237374-256237449
1A_2652	gccgccguggaucugcaa	18	1A_2652	gcagcaucugacggcaaccguaguucuuccacggacaucaagaggaggaaacuagggucugacgccgccguggaucugcaa	81	1A(-):459514595-459514676
2B_11309	uugacccucccagagccaccu	21	2B_11309	uugacccucccagagccaccuauccgcacuaggugucugauugggucauca	51	2B(-):29109608-29109659
4A_21186	ggugggugugucgucgugc	19	4A_21186	ggugggugugucgucgugcggaggagguguacgaauacggguacuacacga	51	4A(+):195125447-195125498
7A_40096	ugccugcucuucggucucugu	21	7A_40096	ugccugcucuucggucucuguaccugcgugcaagucgcgugaugggaacguugguugugagggccgaugcauucaga	77	7A(+):68045905-68045982
6B_37241	gcgggucagcgugaagugggagga	24	6B_37241	gcgggucagcgugaagugggaggagguaccaaaaaacccgggagauaugcguucucguuucauaaugaccugguu	75	6B(-):256236530-256236605
3B_16518	cacaccauccaccacacgacg	21	3B_16518	cacaccauccaccacacgacguaccggcacaacuacggccacuacaccguguggauggacuggcuguuug	70	3B(+):23600194-23600264
3A_16116	acgcguugggucgauuuuucugu	23	3A_16116	ggacgaaaagcggacgcguguguguuuggaucgacgcguugggucgauuuuucugu	56	3A(-):613177359-613177415
5A_27678	gcgaaggcgcgcgcgucau	19	5A_27678	gcgaaggcgcgcgcgucauuccuccucggccgcgucuccggcgcugcagcgccuuccgccc	61	5A(+):671478600-671478661
3A_14514	cacaccauccaccacacgacg	21	3A_14514	cacaccauccaccacacgacguaccggcacaacuacggccacuacaccguguggauggacuggcuguuug	70	3A(+):20329355-20329425
3B_16709	acaacuugcgcugaaugugauggu	24	3B_16709	cgucagcagcucaagcucgaguuuucuucaugaguuaaaagcacugggaguccuacaacuugcgcugaaugugauggu	78	3B(+):132001601-132001679
6B_36584	ccucugcucugcucagcuca	20	6B_36584	ccucugcucugcucagcucaguuccuccucgggcucuccaggguagggugug	52	6B(+):719681507-719681559
7A_40447	cggggagcucugucccau	18	7A_40447	ggcgacggcgagcuccauggucccaugcucggggagcucugucccau	47	7A(+):383170424-383170471
1B_4848	uuggaauaaaauaaggcucggucc	24	1B_4848	gagacuugucuguuccacacgugugugcccauccguacucccgcauauguggcaugauuugauuggaauaaaauaaggcucggucc	86	1B(-):146790580-146790666
7A_41135	ggcacuaucggacgcguugaggag	24	7A_41135	ggcacuaucggacgcguugaggagguugaacuugagcggucaggcucucagggaagaggaggggccag	68	7A(-):19551972-19552040
3D_19857	cacaccauccaccacacgacg	21	3D_19857	cacaccauccaccacacgacguaccggcacaacuauggccacuacaccguguggauggacuggcuguuug	70	3D(-):16055210-16055280
5B_29640	gcucauagguguaugaugugcg	22	5B_29640	gcucauagguguaugaugugcgugcguuuauaaagaugaauguauguacgcauauauaaguguau	65	5B(+):489823302-489823367
2B_10922	cuccucuacgucgacggccu	20	2B_10922	cuccucuacgucgacggccuccucaucgucaacaaagagggagg	44	2B(+):661449355-661449399
6B_37286	uccagcccgucuagcuca	18	6B_37286	ugcuggacgcgucuggucaugcagugaagcucgucgcccuccagcccgucuagcuca	57	6B(-):306366737-306366794
Un_47821	guuugcugcggggaaucc	18	Un_47821	cuuccaucaaggccggccuaguaguuugcugcggggaaucc	41	Un(+):310228914-310228955
6B_36327	uaugcguucgccugcgcuaggg	22	6B_36327	caugccacgugccauacacaugucacuaugcguucgccugcgcuaggg	48	6B(+):620921728-620921776
1B_5544	guuugcugcggggaaucc	18	1B_5544	cuuccaucaaggccggccuaguaguuugcugcggggaaucc	41	1B(-):675236997-675237038
3D_20218	cugaccgaacugugucuau	19	3D_20218	gggcacgggcguggcacacggguagucugaccgaacugugucuau	45	3D(-):275743634-275743679
2A_8171	uuggugggucaauaucgggugu	22	2A_8171	accucaugcacucccuuccuucugcucuucuuaggucuuccaggaugucuagugaaaauuggugggucaauaucgggugu	80	2A(+):513649161-513649241
6B_37610	uaugcguucgccugcgcuaggg	22	6B_37610	caugccacgugcuauacacaugucacuaugcguucgccugcgcuaggg	48	6B(-):620954582-620954630
6B_36718	ggagguuccguucguguacuuggg	24	6B_36718	caagacaggagcuacuucaugugaagaccaacuaguugaauagcuagugcuaguaguaugcggagguuccguucguguacuuggg	85	6B(-):57704809-57704894
1A_2901	gacccccggucagauguauuuagg	24	1A_2901	gacccccggucagauguauuuaggccauuagaucucauuagaugcgacaaucuggcggcacaaauuagccuagguacacauaauaggguggc	92	1A(-):564762702-564762794
6B_37896	ugaagcuggguuccgaugccu	21	6B_37896	gcucacucuguuucuuagaggaccgcaagguuuguauccuuguaaagauagaaagcuggcagucccuagugaagcuggguuccgaugccu	90	6B(-):716210141-716210231
3D_18927	cuucgcuccggacggaucga	20	3D_18927	gaacuucccggugcgcccauucgccuucgcuccggacggaucga	44	3D(+):105961968-105962012
1B_5451	agucuguguguuauagcgcgugug	24	1B_5451	agucuguguguuauagcgcgugugggccgguuugaaucccacaacacguguggguguuagcguug	65	1B(-):656137812-656137877
1B_5099	cgaauguauuuuuuauggcuug	22	1B_5099	cgaauguauuuuuuauggcuuggggaagauuguggcaucuggaugggggccugcaccgaucauggcauagugcauguguagga	83	1B(-):437834505-437834588
2A_8184	ccagguguggcgcaccccc	19	2A_8184	ccagguguggcgcacccccacuaggccaaauccaaauugggguaggguuuggggggcgccccccuuccu	69	2A(+):521935787-521935856
2B_11977	cacggauucguaaaaaaau	19	2B_11977	cacggauucguaaaaaaauauauucgcgaaauuuacgggucggcuuugcg	50	2B(-):617875805-617875855
4A_22166	gucguccaggucaggguguuugag	24	4A_22166	gucguccaggucaggguguuugaggcggguuuggggcguccggcugaagaugcucuuaggucagaggg	68	4A(+):742544361-742544429
1D_6363	gucuugugggagaagguggc	20	1D_6363	ugcccagaccccaccagaggagagggucgacggugucuugugggagaagguggc	54	1D(+):461467901-461467955
6A_33956	cgagcucccuccugucacua	20	6A_33956	cgagcucccuccugucacuaacuccuuggcaggcccuccggaccucgug	49	6A(+):11277649-11277698
3A_15586	gaaggaccaacggcuggagaugcu	24	3A_15586	cugauucuaccgccggcucguuucuaggcggcgauuguuaugccuccuuggaaggaccaacggcuggagaugcu	74	3A(-):40368527-40368601
7A_40998	gaacgucgugaugguuggaccucc	24	7A_40998	gaacgucgugaugguuggaccuccccuccugguucgaccaccucguucgaucccc	55	7A(+):722131050-722131105
1D_6217	agcaagaaagucaagaagc	19	1D_6217	uucguugagucgcuggccacuugagcgauaccgcauggugguugcuuuuaggggagcaagaaagucaagaagc	73	1D(+):386463838-386463911
7D_45994	gggagaucgaggccgccc	18	7D_45994	gggagaucgaggccgcccugcugcuuuuauuuuucgu	37	7D(-):40501405-40501442
6D_39458	ccggucugccaccaagucca	20	6D_39458	gcucggcccccagaucgaggucauccggucugccaccaagucca	44	6D(-):300328316-300328360
1D_6193	gcauucauauguucucugaugccu	24	1D_6193	gucgucugagacacuuuguguguaauggugcauucauauguucucugaugccu	53	1D(+):376865025-376865078
3A_16089	caaucuuauauuaugggccggagg	24	3A_16089	uccgucccacaauagaagaucguuuuuucaagcuaacauagcuugaauacaaucuuauauuaugggccggagg	73	3A(-):597918468-597918541
4D_25780	acaauuguuccuugaaagggu	21	4D_25780	ucauuccgagcuacaacuaucaccgaggugugcaauguuggauuuggcaucacgcgcaaaguguuacaauuguuccuugaaagggu	86	4D(+):480975503-480975589
6A_34467	ccggucugccaccaagucca	20	6A_34467	gcucggcccccagaucgaggucauccggucugccaccaagucca	44	6A(+):417444835-417444879
2A_9480	cgccggugagggcccugggg	20	2A_9480	ccggaggccacggaggcugccggcagguggggcagccaugugcgcggagcgccggugagggcccugggg	69	2A(-):567341217-567341286
5D_32262	gaaauguugggcggcuguggc	21	5D_32262	caugaccacccaacauuuccaccaugugcaaugugccauuguugaggccgacuguucaugauggaaauguugggcggcuguggc	84	5D(+):422700818-422700902
2B_12106	ggagguguucgagcagcuga	20	2B_12106	auuugcaggagaacauccccaucgaggagguguucgagcagcuga	45	2B(-):725964798-725964843
1A_2953	guguuugguaguguaugaagggug	24	1A_2953	guguuugguaguguaugaagggugcaugaguccacacuaguuuaacacaaauacac	56	1A(-):585447574-585447630
Un_48293	cggcgccgccaugcaugcg	19	Un_48293	cggcgccgccaugcaugcgaugcgaggacaugcuccucgugcagagcaucggcgucagcca	61	Un(-):12635357-12635418
3D_19671	gcucucggugcucuguuc	18	3D_19671	ccacccuaccgaagaguggaagguuaauccuggugcucucggugcucuguuc	52	3D(+):577830613-577830665
7A_40913	ggguuccuuguaggagugguggug	24	7A_40913	uggcggcccggggaggagguagcuuacaacgcuuugugagagauuaguuuuggguuccuuguaggagugguggug	75	7A(+):690406598-690406673
7B_43329	ucgggguggaccugcugaaca	21	7B_43329	gacacaugucuauuuacugauggaucgaucucuacggaccggcgggaggagcgaucgggguggaccugcugaaca	75	7B(+):747252963-747253038
5A_28906	ucgaaucccuucgcccgcgc	20	5A_28906	ccgggccaaaauuuggaaaaauuuucgaaucccuucgcccgcgc	44	5A(-):684622488-684622532
3B_16975	gcucaccugcucucgcuu	18	3B_16975	gccagccaggccgcggccacgcucaccugcucucgcuu	38	3B(+):394216275-394216313
4A_22223	ugugugucgcccagccguu	19	4A_22223	ugugugucgcccagccguugcacugcuggcugggccuggcgcacccc	47	4A(-):21844277-21844324
3D_19820	acaaugauauuggugaagac	20	3D_19820	cuugcaguaaagucuguuagaggacgcuaguuguccaucuugugaacgaggcggcggcagugugucgacaaugauauuggugaagac	87	3D(-):5252847-5252934
5A_27873	cauaaggauucaugcaugguugau	24	5A_27873	cauaaggauucaugcaugguugauuagaaaaugcaguugacaugcaugucuauucaugag	60	5A(-):35821296-35821356
1A_2481	ucgagccccaggaccugaa	19	1A_2481	ucgagccccaggaccugaacggugauaccucuggccucgggccguuu	47	1A(-):309401886-309401933
3D_20150	cucgucgagcagggcuug	18	3D_20150	uggugugcucagaucagauguauuucucgucgagcagggcuug	43	3D(-):162875447-162875490
5D_31530	cggaucgcggcgacgggg	18	5D_31530	cggaucgcggcgacgggggcggcuuuccgcccccgacgucgcgagaaguccauu	54	5D(+):18758783-18758837
1A_226	cuucggccggcaucgcgc	18	1A_226	ucguaguuggaccuugggucgggucggccggugcgccucacggcgagcaccgaccuacucgacccuucggccggcaucgcgc	82	1A(+):74984-75066
3D_19875	ucgugacccugaccaucag	19	3D_19875	ucgugacccugaccaucagagagcuuuaucagcuaucauaaaaacucugacacuagucaugguccaggaca	71	3D(-):20566435-20566506
3B_16626	ccgcuucgccgcgaaucgcccgaga	25	3B_16626	ccgcuucgccgcgaaucgcccgagaaauuuuucccgacccgugcccagcaaauccgag	58	3B(+):83475876-83475934
4B_24486	ugcucugcccaugguguc	18	4B_24486	caccaucucuacugcagcacugucaacugcucugcccaugguguc	45	4B(-):227377521-227377566
Un_47605	gccccaugucacacggauucguc	23	Un_47605	cuuaaauacgcgacggggcauuguaaguggcagaguggccuugcugccacgauccacugagaucuagccccaugucacacggauucguc	89	Un(+):199907167-199907256
4A_22327	ucuuacauuaugggauggagg	21	4A_22327	uccgucccauauaaugucaaaaaacgucuuacauuaugggauggagg	47	4A(-):85904505-85904552
1B_3495	gccuugaucaccggugugcu	20	1B_3495	cgagacggugcgucgaggcacguuuggggccggcgcggccuuugccuugaucaccggugugcu	63	1B(+):332269228-332269291
5A_28114	uuccuaccgcuaaagucccug	21	5A_28114	aacacuuugaugguaggguugugcaggcuaccgucagcccgguuggcgguagcauguuuccuaccgcuaaagucccug	78	5A(-):236867425-236867503
1B_3224	ucggucuggugguucgggcg	20	1B_3224	ucggucuggugguucgggcguuacggugcuauaccuuaggugauggguccgaaucccaguuuuugc	66	1B(+):85287427-85287493
3D_18841	ugccucgcggugaucuugugac	22	3D_18841	augcucucgaggaucugcagcugcaucuggguugguguccaucgcugccucgcggugaucuugugac	67	3D(+):52812163-52812230
4D_26340	gaaaucgggugcuccaagugg	21	4D_26340	gaaaucgggugcuccaagugggccauuuuugguaagcagaauuggcgaugcgggaugaacccgaagccgg	70	4D(-):389453376-389453446
5D_31942	gcuccucguugcuuuaggaccagg	24	5D_31942	gcuccucguugcuuuaggaccaggggucaaggaauaaauacccacuuaacagaaaagaggggaaa	65	5D(+):168659516-168659581
2A_7443	aagacugcucugcuuugagau	21	2A_7443	aucaugcaaggugagcuugugcgugaaucaacaucagaagacugcucugcuuugagau	58	2A(+):17869046-17869104
3D_19957	gggcgacugagaagggcaa	19	3D_19957	gggcgacugagaagggcaagguccccaucgacugguccaaugcgcccuucaacgucuuguaccgc	65	3D(-):47670270-47670335
3A_15600	ugaggaaggaaugcaucaucu	21	3A_15600	augaguucgcuguuuucuaacugaggaaggaaugcaucaucu	42	3A(-):48835651-48835693
6B_37408	ccggucugccaccaagucca	20	6B_37408	gcucggcccccagaucgaggucauccggucugccaccaagucca	44	6B(-):465149454-465149498
7D_45822	cgcgcugccuucucugcgaucagg	24	7D_45822	uaauccgccguagacugcaacaucauccgcgcugccuucucugcgaucagg	51	7D(-):2255612-2255663
3A_14848	aucugggugccgccucca	18	3A_14848	aucugggugccgccuccacugccgcuccgugucuuccagccaccaacauaggucuacaacgagcuugucgggugcucccagggga	85	3A(+):288620721-288620806
7D_46528	gcauuuauuugugguuucgucugg	24	7D_46528	ggaagaaucuccuacguauugcaucuccucuugcauuuauuugugguuucgucugg	56	7D(-):254373985-254374041
2A_9750	guucccgauccagcgccg	18	2A_9750	ucacugccaucggaaacuucugcaucgucucgauugcagugggaauugucauugagaucaucgucauguucccgauccagcgccg	85	2A(-):731159995-731160080
7A_40947	caugcgugcgucugugugca	20	7A_40947	ugcgcgugcgugcgcuggcgcaggcgcguucgucaguguguuugcgugcaugcgugcgucugugugca	68	7A(+):706514852-706514920
7A_41024	gacuugaacucuaaugggcuggcu	24	7A_41024	gacuugaacucuaaugggcuggcugcgaacuccugcgccuugccaauugagcuaagcuc	59	7A(+):727691970-727692029
3B_16948	ccaucgucggugugccug	18	3B_16948	ccaucgucggugugccugggagccgcggcgaccucgcuguggggccucgaccgcgcgaccgaggugggg	69	3B(+):370070564-370070633
3B_18261	gaaauucugaauuguuuug	19	3B_18261	gaaauucugaauuguuuugguacuacuggaaaauucagauggguacgcgggauuucagaguucuag	66	3B(-):576168654-576168720
2D_13875	ugguugauaggugcggugugg	21	2D_13875	ugguugauaggugcggugugguuauuccuuuuccaaccccgaacacgcacgcaaccccagag	62	2D(-):251453730-251453792
2D_12929	cuggaguuacccuggaucuga	21	2D_12929	agaucugguaggcuuccugggcgugagaaguuccucuuaaacuggaguuacccuggaucuga	62	2D(+):363037918-363037980
3B_17099	ggagguuccguucguguacuuggg	24	3B_17099	caagacaggagcuacuucaugugaagaccaacuaguugaauagcuagugcuaguaguaugcggagguuccguucguguacuuggg	85	3B(+):532224043-532224128
6A_34434	ccgcgagccgcuggucaccaucg	23	6A_34434	ccgcgagccgcuggucaccaucgagggcgccucccucgggaucgcgcagguggccgccguggccgcgggcg	71	6A(+):416654732-416654803
7A_41452	auccgaguggcggcacca	18	7A_41452	guuuguucacucggccggaggagggcuggcaggcuccacaaaugaguccaagucgaucccaucagcgauccgaguggcggcacca	85	7A(-):162489487-162489572
5D_32427	auggacuggaaugucacgggucgg	24	5D_32427	gucccauaacauaaggguguguuugguuucuggaauggacuggaaugucacgggucgg	58	5D(+):470758972-470759030
2B_11978	cacggauucguaaaaaaau	19	2B_11978	gcguuugcgauucgugcaaaaccguuuuugcgggcuggcucgggcuggcacagaugcagacccccacggauucguaaaaaaau	83	2B(-):617875836-617875919
3B_17537	uuguugccagugcuuucccgg	21	3B_17537	gggcgggcacaacagcuacauggaccccuuucuuuauguuguugccagugcuuucccgg	59	3B(+):797592298-797592357
2A_9075	guuggaugguuagguggguggucc	24	2A_9075	guuggaugguuaggugggugguccaucauggauuuaaccuccaccauuacug	52	2A(-):141495778-141495830
6B_36820	cggaucgcggcgacgggg	18	6B_36820	cggaucgcggcgacgggggcgguucgccgcccccgaugucgcgagaa	47	6B(-):111706965-111707012
7B_44410	uucgagugccgcgcuuucguc	21	7B_44410	cggaauggcaggcauugguaagacuacucuugccaaggagauuaugcaaagauucaaggcgaguucgagugccgcgcuuucguc	84	7B(-):712643642-712643726
7D_46736	uguccucucaagaugcuggagu	22	7D_46736	ucuggcuuuacuguaggggauggaauuguccucucaagaugcuggagu	48	7D(-):485090423-485090471
6D_38137	cggaaucgucaguuuuugcgcgcc	24	6D_38137	cgugcuaaaaaaccguuuacagugccggaaucgucaguuuuugcgcgcc	49	6D(+):35001835-35001884
Un_48836	ugccucgcggugaucuugugac	22	Un_48836	augcucucgaggaucugcagcugcaucuggguugguguccaucgcugccucgcggugaucuugugac	67	Un(-):304503314-304503381
2D_12930	cuggaguuacccuggaucuga	21	2D_12930	cuggaguuacccuggaucugauauugcuuuaacugugcccuguacuucuccaauccaggggcuccaugg	69	2D(+):363037959-363038028
4B_24463	agagggaagguuacucgagguagg	24	4B_24463	agagggaagguuacucgagguaggagaacauaagcacgcacaggcagcauaccagcucguaucccucccaucuccccucgug	82	4B(-):193738843-193738925
1B_3689	caaaccagacgguucagcgcgcga	24	1B_3689	cggccucaucuguuuggggguaaaaaggacaaaccagacgguucagcgcgcga	53	1B(+):476347259-476347312
5A_27305	gaaauguugggcggcuguggc	21	5A_27305	caugaacacccaacauuuccaccaugugcaaugugccaguguugaggccgacugcucaugauugaaauguugggcggcuguggc	84	5A(+):536123130-536123214
3D_20420	ccucugcaccggccucggca	20	3D_20420	ccguagcaggugcagggcaugagguaccucugcaccggccucggca	46	3D(-):457403358-457403404
7B_43952	ggugccccgguggccgucg	19	7B_43952	ggugccccgguggccgucgucggcacggccgguaccgc	38	7B(-):481660276-481660314
1A_896	uggucaucgcgcuuggugga	20	1A_896	uggucaucgcgcuugguggaaaagccaguggcgcgaagcuaccaug	46	1A(+):396186-396232
5A_28969	cuucggccggcaucgcgc	18	5A_28969	ucguaguuggaccuugggucgggucggccgguucgccucacggcaagcaccgaccuacucgacccuucggccggcaucgcgc	82	5A(-):706867480-706867562
1B_4708	ccugccugggcgucacac	18	1B_4708	guugcgcccaaggcaacacggccgagggcaugccugccugggcgucacac	50	1B(-):111152430-111152480
3B_18569	guguguacguucaaaggguugagu	24	3B_18569	guguguacguucaaaggguugaguauauacguguauauaugagcguuguguauguacuguauuaaaaaaacuauggccccgcgugcaugcgu	92	3B(-):775272979-775273071
1B_4258	ucuaaccgggacuaaugucauguu	24	1B_4258	uauacuucaaucccgguugggcccuuucuaaccgggacuaaugucauguu	50	1B(-):22709603-22709653
