# Supplementary material for: Physiological and Transcriptomic Analysis of Bread Wheat MicroRNAs in Response to Zinc Availability
Source: Biomolecules. 2026 Jan 2;16(1):75. doi: 10.3390/biom16010075 (PMC12838673; doi:10.3390/biom16010075)
Supplement: Supplementary file 1 [file biomolecules-16-00075-s001.zip › Table S6-Different expressed miRNA_DE_T_miRNA1.xlsx]

## Sheet: DE_T_miRNA_Low Zn_CK
miRNA id	FC(L_0_005uM/CK)	Log2FC(L_0_005uM/CK)	Pvalue	Padjust	Significant	Regulate	wheat0_005uM_1	wheat0_005uM_2	wheat0_005uM_3	wheatCK_1	wheatCK_2	wheatCK_3	L_0_005uM	CK
1B_3755	0.119097	-3.06979	7.89278e-05	0.00182012	yes	down	17.2045	29.1984	2.3727	54.7134	109.841	188.63	16.2585	117.728
1B_5034	0.0912562	-3.45393	0.000319518	0.00530329	yes	down	6.6171	0	5.9317	47.4183	50.902	38.6934	4.18293	45.6712
1B_5451	0.0716734	-3.80242	0.0386979	0.210028	yes	down	0	2.9198	0	3.6476	16.0743	14.51	0.973267	11.4106
1D_6803	0.0215502	-5.53616	0.0101929	0.0977612	yes	down	0	0	0	3.6476	2.6791	21.765	0	9.3639
1D_7256	0.0776865	-3.68619	0.011928	0.100246	yes	down	5.2937	0	0	40.1231	5.3581	24.1834	1.76457	23.2215
1D_7355	0.210968	-2.24491	1.99454e-05	0.000606034	yes	down	145.576	122.633	36.7767	393.936	358.993	580.401	101.662	444.444
2A_8171	11.8358	3.56509	0.0266939	0.175735	yes	up	9.264	52.5571	7.1181	0	5.3581	0	22.9797	1.78603
2A_9167	19.8041	4.30773	0.0356143	0.206877	yes	up	9.264	5.8397	16.6088	0	0	0	10.5708	0
2A_9191	0.107764	-3.21405	8.92498e-09	5.03624e-07	yes	down	79.4053	23.3587	24.9132	284.51	586.713	263.599	42.5591	378.274
2B_10922	0.049102	-4.34807	0.0326964	1	yes	down	0	1.4599	0	14.5902	10.7162	4.8367	0.486633	10.0477
2B_11174	0.212248	-2.23618	0.000465048	0.00706515	yes	down	48.9666	13.1393	28.4723	124.017	80.3716	191.049	30.1927	131.812
2B_11535	3.54474	1.82568	0.0436008	0.210028	yes	up	60.8774	84.6754	68.808	0	50.902	4.8367	71.4536	18.5796
2D_12929	0.0258755	-5.27227	0.0270358	1	yes	down	0	0	0	29.1805	5.3581	0	0	11.5129
2D_12930	0.0258755	-5.27227	0.0270358	1	yes	down	0	0	0	29.1805	5.3581	0	0	11.5129
2D_13375	0.0636318	-3.97411	0.0216369	0.170822	yes	down	0	2.9198	0	21.8853	16.0743	7.255	0.973267	15.0715
3A_15745	2.20684	1.14198	0.0114359	0.0994758	yes	up	244.833	216.068	172.02	156.845	91.0879	53.2035	210.974	100.379
3A_15860	11.8358	3.56509	0.0266939	0.175735	yes	up	9.264	52.5571	7.1181	0	5.3581	0	22.9797	1.78603
3B_16709	0.0446397	-4.48553	0.0244918	0.17157	yes	down	0	1.4599	0	10.9427	16.0743	4.8367	0.486633	10.6179
3B_17482	0.216387	-2.20831	0.00311219	0.0396553	yes	down	109.844	13.1393	16.6088	182.378	80.3716	321.639	46.5307	194.796
3B_17484	0.216387	-2.20831	0.00311219	0.0396553	yes	down	109.844	13.1393	16.6088	182.378	80.3716	321.639	46.5307	194.796
3B_18646	12.8751	3.68651	0.0429131	0.210028	yes	up	14.5576	18.979	7.1181	3.6476	0	0	13.5516	1.21587
3B_18648	12.8751	3.68651	0.0429131	0.210028	yes	up	14.5576	18.979	7.1181	3.6476	0	0	13.5516	1.21587
3B_18650	12.8751	3.68651	0.0429131	0.210028	yes	up	14.5576	18.979	7.1181	3.6476	0	0	13.5516	1.21587
3B_18652	12.8751	3.68651	0.0429131	0.210028	yes	up	14.5576	18.979	7.1181	3.6476	0	0	13.5516	1.21587
3B_18668	0.0444276	-4.4924	0.0242762	0.17157	yes	down	1.3234	0	0	21.8853	5.3581	7.255	0.441133	11.4995
3D_18993	2.14564	1.10141	0.00603689	0.0644479	yes	up	721.265	709.521	743.838	525.248	407.216	137.845	724.875	356.77
3D_20113	2.20684	1.14198	0.0114359	0.0994758	yes	up	244.833	216.068	172.02	156.845	91.0879	53.2035	210.974	100.379
4A_21258	0.0187704	-5.7354	0.00367113	0.0453155	yes	down	0	0	0	14.5902	5.3581	16.9284	0	12.2922
4A_22086	0.348364	-1.52133	0.00197996	0.0269684	yes	down	121.755	233.587	107.957	357.461	289.338	573.146	154.433	406.648
4A_22673	0.0247807	-5.33464	0.0137106	1	yes	down	0	0	0	18.2378	2.6791	9.6734	0	10.1968
4A_22674	0.0247807	-5.33464	0.0137106	1	yes	down	0	0	0	18.2378	2.6791	9.6734	0	10.1968
4B_24052	0.206772	-2.27389	0.000300739	0.00530329	yes	down	48.9666	13.1393	28.4723	124.017	91.0879	191.049	30.1927	135.385
4B_24118	0.022374	-5.48203	0.00801616	0.0833259	yes	down	0	0	0	14.5902	5.3581	12.0917	0	10.68
4D_25791	3.8581	1.94789	9.90488e-07	3.59254e-05	yes	up	2018.22	4851.31	5365.84	1521.03	977.855	752.103	4078.46	1083.66
5A_26884	0.191064	-2.38788	0.0434642	0.210028	yes	down	13.2342	0	8.3044	7.2951	13.3953	72.5502	7.17953	31.0802
5A_27085	0.0321975	-4.95691	0.0498064	1	yes	down	0	0	0	14.5902	10.7162	0	0	8.43547
5A_27613	0.0662245	-3.91649	0.0056399	0.0618822	yes	down	1.3234	2.9198	0	21.8853	21.4324	16.9284	1.4144	20.082
5A_27627	0.191064	-2.38788	0.0434642	0.210028	yes	down	13.2342	0	8.3044	7.2951	13.3953	72.5502	7.17953	31.0802
5A_27668	3.8581	1.94789	9.90488e-07	3.59254e-05	yes	up	2018.22	4851.31	5365.84	1521.03	977.855	752.103	4078.46	1083.66
5A_27902	2.58942	1.37263	0.0247582	0.17157	yes	up	148.223	65.6964	78.2988	58.3609	40.1858	19.3467	97.4061	39.2978
5A_28434	24.949	4.64091	3.57002e-29	2.35026e-27	yes	up	5647.04	11488.1	13670.3	707.626	409.895	200.722	10268.5	439.415
5A_28436	49.8002	5.63808	3.32826e-30	4.3822e-28	yes	up	1397.53	3651.26	6061.04	120.369	56.2601	55.6218	3703.28	77.4171
5B_29161	2.58942	1.37263	0.0247582	0.17157	yes	up	148.223	65.6964	78.2988	58.3609	40.1858	19.3467	97.4061	39.2978
5B_29635	0.191064	-2.38788	0.0434642	0.210028	yes	down	13.2342	0	8.3044	7.2951	13.3953	72.5502	7.17953	31.0802
5B_29636	0.191064	-2.38788	0.0434642	0.210028	yes	down	13.2342	0	8.3044	7.2951	13.3953	72.5502	7.17953	31.0802
5B_29905	11.8358	3.56509	0.0266939	0.175735	yes	up	9.264	52.5571	7.1181	0	5.3581	0	22.9797	1.78603
5B_30243	0.16285	-2.61839	0.0313371	0.187548	yes	down	6.6171	5.8397	0	58.3609	10.7162	14.51	4.15227	27.8624
5B_30244	0.16285	-2.61839	0.0313371	0.187548	yes	down	6.6171	5.8397	0	58.3609	10.7162	14.51	4.15227	27.8624
5B_30824	25.3521	4.66403	2.19355e-29	2.16613e-27	yes	up	5042.24	10399	12317.8	645.618	340.24	186.212	9253.02	390.69
5B_30826	52.7422	5.72089	5.97358e-31	2.35957e-28	yes	up	1311.51	3366.58	5726.49	94.8365	56.2601	50.7851	3468.19	67.2939
5D_32851	0.16285	-2.61839	0.0313371	0.187548	yes	down	6.6171	5.8397	0	58.3609	10.7162	14.51	4.15227	27.8624
5D_32852	0.16285	-2.61839	0.0313371	0.187548	yes	down	6.6171	5.8397	0	58.3609	10.7162	14.51	4.15227	27.8624
5D_33016	2.58942	1.37263	0.0247582	0.17157	yes	up	148.223	65.6964	78.2988	58.3609	40.1858	19.3467	97.4061	39.2978
5D_33089	0.49357	-1.01867	0.00458993	0.0549033	yes	down	389.086	289.064	389.121	773.282	648.331	681.971	355.757	701.195
5D_33396	16.0091	4.00082	0.000430831	0.00680713	yes	up	14.5576	134.313	40.3357	7.2951	0	4.8367	63.0686	4.04393
5D_33442	24.949	4.64091	3.57002e-29	2.35026e-27	yes	up	5647.04	11488.1	13670.3	707.626	409.895	200.722	10268.5	439.415
5D_33444	49.8002	5.63808	3.32826e-30	4.3822e-28	yes	up	1397.53	3651.26	6061.04	120.369	56.2601	55.6218	3703.28	77.4171
5D_33500	0.110135	-3.18265	2.90929e-07	1.43646e-05	yes	down	46.3198	13.1393	10.6771	302.747	107.162	222.487	23.3787	210.799
6A_34390	0.104924	-3.25259	0.000120017	0.00249509	yes	down	14.5576	11.6794	7.1181	36.4756	29.4696	198.304	11.1184	88.083
6A_34925	0.29438	-1.76425	0.0245726	0.17157	yes	down	7.9405	21.8988	10.6771	69.3036	40.1858	31.4384	13.5055	46.9759
6A_34991	0.191064	-2.38788	0.0434642	0.210028	yes	down	13.2342	0	8.3044	7.2951	13.3953	72.5502	7.17953	31.0802
6A_35138	0.0279756	-5.15969	0.0197211	1	yes	down	0	0	0	14.5902	8.0372	4.8367	0	9.1547
6A_35326	0.0233524	-5.42029	0.0215079	1	yes	down	0	0	0	36.4756	0	2.4183	0	12.9646
6A_35485	0.166971	-2.58233	0.00557116	0.0618822	yes	down	5.2937	7.2996	4.7454	40.1231	24.1115	36.2751	5.77957	33.5032
6B_37901	0.244992	-2.02919	0.0220555	0.170822	yes	down	80.7287	4.3798	4.7454	138.607	45.5439	162.029	29.9513	115.393
6D_38264	19.8041	4.30773	0.0356143	0.206877	yes	up	9.264	5.8397	16.6088	0	0	0	10.5708	0
6D_38462	0.0215502	-5.53616	0.0101929	0.0977612	yes	down	0	0	0	3.6476	2.6791	21.765	0	9.3639
7A_40511	0.164085	-2.60748	0.0297239	0.187548	yes	down	6.6171	5.8397	0	25.5329	13.3953	31.4384	4.15227	23.4555
7A_40625	0.175084	-2.51388	1.09141e-06	3.59254e-05	yes	down	132.342	80.2956	32.0313	463.24	326.845	529.616	81.5564	439.9
7A_40626	0.175084	-2.51388	1.09141e-06	3.59254e-05	yes	down	132.342	80.2956	32.0313	463.24	326.845	529.616	81.5564	439.9
7A_41004	0.166688	-2.58477	8.29421e-05	0.00182012	yes	down	58.2306	11.6794	17.7952	382.994	88.4088	106.407	29.2351	192.603
7A_41451	0.155253	-2.6873	4.50939e-05	0.00118747	yes	down	84.699	17.519	15.4225	226.149	415.253	108.825	39.2135	250.076
7A_41452	0.155253	-2.6873	4.50939e-05	0.00118747	yes	down	84.699	17.519	15.4225	226.149	415.253	108.825	39.2135	250.076
7A_41564	0.0658384	-3.92493	0.000322225	0.00530329	yes	down	3.9703	4.3798	0	83.8938	37.5068	14.51	2.78337	45.3035
7B_43329	0.022784	-5.45583	0.00832575	0.0843249	yes	down	0	0	0	18.2378	8.0372	7.255	0	11.1767
7B_43716	0.0658384	-3.92493	0.000322225	0.00530329	yes	down	3.9703	4.3798	0	83.8938	37.5068	14.51	2.78337	45.3035
7B_44223	0.0127352	-6.29503	0.000593124	0.00836729	yes	down	0	0	0	54.7134	5.3581	7.255	0	22.4422
7B_44474	0.0317346	-4.9778	0.0329674	1	yes	down	0	0	0	10.9427	10.7162	2.4183	0	8.02573
7D_44974	0.0514582	-4.28046	0.0204827	0.165116	yes	down	2.6468	0	0	0	18.7534	24.1834	0.882267	14.3123
7D_45865	0.187811	-2.41265	0.0301527	0.187548	yes	down	23.8216	1.4599	0	51.0658	24.1115	53.2035	8.42717	42.7936
7D_45990	0.0479795	-4.38144	0.0115845	0.0994758	yes	down	0	10.2194	5.9317	25.5329	13.3953	232.161	5.3837	90.3629
7D_46522	0.0658384	-3.92493	0.000322225	0.00530329	yes	down	3.9703	4.3798	0	83.8938	37.5068	14.51	2.78337	45.3035
tae-miR396-5p	0.227645	-2.13514	0.046427	0.220948	yes	down	17.2045	1.4599	4.7454	18.2378	16.0743	55.6218	7.80327	29.978
tae-miR397-5p	2.62765	1.39378	7.77077e-05	0.00182012	yes	up	632.596	646.745	841.119	353.813	249.152	210.395	706.82	271.12
tae-miR398	2.41028	1.2692	0.00472585	0.0549033	yes	up	2092.33	2935.9	4620.81	769.635	1671.73	1274.46	3216.35	1238.61
tae-miR5384-3p	0.134606	-2.89318	0.000535645	0.00783629	yes	down	11.9108	2.9198	7.1181	80.2463	66.9764	24.1834	7.31623	57.1354

## Sheet: DE_T_miRNA_high Zn_CK
miRNA id	FC(H_50uM/CK)	Log2FC(H_50uM/CK)	Pvalue	Padjust	Significant	Regulate	wheat50uM_1	wheat50uM_2	wheat50uM_3	wheatCK_1	wheatCK_2	wheatCK_3	H_50uM	CK
1B_3224	0.0688886	-3.85959	0.0345502	1	yes	down	3.9655	0	0	14.5902	26.7905	12.0917	1.32183	17.8241
1B_3755	3.232	1.69243	0.000962203	0.0134708	yes	up	567.067	483.604	234.517	54.7134	109.841	188.63	428.396	117.728
1B_4297	19.3431	4.27375	0.0025786	0.0285795	yes	up	59.4825	38.0362	19.3962	3.6476	0	2.4183	38.9716	2.02197
1B_5099	0.167769	-2.57545	0.0444661	0.227461	yes	down	7.931	10.8675	0	29.1805	24.1115	31.4384	6.26617	28.2435
1B_5100	0.167769	-2.57545	0.0444661	0.227461	yes	down	7.931	10.8675	0	29.1805	24.1115	31.4384	6.26617	28.2435
1B_5544	0.0112352	-6.47584	2.28496e-05	0.000607799	yes	down	0	0	0	76.5987	91.0879	12.0917	0	59.9261
1D_6962	0.167769	-2.57545	0.0444661	0.227461	yes	down	7.931	10.8675	0	29.1805	24.1115	31.4384	6.26617	28.2435
2B_10198	19.3431	4.27375	0.0025786	0.0285795	yes	up	59.4825	38.0362	19.3962	3.6476	0	2.4183	38.9716	2.02197
2B_10942	22.1682	4.47042	0.0446613	1	yes	up	3.9655	27.1687	5.2899	0	0	0	12.1414	0
2B_11535	4.07861	2.02808	0.0455439	0.228579	yes	up	107.069	27.1687	81.1113	0	50.902	4.8367	71.7828	18.5796
2B_11724	73.7515	6.2046	0.000200607	0.00333509	yes	up	83.2755	5.4337	28.2126	0	0	0	38.9739	0
2D_13375	4.34324	2.11877	0.0202801	0.141961	yes	up	114.999	103.241	7.0532	21.8853	16.0743	7.255	75.098	15.0715
3A_15777	28.575	4.83668	0.029987	1	yes	up	47.586	0	5.2899	0	0	0	17.6253	0
3B_16553	28.8227	4.84913	0.0280004	1	yes	up	23.793	32.6025	0	0	0	0	18.7985	0
3B_16870	19.3431	4.27375	0.0025786	0.0285795	yes	up	59.4825	38.0362	19.3962	3.6476	0	2.4183	38.9716	2.02197
3B_18646	16.8279	4.07278	0.0432846	1	yes	up	23.793	0	19.3962	3.6476	0	0	14.3964	1.21587
3B_18648	16.8279	4.07278	0.0432846	1	yes	up	23.793	0	19.3962	3.6476	0	0	14.3964	1.21587
3B_18650	16.8279	4.07278	0.0432846	1	yes	up	23.793	0	19.3962	3.6476	0	0	14.3964	1.21587
3B_18652	16.8279	4.07278	0.0432846	1	yes	up	23.793	0	19.3962	3.6476	0	0	14.3964	1.21587
3D_19499	0.100016	-3.3217	0.032171	0.187234	yes	down	0	5.4337	1.7633	21.8853	34.8277	14.51	2.399	23.741
4A_20930	0.0523073	-4.25684	0.012983	0.0986705	yes	down	0	5.4337	0	14.5902	34.8277	19.3467	1.81123	22.9215
4A_23078	153.904	7.26589	6.17964e-07	2.73964e-05	yes	up	190.344	27.1687	44.0822	0	0	0	87.1983	0
4B_24424	3.58188	1.84072	0.00463672	0.0456803	yes	up	111.034	146.711	93.4543	43.7707	13.3953	45.9484	117.067	34.3715
4D_25791	0.301591	-1.72933	1.49508e-06	4.97113e-05	yes	down	309.309	478.17	176.329	1521.03	977.855	752.103	321.269	1083.66
5A_27668	0.301591	-1.72933	1.49508e-06	4.97113e-05	yes	down	309.309	478.17	176.329	1521.03	977.855	752.103	321.269	1083.66
5A_28434	0.00549842	-7.50677	2.38613e-11	3.17355e-09	yes	down	3.9655	0	1.7633	707.626	409.895	200.722	1.9096	439.415
5A_28436	0.0316563	-4.98136	7.47097e-05	0.00141948	yes	down	0	5.4337	1.7633	120.369	56.2601	55.6218	2.399	77.4171
5B_30066	14.8745	3.89477	0.000484902	0.00716578	yes	up	87.241	43.47	38.7924	10.9427	0	2.4183	56.5011	4.45367
5B_30824	0.00620251	-7.33293	7.88589e-11	6.99216e-09	yes	down	3.9655	0	1.7633	645.618	340.24	186.212	1.9096	390.69
5B_30826	0.0358979	-4.79995	0.000166484	0.00295232	yes	down	0	5.4337	1.7633	94.8365	56.2601	50.7851	2.399	67.2939
5D_32641	41.4563	5.37352	0.00043969	0.00687985	yes	up	75.3445	32.6025	24.686	0	2.6791	0	44.211	0.893033
5D_33442	0.00549842	-7.50677	2.38613e-11	3.17355e-09	yes	down	3.9655	0	1.7633	707.626	409.895	200.722	1.9096	439.415
5D_33444	0.0316563	-4.98136	7.47097e-05	0.00141948	yes	down	0	5.4337	1.7633	120.369	56.2601	55.6218	2.399	77.4171
6A_34467	5.69418	2.50949	0.00736742	0.0612416	yes	up	99.1375	38.0362	31.7392	18.2378	10.7162	2.4183	56.3043	10.4574
6B_36395	0.0725928	-3.78403	0.0397891	1	yes	down	3.9655	0	0	29.1805	10.7162	14.51	1.32183	18.1356
6B_37408	5.69418	2.50949	0.00736742	0.0612416	yes	up	99.1375	38.0362	31.7392	18.2378	10.7162	2.4183	56.3043	10.4574
6B_37901	2.58324	1.36918	0.0077172	0.0622053	yes	up	503.618	331.459	141.063	138.607	45.5439	162.029	325.38	115.393
6D_38301	35.1845	5.13687	0.0286231	1	yes	up	0	65.205	0	0	0	0	21.735	0
6D_38305	35.1845	5.13687	0.0286231	1	yes	up	0	65.205	0	0	0	0	21.735	0
6D_39458	5.69418	2.50949	0.00736742	0.0612416	yes	up	99.1375	38.0362	31.7392	18.2378	10.7162	2.4183	56.3043	10.4574
6D_39780	0.0713983	-3.80797	0.012718	0.0986705	yes	down	7.931	0	0	29.1805	18.7534	41.1118	2.64367	29.6819
7A_40096	0.109357	-3.19289	0.0470584	0.231806	yes	down	0	5.4337	1.7633	21.8853	37.5068	7.255	2.399	22.2157
7A_40447	0.113618	-3.13774	0.0278871	0.16859	yes	down	0	0	5.2899	40.1231	24.1115	24.1834	1.7633	29.4727
7A_40715	6.10108	2.60906	3.10698e-05	0.000751325	yes	up	170.517	146.711	75.8214	25.5329	16.0743	21.765	131.016	21.1241
7A_41149	26.5733	4.73191	0.0429177	1	yes	up	51.5515	0	1.7633	0	0	0	17.7716	0
7B_42665	0.113618	-3.13774	0.0278871	0.16859	yes	down	0	0	5.2899	40.1231	24.1115	24.1834	1.7633	29.4727
7B_42935	6.7306	2.75073	5.82976e-07	2.73964e-05	yes	up	297.413	222.784	149.88	69.3036	24.1115	16.9284	223.359	36.7812
7B_43204	3.00058	1.58524	0.0139329	0.102949	yes	up	170.517	141.278	40.5556	25.5329	32.1487	43.5301	117.45	33.7372
7B_44223	0.0655118	-3.9321	0.0348063	0.188948	yes	down	0	5.4337	0	54.7134	5.3581	7.255	1.81123	22.4422
7D_45523	6.7306	2.75073	5.82976e-07	2.73964e-05	yes	up	297.413	222.784	149.88	69.3036	24.1115	16.9284	223.359	36.7812
7D_45990	0.197727	-2.33842	0.0256558	0.162487	yes	down	31.724	0	21.1595	25.5329	13.3953	232.161	17.6278	90.3629
7D_46788	24.9468	4.64078	0.027554	1	yes	up	19.8275	21.735	3.5266	0	0	0	15.0297	0
7D_46789	24.9468	4.64078	0.027554	1	yes	up	19.8275	21.735	3.5266	0	0	0	15.0297	0
Un_47821	0.0112352	-6.47584	2.28496e-05	0.000607799	yes	down	0	0	0	76.5987	91.0879	12.0917	0	59.9261
tae-miR397-5p	0.268398	-1.89756	3.53855e-05	0.000784379	yes	down	87.241	103.241	35.2658	353.813	249.152	210.395	75.2493	271.12
tae-miR398	0.424519	-1.2361	0.00318467	0.0338848	yes	down	582.928	630.315	393.214	769.635	1671.73	1274.46	535.486	1238.61
tae-miR408	0.0456394	-4.45358	0.00123756	0.0164595	yes	down	3.9655	0	1.7633	87.5414	53.5811	16.9284	1.9096	52.6836
tae-miR5048-5p	2.51778	1.33215	0.00146101	0.0185061	yes	up	12542.9	19920.1	18861.9	7021.55	8256.85	7670.97	17108.3	7649.79
tae-miR9658-3p	0.386869	-1.37008	0.00461942	0.0456803	yes	down	218.102	320.591	79.348	897.299	527.774	183.794	206.014	536.289

## Sheet: DE_T_miRNA_excess Zn_CK
miRNA id	FC(EX_500uM/CK)	Log2FC(EX_500uM/CK)	Pvalue	Padjust	Significant	Regulate	wheat500uM_1	wheat500uM_2	wheat500uM_3	wheatCK_1	wheatCK_2	wheatCK_3	EX_500uM	CK
1B_3755	2.19883	1.13673	0.0383136	0.181592	yes	up	400.15	337.025	357.989	54.7134	109.841	188.63	365.055	117.728
1B_5544	0.174357	-2.51988	0.0148498	0.0942641	yes	down	12.5047	6.7405	18.5167	76.5987	91.0879	12.0917	12.5873	59.9261
2B_10250	29.059	4.86091	0.0158818	1	yes	up	25.0094	26.962	6.1722	0	0	0	19.3812	0
2B_10942	21.9656	4.45718	0.0394207	1	yes	up	12.5047	13.481	18.5167	0	0	0	14.8341	0
2D_13708	3.42108	1.77445	0.0471906	0.181592	yes	up	143.804	26.962	43.2056	21.8853	10.7162	16.9284	71.3238	16.51
3D_19499	0.0753027	-3.73115	0.0261182	1	yes	down	0	6.7405	0	21.8853	34.8277	14.51	2.24683	23.741
3D_19877	2.34183	1.22763	0.0390301	0.181592	yes	up	150.056	128.07	154.306	51.0658	32.1487	58.0401	144.144	47.0849
4A_22086	2.06802	1.04825	0.0216362	0.116802	yes	up	1056.65	701.012	1672.67	357.461	289.338	573.146	1143.44	406.648
4A_22307	0.0511619	-4.28878	0.0229794	1	yes	down	0	0	0	40.1231	13.3953	7.255	0	20.2578
4A_23078	31.502	4.97737	0.0127204	1	yes	up	43.7664	13.481	6.1722	0	0	0	21.1399	0
4B_24784	7.20726	2.84945	0.0105521	1	yes	up	68.7758	40.443	49.3778	0	10.7162	4.8367	52.8655	5.1843
4D_25791	0.394469	-1.34202	0.00629952	0.0707485	yes	down	562.711	141.55	894.973	1521.03	977.855	752.103	533.078	1083.66
5A_27668	0.394469	-1.34202	0.00629952	0.0707485	yes	down	562.711	141.55	894.973	1521.03	977.855	752.103	533.078	1083.66
5A_28434	0.0494797	-4.33702	3.3471e-12	2.44338e-10	yes	down	18.757	40.443	18.5167	707.626	409.895	200.722	25.9056	439.415
5A_28436	0.210425	-2.24862	0.0112976	0.0942641	yes	down	18.757	40.443	0	120.369	56.2601	55.6218	19.7333	77.4171
5A_28789	0.231171	-2.11297	0.0422497	0.181592	yes	down	6.2523	0	37.0334	80.2463	34.8277	38.6934	14.4286	51.2558
5B_30824	0.0468116	-4.41699	3.66935e-11	1.78575e-09	yes	down	18.757	40.443	6.1722	645.618	340.24	186.212	21.7907	390.69
5B_30826	0.238299	-2.06916	0.0224004	0.116802	yes	down	18.757	40.443	0	94.8365	56.2601	50.7851	19.7333	67.2939
5B_30891	21.9368	4.45528	1.18069e-05	0.000430953	yes	up	81.2805	114.588	123.445	7.2951	5.3581	0	106.438	4.21773
5D_33442	0.0494797	-4.33702	3.3471e-12	2.44338e-10	yes	down	18.757	40.443	18.5167	707.626	409.895	200.722	25.9056	439.415
5D_33444	0.210425	-2.24862	0.0112976	0.0942641	yes	down	18.757	40.443	0	120.369	56.2601	55.6218	19.7333	77.4171
5D_33500	2.91782	1.54489	0.000320783	0.00780573	yes	up	869.076	815.6	617.223	302.747	107.162	222.487	767.3	210.799
6B_37901	2.39908	1.26248	0.0163907	0.0997101	yes	up	375.141	397.689	308.611	138.607	45.5439	162.029	360.481	115.393
6D_39541	3.46218	1.79168	0.022382	0.116802	yes	up	137.552	53.924	61.7223	29.1805	16.0743	14.51	84.3993	19.9216
7A_40715	4.28788	2.10027	0.00269777	0.0393875	yes	up	143.804	121.329	80.239	25.5329	16.0743	21.765	115.124	21.1241
7B_42935	3.07245	1.61939	0.0134748	0.0942641	yes	up	125.047	101.108	166.65	69.3036	24.1115	16.9284	130.935	36.7812
7B_44089	6.65761	2.735	0.000820085	0.0171046	yes	up	106.29	53.924	314.784	29.1805	2.6791	24.1834	158.333	18.681
7D_45523	3.07245	1.61939	0.0134748	0.0942641	yes	up	125.047	101.108	166.65	69.3036	24.1115	16.9284	130.935	36.7812
7D_45865	2.83982	1.5058	0.0127618	0.0942641	yes	up	125.047	161.772	185.167	51.0658	24.1115	53.2035	157.329	42.7936
Un_47821	0.174357	-2.51988	0.0148498	0.0942641	yes	down	12.5047	6.7405	18.5167	76.5987	91.0879	12.0917	12.5873	59.9261
tae-miR397-5p	0.458686	-1.12442	0.0318379	0.160287	yes	down	112.542	67.405	290.095	353.813	249.152	210.395	156.681	271.12
tae-miR398	0.263243	-1.92553	0.000284921	0.00780573	yes	down	281.356	188.734	870.284	769.635	1671.73	1274.46	446.791	1238.61
tae-miR408	0.133829	-2.90154	0.0159255	1	yes	down	0	0	24.6889	87.5414	53.5811	16.9284	8.22963	52.6836
tae-miR9653a-3p	24.3601	4.60645	0.0334779	1	yes	up	6.2523	6.7405	37.0334	0	0	0	16.6754	0
tae-miR9653b	2.15452	1.10737	0.0184091	0.107509	yes	up	312.617	262.879	339.473	200.616	72.3345	82.2235	304.99	118.391
tae-miR9658-3p	0.33684	-1.56986	0.00187923	0.0304852	yes	down	118.794	202.215	314.784	897.299	527.774	183.794	211.931	536.289
tae-miR9664-3p	2.55218	1.35173	0.00120713	0.0220301	yes	up	3401.28	3134.33	2376.31	893.652	1444.01	437.719	2970.64	925.127
