# Supplementary material for: Physiological and Transcriptomic Analysis of Bread Wheat MicroRNAs in Response to Zinc Availability
Source: Biomolecules. 2026 Jan 2;16(1):75. doi: 10.3390/biom16010075 (PMC12838673; doi:10.3390/biom16010075)
Supplement: Supplementary file 1 [file biomolecules-16-00075-s001.zip › Table S7-Target predicted in low Zn vs CK.csv]

miRNA name	miRNA regulate	mRNA id	mRNA regulate	Gene id	Gene name	Gene description	start_psrobot	end_psrobot	score_psrobot	paired_psrobot
tae-miR5384-3p	down	TraesCS3B02G514900.1	up	TraesCS3B02G514900		Xylanase inhibitor 801NEW [Source:UniProtKB/TrEMBL;Acc:A7UME6]	658	639	2.5	miRNA:3'GTAAGCTGCCGCCGCGCGAGT5'|*||||:|||||||*|||||*target:5'C-TTCGGCGGCGGCCCGCTCC3'
tae-miR5384-3p	down	TraesCS3B02G059500.1	up	TraesCS3B02G059500		-	382	363	2	miRNA:3'GTAAGCTGCCGCCGCGCGAGT5'|||*||||||||*|||||||*target:5'CAT-CGACGGCGACGCGCTCT3'
tae-miR5384-3p	down	TraesCS3D02G344800.1	up	TraesCS3D02G344800		Ammonium transporter [Source:UniProtKB/TrEMBL;Acc:A0A341TFU1]	407	388	2.5	miRNA:3'GTAAGCTGCCGCCGCGCGAGT5'|:**||*|||||||||||||:target:5'CGG-CGCCGGCGGCGCGCTCG3'
tae-miR5384-3p	down	TraesCS2A02G183900.1	up	TraesCS2A02G183900		-	1435	1416	2.5	miRNA:3'GTAAGCTGCCGCCGCGCGAGT5'|||*|||*|*|||||||||||target:5'CAT-CGAGGCCGGCGCGCTCA3'
tae-miR5384-3p	down	TraesCS2B02G210600.1	up	TraesCS2B02G210600		-	971	952	2.5	miRNA:3'GTAAGCTGCCGCCGCGCGAGT5'|||*|||*|*|||||||||||target:5'CAT-CGAGGCCGGCGCGCTCA3'
tae-miR5384-3p	down	TraesCS3B02G182400.1	down	TraesCS3B02G182400		-	682	663	1.5	miRNA:3'GTAAGCTGCCGCCGCGCGAGT5'|||*||*||||||||||||||target:5'CAT-CGCCGGCGGCGCGCTCA3'
tae-miR5384-3p	down	TraesCS3D02G467600.1	up	TraesCS3D02G467600	Taxi-IV	Xylanase inhibitor TAXI-IV [Source:UniProtKB/TrEMBL;Acc:Q5TMB2]	1122	1103	2.5	miRNA:3'GTAAGCTGCCGCCGCGCGAGT5'|*||||:|||||||*|||||*target:5'C-TTCGGCGGCGGCCCGCTCC3'
tae-miR5384-3p	down	TraesCS3A02G155800.1	down	TraesCS3A02G155800		-	686	667	1.5	miRNA:3'GTAAGCTGCCGCCGCGCGAGT5'|||*||*||||||||||||||target:5'CAT-CGCCGGCGGCGCGCTCA3'
tae-miR5384-3p	down	TraesCS2D02G191800.1	up	TraesCS2D02G191800		-	1575	1556	2.5	miRNA:3'GTAAGCTGCCGCCGCGCGAGT5'|||*|||*|*|||||||||||target:5'CAT-CGAGGCCGGCGCGCTCA3'
tae-miR5384-3p	down	TraesCS3B02G515100.1	up	TraesCS3B02G515100		-	685	666	2.5	miRNA:3'GTAAGCTGCCGCCGCGCGAGT5'|*||||:|||||||*|||||*target:5'C-TTCGGCGGCGGCCCGCTCC3'
tae-miR398	up	MSTRG.18243.2	down	TraesCS2D02G123300		Superoxide dismutase [Cu-Zn] [Source:UniProtKB/TrEMBL;Acc:H9NAV6]	98	78	2.5	miRNA:3'GCCCCCGCTGGACTCTTGTGT5'||||||:*||||||||*||||target:5'CGGGGGTCACCTGAGATCACA3'
tae-miR398	up	MSTRG.14221.1	down	MSTRG.14221		-	181	161	2.5	miRNA:3'GCCCCCGCTGGACTCTTGTGT5'||||||:*||||||||*||||target:5'CGGGGGTCACCTGAGATCACA3'
tae-miR5384-3p	down	MSTRG.31369.2	up	TraesCS3D02G344800		Ammonium transporter [Source:UniProtKB/TrEMBL;Acc:A0A341TFU1]	598	579	2.5	miRNA:3'GTAAGCTGCCGCCGCGCGAGT5'|:**||*|||||||||||||:target:5'CGG-CGCCGGCGGCGCGCTCG3'
