# Supplementary material for: Physiological and Transcriptomic Analysis of Bread Wheat MicroRNAs in Response to Zinc Availability
Source: Biomolecules. 2026 Jan 2;16(1):75. doi: 10.3390/biom16010075 (PMC12838673; doi:10.3390/biom16010075)
Supplement: Supplementary file 1 [file biomolecules-16-00075-s001.zip › Table S8-Target predicted in high Zn vs CK.csv]

miRNA name	miRNA regulate	mRNA id	mRNA regulate	Gene id	Gene name	Gene description	start_psrobot	end_psrobot	score_psrobot	paired_psrobot
tae-miR408	down	TraesCS3A02G198300.1	down	TraesCS3A02G198300		-	141	121	2.2	miRNA:3'CGGTCCCTTCTCCGTCACGTC5'|*|:|*|||||||||||||:|target:5'GGCGGTGAAGAGGCAGTGCGG3'
tae-miR408	down	TraesCS5B02G553000.1	down	TraesCS5B02G553000		-	241	222	2	miRNA:3'CGGTCCCTTCTCCGTCACGTC5'||*||||||||||||||||**target:5'GC-AGGGAAGAGGCAGTGCCA3'
tae-miR5048-5p	up	TraesCS5B02G521200.1	down	TraesCS5B02G521200		-	521	500	2.5	miRNA:3'TGAATCTGGATTTTGGACGTTT5':|||:||:||:||||||||*||target:5'GCTTGGATCTGAAACCTGCCAA3'
tae-miR408	down	TraesCS5B02G553100.1	down	TraesCS5B02G553100		-	114	93	2	miRNA:3'CG-GTCCCTTCTCCGTCACGTC5'||*|||||||||||||||||**target:5'GCGCAGGGAAGAGGCAGTGCCA3'
tae-miR408	down	TraesCS4A02G199100.1	down	TraesCS4A02G199100		-	268	247	2.2	miRNA:3'CGG-TCCCTTCTCCGTCACGTC5'||:**|||||||||||*|||||target:5'GCTTCGGGAAGAGGCAATGCAG3'
tae-miR408	down	TraesCS5D02G444500.2	up	TraesCS5D02G444500		-	3201	3182	2	miRNA:3'CGGTCCCTTCTCCGTCACGTC5'*|||*||:|||||||||||||target:5'CCCA-GGGAGAGGCAGTGCAG3'
tae-miR408	down	TraesCS5D02G538900.1	down	TraesCS5D02G538900		-	281	260	0.5	miRNA:3'CGG-TCCCTTCTCCGTCACGTC5'|||*||||||||||||||||||target:5'GCCCAGGGAAGAGGCAGTGCAG3'
tae-miR408	down	TraesCS5B02G552800.1	down	TraesCS5B02G552800		-	169	148	1.5	miRNA:3'CGG-TCCCTTCTCCGTCACGTC5'|||*|||||||||||:||||:|target:5'GCCCAGGGAAGAGGCGGTGCGG3'
tae-miR408	down	TraesCS7B02G114700.1	down	TraesCS7B02G114700		-	95	74	1.5	miRNA:3'CG-GTCCCTTCTCCGTCACGTC5'||*||||||||||||:||||:|target:5'GCTCAGGGAAGAGGCGGTGCGG3'
tae-miR408	down	TraesCS5D02G539500.1	down	TraesCS5D02G539500		-	118	97	2	miRNA:3'CG-GTCCCTTCTCCGTCACGTC5'||*|||||||||||||||||**target:5'GCGCAGGGAAGAGGCAGTGCCA3'
tae-miR408	down	TraesCS7D02G210300.1	down	TraesCS7D02G210300		-	106	85	2.5	miRNA:3'CG-GTCCCTTCTCCGTCACGTC5'||*|||||||||||*|||||:*target:5'GCTCAGGGAAGAGGAAGTGCGA3'
tae-miR408	down	TraesCS6A02G320300.1	up	TraesCS6A02G320300		-	237	218	2.5	miRNA:3'CGGTCCCTTCTCCGTCACGTC5'|||*||*:||||||:||||||target:5'GCC-GGTGAGAGGCGGTGCAG3'
7D_46789	up	TraesCS4B02G379800.2	up	TraesCS4B02G379800		-	2361	2343	2.5	miRNA:3'ugacgguggcggcacgacg5'*|||||*|||||||*||||target:5'GCTGCCGCCGCCGTCCTGC3'
7D_46788	up	TraesCS4B02G379800.2	up	TraesCS4B02G379800		-	2361	2343	2.5	miRNA:3'ugacgguggcggcacgacg5'*|||||*|||||||*||||target:5'GCTGCCGCCGCCGTCCTGC3'
tae-miR5048-5p	up	MSTRG.57714.1	down	TraesCS6B02G366500		-	508	487	2.2	miRNA:3'TGAATCTGGATTTTGGACGTTT5'||||:|||||||||||||**||target:5'ACTTGGACCTAAAACCTGATAA3'
tae-miR5048-5p	up	MSTRG.48895.2	up	TraesCS5D02G005300		-	653	632	1.8	miRNA:3'TGAATCTGGATTTTGGACGTTT5'||||:||:||*|||||||||||target:5'ACTTGGATCTTAAACCTGCAAA3'
tae-miR5048-5p	up	MSTRG.48895.1	down	TraesCS5D02G005300		-	653	632	1.8	miRNA:3'TGAATCTGGATTTTGGACGTTT5'||||:||:||*|||||||||||target:5'ACTTGGATCTTAAACCTGCAAA3'
tae-miR5048-5p	up	MSTRG.8579.1	down	TraesCS1D02G284700		-	642	621	2	miRNA:3'TGAATCTGGATTTTGGACGTTT5'|:||:|||:||||||||||*||target:5'ATTTGGACTTAAAACCTGCTAA3'
tae-miR5048-5p	up	MSTRG.54679.1	down	MSTRG.54679		-	517	496	2.5	miRNA:3'TGAATCTGGATTTTGGACGTTT5'|:||:|||||||||||||**||target:5'ATTTGGACCTAAAACCTGATAA3'
tae-miR5048-5p	up	MSTRG.5393.3	down	TraesCS1B02G294900		-	815	794	2.5	miRNA:3'TGAATCTGGATTTTGGACGTTT5'|:||:|||:|:||||||||*||target:5'ATTTGGACTTGAAACCTGCTAA3'
tae-miR5048-5p	up	MSTRG.34991.1	up	TraesCS4A02G335700		-	681	660	2.2	miRNA:3'TGAATCTGGATTTTGGACGTTT5'|:*|||||:|:||:||||||||target:5'ATCTAGACTTGAAGCCTGCAAA3'
tae-miR5048-5p	up	MSTRG.34991.2	down	TraesCS4A02G335700		-	1136	1115	2.2	miRNA:3'TGAATCTGGATTTTGGACGTTT5'|:*|||||:|:||:||||||||target:5'ATCTAGACTTGAAGCCTGCAAA3'
tae-miR9658-3p	down	MSTRG.55968.1	down	TraesCS6B02G156000		-	653	632	2.5	miRNA:3'C-CGGATAAGTGGGTCTTGCTA5'|*||||*||||:||||||:|||target:5'GAGCCTCTTCATCCAGAATGAT3'
5B_30066	up	MSTRG.43768.1	up	TraesCS5A02G341200		-	121	103	2.5	miRNA:3'gucgugcaucgggaggagg5'|*||*|||*||||||||||target:5'CCGCCCGTCGCCCTCCTCC3'
5B_30066	up	MSTRG.43768.2	down	TraesCS5A02G341200		-	73	55	2.5	miRNA:3'gucgugcaucgggaggagg5'|*||*|||*||||||||||target:5'CCGCCCGTCGCCCTCCTCC3'
