# Supplementary material for: Physiological and Transcriptomic Analysis of Bread Wheat MicroRNAs in Response to Zinc Availability
Source: Biomolecules. 2026 Jan 2;16(1):75. doi: 10.3390/biom16010075 (PMC12838673; doi:10.3390/biom16010075)
Supplement: Supplementary file 1 [file biomolecules-16-00075-s001.zip › Table S9- Target predicted in excess Zn vs CK.csv]

miRNA name	miRNA regulate	mRNA id	mRNA regulate	Gene id	Gene name	Gene description	start_psrobot	end_psrobot	score_psrobot	paired_psrobot
tae-miR9664-3p	up	TraesCS2D02G025700.2	down	TraesCS2D02G025700		-	452	432	2	miRNA:3'GATGCTGTAGCTCCTGACGTT5'|||||||:|*||||||||||*target:5'CTACGACGTGGAGGACTGCAT3'
tae-miR9664-3p	up	TraesCS7D02G525800.1	down	TraesCS7D02G525800		-	321	301	2.5	miRNA:3'GATGCTGTAGCTCCTGACGTT5'||||||::|*||||||||||*target:5'CTACGATGTGGAGGACTGCAT3'
tae-miR408	down	TraesCS4A02G199100.1	down	TraesCS4A02G199100		-	268	247	2.2	miRNA:3'CGG-TCCCTTCTCCGTCACGTC5'||:**|||||||||||*|||||target:5'GCTTCGGGAAGAGGCAATGCAG3'
tae-miR9653a-3p	up	TraesCS3A02G456200.1	up	TraesCS3A02G456200		-	843	823	2.5	miRNA:3'CCGGTACCGGTTTCAGAGTTT5'||||||||||:|*|*||||||target:5'GGCCATGGCCGACGCCTCAAA3'
tae-miR9664-3p	up	TraesCS4B02G219700.1	down	TraesCS4B02G219700		Rho GTPase-activating protein REN1 [Source:Projected from Arabidopsis thaliana (AT4G24580) UniProtKB/Swiss-Prot;Acc:F4JQZ3]	1826	1807	2.5	miRNA:3'GATGCTGTAGCTCCTGACGTT5'||:*|||:|:||||:|||||:target:5'CTG-GACGTTGAGGGCTGCAG3'
tae-miR9664-3p	up	TraesCS1D02G416200.1	down	TraesCS1D02G416200		-	329	309	2.5	miRNA:3'GATGCTGTAGCTCCTGACGTT5'|||||||||*||*|||||||*target:5'CTACGACATGGAAGACTGCAT3'
tae-miR9653a-3p	up	TraesCS1A02G357500.3	down	TraesCS1A02G357500		-	1156	1136	2.5	miRNA:3'CCGGTACCGGTTTCAGAGTTT5'**||||||||:|||*||||||target:5'TTCCATGGCCGAAGCCTCAAA3'
tae-miR9664-3p	up	TraesCS5D02G207400.1	up	TraesCS5D02G207400		Zinc finger AN1 domain-containing stress-associated protein 12 [Source:Projected from Arabidopsis thaliana (AT3G28210) UniProtKB/Swiss-Prot;Acc:Q67YE6]	181	161	2.2	miRNA:3'GATGCTGTAGCTCCTGACGTT5'||:|||||**|||||||||||target:5'CTGCGACAGGGAGGACTGCAA3'
tae-miR9653b	up	MSTRG.16880.1	down	TraesCS2B02G497200		-	5581	5561	2.5	miRNA:3'TCGGAGTTCTCTGGAACCGGT5'*||||||*||||||||||::|target:5'TGCCTCATGAGACCTTGGTTA3'
tae-miR9658-3p	down	MSTRG.55968.1	down	TraesCS6B02G156000		-	653	632	2.5	miRNA:3'C-CGGATAAGTGGGTCTTGCTA5'|*||||*||||:||||||:|||target:5'GAGCCTCTTCATCCAGAATGAT3'
tae-miR9664-3p	up	MSTRG.63627.3	up	TraesCS7A02G412800		-	299	279	2	miRNA:3'GATGCTGTAGCTCCTGACGTT5'|||||||:*|||||||||||*target:5'CTACGACGCCGAGGACTGCAT3'
tae-miR9653b	up	MSTRG.47833.1	down	MSTRG.47833		-	3565	3545	2.5	miRNA:3'TCGGAGTTCTCTGGAACCGGT5'|||||||:*||||||||*|||target:5'AGCCTCAGAAGACCTTGCCCA3'
